# Supplementary material for: Absolute quantification of the budding yeast transcriptome by means of competitive PCR between genomic and complementary DNAs
Source: BMC Genomics. 2008 Nov 29;9:574. doi: 10.1186/1471-2164-9-574 (PMC2612024; doi:10.1186/1471-2164-9-574)
Supplement: Additional file 5 — Evaluation of 5,038 GSPs. A mini-website to browse plots similar to those shown in Additional data file 4 for all the 5,038 GSPs. [file 1471-2164-9-574-S5.zip]

Archive with 4,835 entries (4,834 files):
- primers.js
- image/blank.png
- image/SCM0001.png
- image/SCM0002.png
- image/SCM0003.png
- image/SCM0004.png
- image/SCM0005.png
- image/SCM0006.png
- image/SCM0007.png
- image/SCM0008.png
- image/SCM0009.png
- image/SCM0010.png
- image/SCM0011.png
- image/SCM0012.png
- image/SCM0013.png
- image/SCM0014.png
- image/SCM0016.png
- image/SCM0017.png
- image/SCM0018.png
- image/SCM0019.png
- image/SCM0020.png
- image/SCM0021.png
- image/SCM0022.png
- image/SCM0023.png
- image/SCM0024.png
- image/SCM0025.png
- image/SCM0026.png
- image/SCM0027.png
- image/SCM0028.png
- image/SCM0029.png
- image/SCM0030.png
- image/SCM0031.png
- image/SCM0032.png
- image/SCM0033.png
- image/SCM0034.png
- image/SCM0035.png
- image/SCM0036.png
- image/SCM0037.png
- image/SCM0038.png
- image/SCM0039.png
- image/SCM0040.png
- image/SCM0041.png
- image/SCM0042.png
- image/SCM0043.png
- image/SCM0044.png
- image/SCM0045.png
- image/SCM0046.png
- image/SCM0047.png
- image/SCM0048.png
- image/SCM0049.png
- image/SCM0050.png
- image/SCM0051.png
- image/SCM0052.png
- image/SCM0053.png
- image/SCM0054.png
- image/SCM0055.png
- image/SCM0056.png
- image/SCM0057.png
- image/SCM0058.png
- image/SCM0059.png
- image/SCM0060.png
- image/SCM0061.png
- image/SCM0062.png
- image/SCM0063.png
- image/SCM0064.png
- image/SCM0065.png
- image/SCM0066.png
- image/SCM0067.png
- image/SCM0068.png
- image/SCM0069.png
- image/SCM0070.png
- image/SCM0071.png
- image/SCM0072.png
- image/SCM0073.png
- image/SCM0074.png
- image/SCM0076.png
- image/SCM0077.png
- image/SCM0078.png
- image/SCM0079.png
- image/SCM0080.png
- image/SCM0081.png
- image/SCM0082.png
- image/SCM0083.png
- image/SCM0084.png
- image/SCM0085.png
- image/SCM0086.png
- image/SCM0087.png
- image/SCM0088.png
- image/SCM0089.png
- image/SCM0090.png
- image/SCM0091.png
- image/SCM0092.png
- image/SCM0093.png
- image/SCM0094.png
- image/SCM0095.png
- image/SCM0096.png
- image/SCM0097.png
- image/SCM0098.png
- image/SCM0099.png
- image/SCM0100.png
- image/SCM0101.png
- image/SCM0102.png
- image/SCM0103.png
- image/SCM0104.png
- image/SCM0105.png
- image/SCM0106.png
- image/SCM0107.png
- image/SCM0108.png
- image/SCM0109.png
- image/SCM0110.png
- image/SCM0111.png
- image/SCM0112.png
- image/SCM0113.png
- image/SCM0114.png
- image/SCM0115.png
- image/SCM0116.png
- image/SCM0117.png
- image/SCM0118.png
- image/SCM0119.png
- image/SCM0120.png
- image/SCM0121.png
- image/SCM0122.png
- image/SCM0123.png
- image/SCM0124.png
- image/SCM0125.png
- image/SCM0126.png
- image/SCM0127.png
- image/SCM0128.png
- image/SCM0129.png
- image/SCM0130.png
- image/SCM0131.png
- image/SCM0132.png
- image/SCM0133.png
- image/SCM0134.png
- image/SCM0135.png
- image/SCM0136.png
- image/SCM0137.png
- image/SCM0138.png
- image/SCM0139.png
- image/SCM0140.png
- image/SCM0141.png
- image/SCM0142.png
- image/SCM0143.png
- image/SCM0144.png
- image/SCM0145.png
- image/SCM0146.png
- image/SCM0147.png
- image/SCM0148.png
- image/SCM0149.png
- image/SCM0150.png
- image/SCM0151.png
- image/SCM0152.png
- image/SCM0153.png
- image/SCM0155.png
- image/SCM0156.png
- image/SCM0157.png
- image/SCM0158.png
- image/SCM0159.png
- image/SCM0160.png
- image/SCM0161.png
- image/SCM0162.png
- image/SCM0163.png
- image/SCM0164.png
- image/SCM0165.png
- image/SCM0166.png
- image/SCM0167.png
- image/SCM0168.png
- image/SCM0169.png
- image/SCM0170.png
- image/SCM0171.png
- image/SCM0172.png
- image/SCM0174.png
- image/SCM0175.png
- image/SCM0176.png
- image/SCM0177.png
- image/SCM0178.png
- image/SCM0179.png
- image/SCM0180.png
- image/SCM0181.png
- image/SCM0182.png
- image/SCM0183.png
- image/SCM0184.png
- image/SCM0185.png
- image/SCM0186.png
- image/SCM0187.png
- image/SCM0188.png
- image/SCM0189.png
- image/SCM0190.png
- image/SCM0191.png
- image/SCM0192.png
- image/SCM0193.png
- image/SCM0194.png
- image/SCM0195.png
- image/SCM0196.png
- image/SCM0197.png
- image/SCM0198.png
- image/SCM0199.png
- image/SCM0200.png
- image/SCM0201.png
- image/SCM0202.png
- image/SCM0203.png
- image/SCM0204.png
- image/SCM0205.png
- image/SCM0206.png
- image/SCM0207.png
- image/SCM0208.png
- image/SCM0209.png
- image/SCM0210.png
- image/SCM0211.png
- image/SCM0212.png
- image/SCM0213.png
- image/SCM0214.png
- image/SCM0216.png
- image/SCM0217.png
- image/SCM0218.png
- image/SCM0219.png
- image/SCM0220.png
- image/SCM0221.png
- image/SCM0222.png
- image/SCM0223.png
- image/SCM0224.png
- image/SCM0225.png
- image/SCM0226.png
- image/SCM0227.png
- image/SCM0228.png
- image/SCM0230.png
- image/SCM0231.png
- image/SCM0232.png
- image/SCM0233.png
- image/SCM0235.png
- image/SCM0236.png
- image/SCM0237.png
- image/SCM0238.png
- image/SCM0239.png
- image/SCM0240.png
- image/SCM0241.png
- image/SCM0242.png
- image/SCM0243.png
- image/SCM0244.png
- image/SCM0245.png
- image/SCM0246.png
- image/SCM0248.png
- image/SCM0249.png
- image/SCM0250.png
- image/SCM0251.png
- image/SCM0252.png
- image/SCM0253.png
- image/SCM0254.png
- image/SCM0255.png
- image/SCM0256.png
- image/SCM0257.png
- image/SCM0258.png
- image/SCM0259.png
- image/SCM0260.png
- image/SCM0261.png
- image/SCM0262.png
- image/SCM0263.png
- image/SCM0264.png
- image/SCM0265.png
- image/SCM0266.png
- image/SCM0267.png
- image/SCM0268.png
- image/SCM0269.png
- image/SCM0270.png
- image/SCM0272.png
- image/SCM0273.png
- image/SCM0274.png
- image/SCM0275.png
- image/SCM0276.png
- image/SCM0277.png
- image/SCM0278.png
- image/SCM0279.png
- image/SCM0280.png
- image/SCM0281.png
- image/SCM0282.png
- image/SCM0283.png
- image/SCM0284.png
- image/SCM0285.png
- image/SCM0286.png
- image/SCM0287.png
- image/SCM0288.png
- image/SCM0289.png
- image/SCM0290.png
- image/SCM0291.png
- image/SCM0292.png
- image/SCM0293.png
- image/SCM0294.png
- image/SCM0295.png
- image/SCM0296.png
- image/SCM0297.png
- image/SCM0298.png
- image/SCM0299.png
- image/SCM0300.png
- image/SCM0301.png
- image/SCM0302.png
- image/SCM0303.png
- image/SCM0304.png
- image/SCM0305.png
- image/SCM0306.png
- image/SCM0307.png
[truncated: 4,535 more entries]
