# Supplementary material for: Absolute quantification of the budding yeast transcriptome by means of competitive PCR between genomic and complementary DNAs
Source: BMC Genomics. 2008 Nov 29;9:574. doi: 10.1186/1471-2164-9-574 (PMC2612024; doi:10.1186/1471-2164-9-574)
Supplement: Additional file 5 — Evaluation of 5,038 GSPs. A mini-website to browse plots similar to those shown in Additional data file 4 for all the 5,038 GSPs. [file 1471-2164-9-574-S5.zip › primers.js]

var primer_data={
	"SCM0001":["YAL001C", "TFC3","GGTTCGACCTTTAACGTAT","5","0.851121","-0.0679441","Valid"], 
	"SCM0002":["YAL002W", "VPS8","GAATGAAAGTTCAGGATTTA","5","0.973696","-0.020248","Valid"], 
	"SCM0003":["YAL004W", "YAL004W","GGTATTCGAAGGATTCATA","5","0.981422","-0.0522063","Valid"], 
	"SCM0004":["YAL005C", "SSA1","GATTCGAAGGATTCATAGCA","5","0.925796","-0.0131625","Valid"], 
	"SCM0005":["YAL008W", "FUN14","GAAGCATGCTTGTAATACC","5","0.80406","-0.0721233","Valid"], 
	"SCM0006":["YAL009W", "SPO7","GATTTAATGTGAAGCTAGTTA","4","0.97784","-0.0170886","Valid"], 
	"SCM0007":["YAL010C", "MDM10","GACAGGGACAAATTCTACTT","5","1.05842","-0.101075","Valid"], 
	"SCM0008":["YAL011W", "YAL011W","GATGGACGCTTATTAACTG","5","0.927355","0.00795824","Valid"], 
	"SCM0009":["YAL012W", "CYS3","GATTGAGCGTTCTCTAAAG","5","0.96271","0.0106541","Valid"], 
	"SCM0010":["YAL013W", "DEP1","GACATCTGGGATGACTATA","5","0.809856","-0.103731","Valid"], 
	"SCM0011":["YAL014C", "YAL014C","GACACCTCATCAGTATTTC","5","1.03955","-0.0781984","Valid"], 
	"SCM0012":["YAL015C", "NTG1","GGTGGCAAGAATTGTAACA","4","1.01172","-0.0445125","Valid"], 
	"SCM0013":["YAL016W", "TPD3","GATCGATGAATTAGTACAAC","5","0.952364","-0.000376778","Valid"], 
	"SCM0014":["YAL017W", "FUN31","GGATTCGCATACTTTAGA","5","0.953471","-0.0193639","Valid"], 
	"SCM0015":["YAL018C", "YAL018C","GATTGGACCAATCCTTTTT","0","0","0","Invalid"], 
	"SCM0016":["YAL019W", "FUN30","GACTCAAGTCCTGGATATTC","4","1.005","-0.0337918","Valid"], 
	"SCM0017":["YAL020C", "ATS1","GAGTCTCACTGTTACAATG","4","0.995578","0.272968","Invalid"], 
	"SCM0018":["YAL021C", "CCR4","GACATTGCACGGTTTAAATA","5","0.989143","-0.0614209","Valid"], 
	"SCM0019":["YAL022C", "FUN26","GATGTCCTTTTCTACCATA","5","0.932838","0.00830339","Valid"], 
	"SCM0020":["YAL023C", "PMT2","GACGTTATCATGTCTAGAGT","5","1.02468","-0.245839","Invalid"], 
	"SCM0021":["YAL024C", "LTE1","GACGAGGTCCTACAGTTAAT","4","0.825825","0.0102322","Valid"], 
	"SCM0022":["YAL025C", "MAK16","GACAGAAATGAGTATAACGT","5","0.940698","-0.0891426","Valid"], 
	"SCM0023":["YAL026C", "DRS2","GACAGGAAACTGCTATTA","5","0.914484","-0.0334123","Valid"], 
	"SCM0024":["YAL027W", "YAL027W","GAACAGGCTTGTACATAAA","5","0.932063","0.0488068","Valid"], 
	"SCM0025":["YAL028W", "YAL028W","GAACTGTGCTTTAGTAAAG","5","0.956693","0.0460564","Valid"], 
	"SCM0026":["YAL029C", "MYO4","GGTCCTTTGGTAGACTCAT","4","0.981615","0.0176736","Valid"], 
	"SCM0027":["YAL030W", "SNC1","GGAATAATGAGAGATAACAT","3","0.958918","-0.0291281","Valid"], 
	"SCM0028":["YAL031C", "FUN21","GACCATGACGTTAAATCAAA","4","0.951836","-0.0279022","Valid"], 
	"SCM0029":["YAL032C", "FUN20","GACGGATTCAGCTTTAGTAA","5","0.932753","-0.016686","Valid"], 
	"SCM0030":["YAL033W", "POP5","GACTCTTGCAGTTGAAATAC","5","0.997672","-0.00666443","Valid"], 
	"SCM0031":["YAL034C", "FUN19","GAAACGCAAGGTATACTC","3","0.92116","-0.0158716","Valid"], 
	"SCM0032":["YAL035W", "FUN12","GATTCAGCCATAACTTTAGT","5","1.0254","0.00648805","Valid"], 
	"SCM0033":["YAL036C", "FUN11","GATTTGTTCACATCTAGGAT","5","1.02704","0.0144531","Valid"], 
	"SCM0034":["YAL037W", "YAL037W","GATCAGGGTTGCTTTCATAT","5","0.900547","-0.0427446","Valid"], 
	"SCM0035":["YAL038W", "CDC19","GACATTGTCCGTATGAACTT","4","0.980619","-0.109326","Valid"], 
	"SCM0036":["YAL039C", "CYC3","GGAGATAACGATAGAATAAAC","5","0.856277","0.0117099","Valid"], 
	"SCM0037":["YAL040C", "CLN3","GAGAAACTGGCCTTATTAA","4","1.23226","0.0447975","Invalid"], 
	"SCM0038":["YAL041W", "CDC24","GACGAAACCCTTTTCATATG","5","0.988307","-0.0121509","Valid"], 
	"SCM0039":["YAL042W", "FUN9","GATGCTGGTGATACAATTC","5","0.875698","-0.0332427","Valid"], 
	"SCM0040":["YAL043C", "PTA1","GAATGGTCCTTAAGAGTTC","5","0.975557","0.199676","Invalid"], 
	"SCM0041":["YAL044C", "GCV3","GATAAACTACCATTTTTGTAC","4","0.819889","-0.104649","Valid"], 
	"SCM0042":["YAL046C", "YAL046C","GATTCCCAGTTGACTTCTTA","5","0.931075","-0.0334493","Valid"], 
	"SCM0043":["YAL047C", "SPC72","GAACTGACCTTACGAATAG","5","0.852867","-0.00268275","Valid"], 
	"SCM0044":["YAL048C", "YAL048C","GATTAAACCAGGACTCATAT","5","1.09835","-0.0566443","Valid"], 
	"SCM0045":["YAL049C", "YAL049C","GAGTAGCGTGATTATCCTT","5","1.08328","-0.0582174","Valid"], 
	"SCM0046":["YAL051W", "YAF1","GGAAACTACCATAGTATGT","4","1.10453","-0.0188922","Valid"], 
	"SCM0047":["YAL053W", "YAL053W","GACTTTACAGTGATACCTA","5","0.985596","0.0384712","Valid"], 
	"SCM0048":["YAL054C", "ACS1","GATGCTGACTTACTCTATGG","5","0.909074","-0.0749476","Valid"], 
	"SCM0049":["YAL055W", "YAL055W","GATATGCACTGAAATTTACC","4","0.92733","-0.0685553","Valid"], 
	"SCM0050":["YAL056W", "YAL056W","GACTATTGACAGTTAATACCAA","5","0.956435","-0.0449779","Valid"], 
	"SCM0051":["YAL058W", "CNE1","GATCCAAACATGTTGATAAG","4","0.989526","0.0052368","Valid"], 
	"SCM0052":["YAL059W", "ECM1","GGTAAAGGATTTAAGTGAA","4","1.10359","-0.00443631","Valid"], 
	"SCM0053":["YAL060W", "YAL060W","GAGAAGGGTGATATTCACT","3","0.710699","-0.00244283","Invalid"], 
	"SCM0054":["YAL061W", "YAL061W","GAAAAGGGCTACTATAACA","4","0.885152","-0.0380618","Valid"], 
	"SCM0055":["YAL062W", "GDH3","GATTGCTTGCGTATAGTAA","4","0.965742","-0.049605","Valid"], 
	"SCM0056":["YAL065C", "YAL065C","GATGGAAATAAAAACACTTATG","5","0.910694","-0.0362216","Valid"], 
	"SCM0057":["YAL067C", "SEO1","GATTCTGTTGAATTTAAGTCA","2","0.921411","-0.0477866","Invalid"], 
	"SCM0058":["YAL069W", "YAL069W","GACGTAAAATCAGTATACAA","4","0.924903","-0.0537941","Valid"], 
	"SCM0059":["YAR002W", "YAR002W","GATCTGCTCAAAGTATAGC","5","1.04242","-0.0375629","Valid"], 
	"SCM0060":["YAR003W", "YAR003W","GAAATGTTTGATATTAGAACTC","5","0.996059","-0.0631937","Valid"], 
	"SCM0061":["YAR007C", "RFA1","GATTTCGATGAAAGTAATGT","4","1.05486","-0.0238697","Valid"], 
	"SCM0062":["YAR008W", "SEN34","GATCATAGAGGTATTAGCAAT","5","0.959821","-0.0276902","Valid"], 
	"SCM0063":["YAR014C", "YAR014C","GATGTTCTGCGAAATAGAG","5","0.919388","-0.0566948","Valid"], 
	"SCM0064":["YAR015W", "ADE1","GAACGATGTTCGTAATCAT","5","0.924555","-0.0215435","Valid"], 
	"SCM0065":["YAR018C", "KIN3","GATATCCCAGATGATTAAGC","2","1.06905","1.96135","Invalid"], 
	"SCM0066":["YAR019C", "CDC15","GATCTACCGGATTAAGTGAA","5","0.994638","-0.0620506","Valid"], 
	"SCM0067":["YAR023C", "YAR023C","GACATCTGGATATTGACTTT","5","0.879396","-0.0529288","Valid"], 
	"SCM0068":["YAR027W", "YAR027W","GAGTGCACATTTAATCGAG","5","0.956631","-0.0189449","Valid"], 
	"SCM0069":["YAR028W", "YAR028W","GATTCTTGCCGCTATAGAAA","5","0.961404","0.126743","Valid"], 
	"SCM0070":["YAR030C", "YAR030C","GACATTCTAACGTGACTTTAT","5","1.00812","-0.0310893","Valid"], 
	"SCM0071":["YAR031W", "YAR031W","GATCTTCCCAAGGACATATT","5","0.945331","-0.0272638","Valid"], 
	"SCM0072":["YAR033W", "YAR033W","GATTTGTTAATAATATTAAGTGATG","5","1.05694","-0.0115561","Valid"], 
	"SCM0073":["YAR035W", "YAT1","GACAACAGGTATTTCATGTC","4","0.895079","0.288963","Invalid"], 
	"SCM0074":["YAR042W", "SWH1","GATGGACGATTTCCTTTAT","5","0.947853","0.0208208","Valid"], 
	"SCM0075":["YAR044W", "OSH1","GACTGACGGTTTCAATAGAA","0","0","0","Invalid"], 
	"SCM0076":["YAR047C", "YAR047C","GGTCACAACTGACATTAAA","4","0.974568","0.152343","Invalid"], 
	"SCM0077":["YAR050W", "FLO1","GAAGCTGTACTATATCCT","1","0","0","Invalid"], 
	"SCM0078":["YAR053W", "YAR053W","GAACAAGGAAGATTAACATA","5","0.938174","0.162449","Invalid"], 
	"SCM0079":["YAR071W", "PHO11","GATCGATGACAAAAATAACT","5","0.958905","-0.0557439","Valid"], 
	"SCM0080":["YAR073W", "YAR073W","GACTTTCCCGAACTGATTTA","5","0.866585","-0.0560506","Valid"], 
	"SCM0081":["YAR075W", "YAR075W","GGACATTTTCCTTTAGTAAA","5","1.0382","0.0219519","Valid"], 
	"SCM0082":["YBL001C", "ECM15","GGTACTCTAACATATCCTTTC","4","0.947734","-0.05541","Valid"], 
	"SCM0083":["YBL002W", "HTB2","GGCAGAAATAGTGGATTTC","5","0.972432","-0.0222591","Valid"], 
	"SCM0084":["YBL003C", "HTA2","GGCAGCCAAATATTCTAAG","4","0.912939","-0.0216862","Valid"], 
	"SCM0085":["YBL004W", "YBL004W","GACCAGAACTCTATGACATT","5","0.920354","-0.0847981","Valid"], 
	"SCM0086":["YBL005W", "PDR3","GAGAAATTCACGTCTTTAG","4","0.962672","-0.00304166","Valid"], 
	"SCM0087":["YBL007C", "SLA1","GATCAGGCGATAAAGTCTA","5","0.966705","-0.0799153","Valid"], 
	"SCM0088":["YBL008W", "HIR1","GGAACGGTTCTACATTTG","5","0.905025","-0.0242396","Valid"], 
	"SCM0089":["YBL009W", "YBL009W","GACACCGACTGAGATACATT","5","1.00512","-0.0172687","Valid"], 
	"SCM0090":["YBL010C", "YBL010C","GAATTCTGGTTATAGAGG","5","0.97265","-0.00578853","Valid"], 
	"SCM0091":["YBL011W", "SCT1","GATATTACCTCAGACATAAAC","5","0.964553","-0.10075","Valid"], 
	"SCM0092":["YBL012C", "YBL012C","GGCTTGTAGTTCATAACAG","5","0.976429","-0.0561432","Valid"], 
	"SCM0093":["YBL013W", "YBL013W","GACGGTTCTGTGGTAGATAT","3","0.88364","0.17534","Invalid"], 
	"SCM0094":["YBL014C", "RRN6","GATTGAGCATCCTAAGGATT","3","0.771014","-0.0350771","Valid"], 
	"SCM0095":["YBL015W", "ACH1","GGACAGATGTTTATCAAA","3","0.929484","0.0293196","Valid"], 
	"SCM0096":["YBL016W", "FUS3","GATGATTTGCGGTGTATAGA","4","0.895438","-0.00856077","Valid"], 
	"SCM0097":["YBL017C", "PEP1","GATGCCTACTCAGTTAAGG","1","0","0","Invalid"], 
	"SCM0098":["YBL018C", "POP8","GACGAGTTCATCAGTAGATAT","5","0.934534","-0.0222984","Valid"], 
	"SCM0099":["YBL020W", "RFT1","GAAAGCAGTAGACTCTTAT","5","0.980255","-0.0566804","Valid"], 
	"SCM0100":["YBL021C", "HAP3","GGCCAAGTAGATTTTCAAC","5","0.910466","0.10144","Valid"], 
	"SCM0101":["YBL022C", "PIM1","GATGATTGCCTTCATAACTC","4","0.986494","-0.0771692","Valid"], 
	"SCM0102":["YBL023C", "MCM2","GATCTGATGCAATTTAGGG","5","0.889845","-0.00832682","Valid"], 
	"SCM0103":["YBL027W", "RPL19B","GATCAGCCTTAGCTTGAATA","5","0.919281","-0.0730022","Valid"], 
	"SCM0104":["YBL028C", "YBL028C","GATGAAAGAAGTTTTTTTCTTA","4","1.07646","-0.0213655","Valid"], 
	"SCM0105":["YBL029W", "YBL029W","GAAATCGGGATAGTTTAA","2","0.829626","0.0227376","Invalid"], 
	"SCM0106":["YBL030C", "PET9","GAACAGTCTAAGATACCTG","5","0.990009","-0.00410003","Valid"], 
	"SCM0107":["YBL031W", "SHE1","GACAACCGAGTCTTTACATT","5","0.875631","0.05692","Valid"], 
	"SCM0108":["YBL032W", "YBL032W","GGCAAGTTTGACATTCTTAG","5","0.97232","-0.0239786","Valid"], 
	"SCM0109":["YBL033C", "RIB1","GAGGGTTTGTATGAAGTT","5","0.92787","-0.0501992","Valid"], 
	"SCM0110":["YBL034C", "STU1","GAGACAGCGTAGTTATTCA","5","0.947698","-0.0627221","Valid"], 
	"SCM0111":["YBL035C", "POL12","GAAGGGACCATGTAACTTT","5","0.925501","0.0262639","Valid"], 
	"SCM0112":["YBL036C", "YBL036C","GATTGTTTCAACAGAGTATAA","5","0.995158","-0.0423709","Valid"], 
	"SCM0113":["YBL038W", "MRPL16","GATCAGGCCTTTAAACAATG","5","0.868221","0.0223071","Valid"], 
	"SCM0114":["YBL039C", "URA7","GACATTGATGCAGGTACTAT","5","0.920878","0.0254891","Valid"], 
	"SCM0115":["YBL040C", "ERD2","GAATGCTCTGTATAATCCC","5","1.12872","-0.078506","Valid"], 
	"SCM0116":["YBL041W", "PRE7","GACCAAGGTTTTTGATTGTG","5","1.03317","-0.107456","Valid"], 
	"SCM0117":["YBL042C", "FUI1","GACATCGTCAAAGTTTACTA","5","0.997294","0.00614992","Valid"], 
	"SCM0118":["YBL043W", "ECM13","GAGACCCTTTCAGTAAAG","4","1.06025","0.063351","Valid"], 
	"SCM0119":["YBL044W", "YBL044W","GACACCATAGTGATGTAACA","5","0.892788","-0.0447647","Valid"], 
	"SCM0120":["YBL045C", "COR1","GACTAAATCCTCATGTTTG","5","0.946703","-0.0504479","Valid"], 
	"SCM0121":["YBL046W", "YBL046W","GAAATCTCGTTACTAGATT","5","0.952563","-0.0482963","Valid"], 
	"SCM0122":["YBL047C", "YBL047C","GACAGGTTCTAAACGAATAG","5","1.06709","-0.0798556","Valid"], 
	"SCM0123":["YBL049W", "YBL049W","GACTTTGTTCATTAAATAAGCA","5","0.899354","0.259284","Invalid"], 
	"SCM0124":["YBL050W", "SEC17","GAGCTTGGAGAAATTCTA","5","0.987864","0.0859299","Valid"], 
	"SCM0125":["YBL051C", "YBL051C","GATTGTGACCTATTCATGG","5","0.965162","-0.0816223","Valid"], 
	"SCM0126":["YBL052C", "SAS3","GATCCAAGCTTCATGTAAAC","5","1.02711","-0.0387621","Valid"], 
	"SCM0127":["YBL054W", "YBL054W","GGTTTAGCCTCTAACATAC","5","1.09557","-0.0749183","Valid"], 
	"SCM0128":["YBL055C", "YBL055C","GATGGAAGGGTTATCAATAG","5","0.93357","0.056058","Valid"], 
	"SCM0129":["YBL056W", "PTC3","GAGCACCATGGAAATAAGA","4","1.1531","-0.881409","Invalid"], 
	"SCM0130":["YBL057C", "YBL057C","GAGGACGAAGATATTGAGT","5","0.937222","-0.0311148","Valid"], 
	"SCM0131":["YBL058W", "SHP1","GATGAGTCTTATAAAGCTC","5","0.914744","0.0100297","Valid"], 
	"SCM0132":["YBL060W", "YBL060W","GGATGCACTCTACCTTAA","5","1.04491","-0.00279483","Valid"], 
	"SCM0133":["YBL061C", "SKT5","GACTTTGGGAAGTACTCCTA","5","0.824444","-0.040826","Valid"], 
	"SCM0134":["YBL062W", "YBL062W","GACAGAACCCGTTTTAATAC","4","0.858992","0.132492","Valid"], 
	"SCM0135":["YBL063W", "KIP1","GGCAAGTACGCTAGAATAT","4","0.940976","-0.0602023","Valid"], 
	"SCM0136":["YBL064C", "YBL064C","GATTGTAGCGCTCAATTAAA","4","0.857618","-0.0353577","Valid"], 
	"SCM0137":["YBL065W", "YBL065W","GACCTTTGACATTAAGGT","5","0.9114","-0.0113291","Valid"], 
	"SCM0138":["YBL066C", "SEF1","GAAGTGCCATTGTAGATA","4","0.926706","-0.0257085","Valid"], 
	"SCM0139":["YBL067C", "UBP13","GGCAGAGTTCTCAATTAT","5","0.976032","-0.00953694","Valid"], 
	"SCM0140":["YBL068W", "PRS4","GATTGGCTGAACAAATATCG","5","0.905884","-0.111006","Valid"], 
	"SCM0141":["YBL069W", "AST1","GACCCTGTTTTAGTATGGAA","5","1.00278","-0.0177774","Valid"], 
	"SCM0142":["YBL070C", "YBL070C","GACCCTGTTTTAGTATGGAA","5","0.886768","0.0429157","Valid"], 
	"SCM0143":["YBL071C", "YBL071C","GGCCTACGTATCATGTATA","4","1.06532","-0.0277983","Valid"], 
	"SCM0144":["YBL073W", "YBL073W","GATGGTACAGTATTCATTG","5","0.920878","0.015869","Valid"], 
	"SCM0145":["YBL074C", "AAR2","GATTGAACACTGTAATGCTA","5","0.979897","-0.080669","Valid"], 
	"SCM0146":["YBL075C", "SSA3","GGTTGATTATCTGCATAG","5","0.959025","0.0509049","Valid"], 
	"SCM0147":["YBL076C", "ILS1","GAAGTCGATGTTAGACAT","5","0.944925","0.0598902","Valid"], 
	"SCM0148":["YBL077W", "YBL077W","GAGTTAGCATTACATGACT","5","0.986229","0.000392922","Valid"], 
	"SCM0149":["YBL079W", "NUP170","GATCAAAGCTTCGATGTTAA","3","1.07905","0.0599502","Valid"], 
	"SCM0150":["YBL080C", "PET112","GACGTTCGACCTATTTAAA","5","0.998112","-0.0612141","Valid"], 
	"SCM0151":["YBL081W", "YBL081W","GGCACCTTCGAATACATTT","4","0.800827","-0.0516684","Valid"], 
	"SCM0152":["YBL082C", "RHK1","GACTCCATTGGTACATAAAC","4","1.06474","-1.19469","Invalid"], 
	"SCM0153":["YBL083C", "YBL083C","GGTTTGGTGGATAGGAATT","5","0.942082","-0.000923537","Valid"], 
	"SCM0154":["YBL084C", "CDC27","GACTAACGAGTGATTATCAAA","0","0","0","Invalid"], 
	"SCM0155":["YBL085W", "BOI1","GACAGCCACTGTAAATAGAG","4","0.948219","0.0723961","Valid"], 
	"SCM0156":["YBL086C", "YBL086C","GATGCCTGTAAATCGATTA","5","1.05116","-0.0738653","Valid"], 
	"SCM0157":["YBL088C", "TEL1","GACACCAATGGATATCCTTA","5","0.958454","-0.0501685","Valid"], 
	"SCM0158":["YBL089W", "YBL089W","GATTTGCTAGAGACGTAATT","5","1.02029","0.0563025","Valid"], 
	"SCM0159":["YBL090W", "MRP21","GGCATCTTTAACAATTTC","5","0.951922","0.0562725","Valid"], 
	"SCM0160":["YBL091C", "MAP2","GATGTCAGCGATATCCATTA","4","0.982258","0.021515","Valid"], 
	"SCM0161":["YBL092W", "RPL32","GACAAATCCTTAACGTTAGC","5","0.912178","-0.0555791","Valid"], 
	"SCM0162":["YBL093C", "ROX3","GATGGTTCTTGTAAGATTTT","5","0.993573","-0.0188607","Valid"], 
	"SCM0163":["YBL095W", "YBL095W","GATCTCACTGAATAAGACAT","5","1.04156","0.0312671","Valid"], 
	"SCM0164":["YBL096C", "YBL096C","GAGGGTGAGTTCCAATAT","5","0.980732","-0.0480174","Valid"], 
	"SCM0165":["YBL097W", "BRN1","GATTCGATGCATCAATTAAG","4","0.997473","0.0543047","Valid"], 
	"SCM0166":["YBL098W", "YBL098W","GGTTCGGTCACAAATTAGT","5","0.951901","-0.00202119","Valid"], 
	"SCM0167":["YBL099W", "ATP1","GGAGCCAAGTATTGTAGA","5","1.05939","-0.0458667","Valid"], 
	"SCM0168":["YBL101C", "ECM21","GAAGTGGGTAACTCCATAT","5","1.17396","0.013139","Invalid"], 
	"SCM0169":["YBL103C", "RTG3","GAACGGTCGAATATTTAC","5","0.969199","-0.0374877","Valid"], 
	"SCM0170":["YBL104C", "YBL104C","GATATGGCAGGTTCATAAAG","5","0.921414","-0.0624224","Valid"], 
	"SCM0171":["YBL105C", "PKC1","GATTCTTGCTCGAAATATGA","5","0.937179","-0.0579684","Valid"], 
	"SCM0172":["YBL107C", "YBL107C","GATAATAGGCGTACGTTTAC","5","0.974671","0.000137697","Valid"], 
	"SCM0173":["YBL111C", "YBL111C","GATTGGGTGATGTTTTAG","0","0","0","Invalid"], 
	"SCM0174":["YBL113C", "YBL113C","GACGAAATGATGAGGAATAC","5","0.959057","-0.0379627","Valid"], 
	"SCM0175":["YBR001C", "NTH2","GAGGGTTTCAAACTATTG","5","0.913048","-0.0117271","Valid"], 
	"SCM0176":["YBR003W", "COQ1","GAGTCGTAGAACTAATGTC","5","1.01479","-0.0506631","Valid"], 
	"SCM0177":["YBR004C", "YBR004C","GGGTCCAGTATTTCAATAA","5","1.0164","-0.0337389","Valid"], 
	"SCM0178":["YBR005W", "YBR005W","GACAGTCAGGAATATGGATT","5","0.949661","0.173958","Invalid"], 
	"SCM0179":["YBR006W", "YBR006W","GAACGTAAAGTCTATTTGC","5","0.936336","0.104534","Valid"], 
	"SCM0180":["YBR007C", "YBR007C","GATTCTCAAATGAGTCCTAT","5","1.01795","-0.00700406","Valid"], 
	"SCM0181":["YBR008C", "FLR1","GATGCTACCCAAAGTATGTT","5","0.988346","0.0133225","Valid"], 
	"SCM0182":["YBR009C", "HHF1","GACATCCAAGGTATTACTAAG","5","0.903325","-0.0698859","Valid"], 
	"SCM0183":["YBR010W", "HHT1","GGTATCTTCAAATAAAGAGA","5","0.959834","0.0105757","Valid"], 
	"SCM0184":["YBR011C", "IPP1","GAGTTAAGGCTCTAGGTAT","5","0.962792","-0.027493","Valid"], 
	"SCM0185":["YBR017C", "KAP104","GATTGGCACGATATCCTTAA","5","0.975643","0.00154944","Valid"], 
	"SCM0186":["YBR018C", "GAL7","GACAGTCTTTGTAGATAATGA","5","1.04189","-0.13744","Valid"], 
	"SCM0187":["YBR019C", "GAL10","GACGAGATTCCCAAATATGAT","5","0.92407","-0.0147166","Valid"], 
	"SCM0188":["YBR020W", "GAL1","GATGACCTTGTAGAACTCAT","4","1.06442","-0.0524398","Valid"], 
	"SCM0189":["YBR021W", "FUR4","GACAACTCCCGTATCATTAA","5","0.931775","-0.034817","Valid"], 
	"SCM0190":["YBR022W", "YBR022W","GATGTGGCCGTTTAAATA","5","1.01477","-0.0737747","Valid"], 
	"SCM0191":["YBR023C", "CHS3","GGGATGGTATAAAGAACT","4","0.962593","-0.0304846","Valid"], 
	"SCM0192":["YBR024W", "SCO2","GAATGGTCCACTAAGTAA","5","1.02738","0.0208584","Valid"], 
	"SCM0193":["YBR025C", "YBR025C","GGTCAAAGAGTTGCTAAT","5","0.976327","-0.0172711","Valid"], 
	"SCM0194":["YBR026C", "MRF1'","GACCGGTTTCCAATTAGTAT","4","0.918975","-0.0521103","Valid"], 
	"SCM0195":["YBR027C", "YBR027C","GAACCACTCTTTTAAGGT","5","0.928881","-0.0272114","Valid"], 
	"SCM0196":["YBR028C", "YBR028C","GACAACAGCGCGTTTAATAT","5","0.933919","-0.0568343","Valid"], 
	"SCM0197":["YBR029C", "CDS1","GATGATTTCCCATCTAAGTAA","4","0.83754","-0.0261657","Valid"], 
	"SCM0198":["YBR033W", "YBR033W","GAAGATTTGACGTAATACTT","5","0.867287","0.0431741","Valid"], 
	"SCM0199":["YBR034C", "HMT1","GAGGTGACTATACCATTAAT","5","0.944248","-0.02353","Valid"], 
	"SCM0200":["YBR035C", "PDX3","GATCCTGAGACGTATCAATA","5","0.969572","-0.0305259","Valid"], 
	"SCM0201":["YBR036C", "CSG2","GGTGGCTACCTTCAAATAT","5","1.00518","-0.00414181","Valid"], 
	"SCM0202":["YBR037C", "SCO1","GACAGGGTCCATGAGATAAA","5","0.991019","-0.0926356","Valid"], 
	"SCM0203":["YBR038W", "CHS2","GATTGGCACGTCTTACATA","5","0.952745","0.0182779","Valid"], 
	"SCM0204":["YBR039W", "ATP3","GATTGTTGCATCTACAAGAT","5","1.0801","-0.0762678","Valid"], 
	"SCM0205":["YBR040W", "FIG1","GAGTCTCTGTATAAGGGAA","5","0.937238","0.00354758","Valid"], 
	"SCM0206":["YBR041W", "FAT1","GACTCTACCTTCATATTTAGG","4","1.0838","0.0208395","Valid"], 
	"SCM0207":["YBR042C", "YBR042C","GACATTGGCCATACAATCTT","4","0.954383","0.00543335","Valid"], 
	"SCM0208":["YBR043C", "YBR043C","GAGACAACCAGCTAAGTA","5","0.966827","0.104933","Valid"], 
	"SCM0209":["YBR045C", "GIP1","GATGGTAACATCGTTTATTG","5","0.941353","-0.057434","Valid"], 
	"SCM0210":["YBR046C", "ZTA1","GGTATTTCAAGAACTAGCTTA","5","0.970641","0.0306851","Valid"], 
	"SCM0211":["YBR047W", "YBR047W","GGCATAGGTCTTGTTTAAT","5","1.0404","0.0433867","Valid"], 
	"SCM0212":["YBR048W", "RPS11B","GACGCTATTGAAGGTTCTTA","5","0.908116","-0.0748479","Valid"], 
	"SCM0213":["YBR049C", "REB1","GATTCATTAGGTATACAGCT","5","0.959934","0.0376519","Valid"], 
	"SCM0214":["YBR050C", "REG2","GAAATGCTCATCAGTTAT","5","1.11946","-0.0385873","Valid"], 
	"SCM0215":["YBR053C", "YBR053C","GACTTGTGAGCTAATAGGTC","0","0","0","Invalid"], 
	"SCM0216":["YBR054W", "YRO2","GAGTCCCACTAATGTTTAG","5","0.642216","0.23626","Invalid"], 
	"SCM0217":["YBR055C", "PRP6","GGTACCAGACAAATAGGTT","5","0.965915","0.00074715","Valid"], 
	"SCM0218":["YBR056W", "YBR056W","GGTTTGGCTAACTCATAA","5","0.975501","-0.010709","Valid"], 
	"SCM0219":["YBR057C", "MUM2","GACGCTGTCACATGATTAAA","5","0.973516","-0.0799778","Valid"], 
	"SCM0220":["YBR058C", "UBP14","GAACGGAGATGTTAATCGT","5","1.01394","-0.0119308","Valid"], 
	"SCM0221":["YBR059C", "YBR059C","GGTGAAACTCTATACGAG","4","0.946161","0.00795715","Valid"], 
	"SCM0222":["YBR061C", "YBR061C","GATCAACGGATGTATTTACA","5","0.967785","-0.0244103","Valid"], 
	"SCM0223":["YBR063C", "YBR063C","GATATGGCTCAGACTTTAC","5","0.993185","-0.0196119","Valid"], 
	"SCM0224":["YBR064W", "YBR064W","GATATGGCTCAGACTTTAC","5","1.00237","0.0135943","Valid"], 
	"SCM0225":["YBR065C", "ECM2","GACACAACTGCATTGTATAA","5","1.0243","-0.0165625","Valid"], 
	"SCM0226":["YBR068C", "BAP2","GAAATGACGGTTATATCG","5","0.908363","-0.0345874","Valid"], 
	"SCM0227":["YBR069C", "VAP1","GATTGGTCATCCTCTTAAA","5","0.994615","-0.0341788","Valid"], 
	"SCM0228":["YBR070C", "YBR070C","GAAGGATTAATACTCCTAGT","5","1.0987","-0.0361177","Valid"], 
	"SCM0229":["YBR071W", "YBR071W","GAGAAGCACATCTAGTCA","0","0","0","Invalid"], 
	"SCM0230":["YBR072W", "HSP26","GGTTGATGCCTTTAACAGA","5","0.896131","0.786617","Invalid"], 
	"SCM0231":["YBR073W", "RDH54","GAAGGAGTTTGCCTAATTA","5","1.01224","-0.051037","Valid"], 
	"SCM0232":["YBR074W", "YBR074W","GACCCATGCTGTTTCTAATA","5","0.985732","-0.0169442","Valid"], 
	"SCM0233":["YBR075W", "YBR075W","GATAGAGGTGCGTAATTTAT","5","1.00187","0.0210194","Valid"], 
	"SCM0234":["YBR076W", "ECM8","GACGATGAAATCATTAGGG","0","0","0","Invalid"], 
	"SCM0235":["YBR078W", "ECM33","GAACTCCAGTTCTTTATCT","5","0.907986","-0.0461245","Valid"], 
	"SCM0236":["YBR079C", "RPG1","GGCCAGTCGTGTTTAAATT","5","0.943974","-0.0257724","Valid"], 
	"SCM0237":["YBR080C", "SEC18","GGCTTCGACAATGAGATAG","5","1.05186","-0.0181451","Valid"], 
	"SCM0238":["YBR081C", "SPT7","GACACAAGACGTATCTGATT","5","0.873793","-0.00179342","Valid"], 
	"SCM0239":["YBR082C", "UBC4","GGCGTCTGTTAACAAAGAA","5","0.919683","-0.0285606","Valid"], 
	"SCM0240":["YBR083W", "TEC1","GAACTCAGGATTACTTTC","5","1.0073","0.054868","Valid"], 
	"SCM0241":["YBR084W", "MIS1","GACAGTCTGATTTAACGTAT","5","1.02795","-0.0163967","Valid"], 
	"SCM0242":["YBR085W", "AAC3","GGTGGGAAAATAACGAATA","5","0.969396","0.00333978","Valid"], 
	"SCM0243":["YBR086C", "YBR086C","GATTCGATAGGTTGTACAAC","5","1.05493","-0.0601416","Valid"], 
	"SCM0244":["YBR087W", "RFC5","GACCTGGAGTCTATAGATT","5","0.879504","0.00861287","Valid"], 
	"SCM0245":["YBR088C", "POL30","GAGTCGTACTGTAATTCT","5","1.05223","0.0281574","Valid"], 
	"SCM0246":["YBR089W", "YBR089W","GAGTCGTACTGTAATTCT","5","0.988706","0.0620288","Valid"], 
	"SCM0247":["YBR090C", "YBR090C","GAATACTGGGAGTTTACAC","0","0","0","Invalid"], 
	"SCM0248":["YBR091C", "MRS5","GATCAACAATATTCTCAGTAC","5","1.03498","-0.127552","Valid"], 
	"SCM0249":["YBR092C", "PHO3","GATTGTCGTCAATTATACCA","5","1.01817","0.00716894","Valid"], 
	"SCM0250":["YBR093C", "PHO5","GACCGATATCCTAAACTTT","5","0.969598","0.00152212","Valid"], 
	"SCM0251":["YBR094W", "YBR094W","GACAAAGGTTTACTATGCAC","5","0.92426","0.0481745","Valid"], 
	"SCM0252":["YBR095C", "YBR095C","GGTAGACAAACTATTCGAG","5","0.920944","-0.04473","Valid"], 
	"SCM0253":["YBR097W", "VPS15","GGTTTACCAAAGTATCCGA","5","0.94241","-0.0737603","Valid"], 
	"SCM0254":["YBR098W", "YBR098W","GACGTTATCAAGAACACTAAT","4","0.85227","0.139781","Valid"], 
	"SCM0255":["YBR100W", "YBR100W","GACAACGAAGGTAAATACTT","5","1.02116","-0.0689803","Valid"], 
	"SCM0256":["YBR101C", "YBR101C","GATCCCACAGTTTTAAATTT","5","0.978787","-0.033977","Valid"], 
	"SCM0257":["YBR102C", "YBR102C","GATTCATCCAGGAATTTAAG","5","0.945431","0.0169234","Valid"], 
	"SCM0258":["YBR103W", "YBR103W","GACTGGTGAATCTAGTACAA","5","1.05506","-0.0702974","Valid"], 
	"SCM0259":["YBR104W", "YMC2","GATGTTTGCATTCTACAAAG","5","0.968199","0.423164","Invalid"], 
	"SCM0260":["YBR105C", "VID24","GACAAAGATGGTACTAATTCC","5","0.985513","-0.0162259","Valid"], 
	"SCM0261":["YBR106W", "PHO88","GATCCTTCAAATCGTAGTCT","4","0.578661","0.396271","Invalid"], 
	"SCM0262":["YBR108W", "YBR108W","GACAGGTGATGCTTTACTAT","5","0.970876","-0.0259794","Valid"], 
	"SCM0263":["YBR109C", "CMD1","GGTGATGGTTTAATCTCCG","5","0.982347","-0.0660105","Valid"], 
	"SCM0264":["YBR110W", "ALG1","GAAACTCCGTAATCGCATA","4","0.990425","-0.0671128","Valid"], 
	"SCM0265":["YBR111C", "YSA1","GATACTGTCGAAGTTGATAT","5","0.991874","-0.0134396","Valid"], 
	"SCM0266":["YBR112C", "CYC8","GAGCTGCAGAATTATATG","5","0.962631","-0.0688335","Valid"], 
	"SCM0267":["YBR114W", "RAD16","GATTTAGACGGCTAACAATA","5","1.07194","-0.0152825","Valid"], 
	"SCM0268":["YBR115C", "LYS2","GGCTTACTGTATTCGAATGA","4","0.720789","-1.48258","Invalid"], 
	"SCM0269":["YBR116C", "YBR116C","GGCAGCCAAAAAATTGTAC","5","0.905974","-0.0243676","Valid"], 
	"SCM0270":["YBR117C", "TKL2","GACTCCGACATTGATAAACT","5","0.83454","-0.096138","Valid"], 
	"SCM0271":["YBR118W", "TEF2","GACAACATGATTGAAGCTA","0","0","0","Invalid"], 
	"SCM0272":["YBR119W", "MUD1","GGCTCGAACAAATTCGTTA","5","0.973595","-0.00755964","Valid"], 
	"SCM0273":["YBR120C", "CBP6","GATGGTTAACATCTCCTTAT","5","0.951027","-0.0233834","Valid"], 
	"SCM0274":["YBR121C", "GRS1","GAGTCATCTTGAGACATAT","5","1.01533","-0.0614669","Valid"], 
	"SCM0275":["YBR122C", "MRPL36","GGCTATACCTCTTGTTAAAT","5","1.03118","-0.0279829","Valid"], 
	"SCM0276":["YBR123C", "TFC1","GGAGTGACTCTCAATTTAT","5","0.908784","0.0049242","Valid"], 
	"SCM0277":["YBR124W", "YBR124W","GACGCTCTTGAAAGCTATAG","4","0.887113","-0.0540257","Valid"], 
	"SCM0278":["YBR126C", "TPS1","GACTCTTCAAATGGTATAGAC","5","0.948339","-0.0268277","Valid"], 
	"SCM0279":["YBR127C", "VMA2","GACCTAAGGAGATGTTGAAT","5","0.990855","-0.0359209","Valid"], 
	"SCM0280":["YBR129C", "OPY1","GACACTACAGGTAGTGATTAT","5","0.973693","-0.0649744","Valid"], 
	"SCM0281":["YBR130C", "SHE3","GACTAGTATCTGAACCATAATT","5","0.945325","-0.0507441","Valid"], 
	"SCM0282":["YBR131W", "CCZ1","GATTTCATCCGAAGTAAATT","5","0.981873","-0.0396823","Valid"], 
	"SCM0283":["YBR132C", "AGP2","GACTTCGTTGCTAATCTCA","5","0.948407","0.0142665","Valid"], 
	"SCM0284":["YBR133C", "HSL7","GATCATTGTGGGAATGATAT","5","0.888365","-0.00868493","Valid"], 
	"SCM0285":["YBR134W", "YBR134W","GACAAGTCACTCGAAATAT","5","0.968192","0.0552281","Valid"], 
	"SCM0286":["YBR136W", "ESR1","GATAGCCTCCGAATCATTAA","5","0.969472","0.119568","Valid"], 
	"SCM0287":["YBR137W", "YBR137W","GATGCAATTGATATCTCCTTA","5","0.92999","-0.123867","Valid"], 
	"SCM0288":["YBR139W", "YBR139W","GGGTTACATGGACTATAA","5","0.865694","0.053057","Valid"], 
	"SCM0289":["YBR140C", "IRA1","GAACTCTTGCATATCAGAC","5","0.979698","-0.0333073","Valid"], 
	"SCM0290":["YBR141C", "YBR141C","GAAATGTGGTTCGTATAG","4","1.02348","-0.032134","Valid"], 
	"SCM0291":["YBR142W", "MAK5","GAAACCAGTAGATATTCC","5","1.09559","-0.104158","Valid"], 
	"SCM0292":["YBR143C", "SUP45","GACCAATGCCTTTAAAGTATC","5","0.900553","-0.00468247","Valid"], 
	"SCM0293":["YBR145W", "ADH5","GATCCACGTTAAATATTCTG","5","0.840314","-0.041504","Valid"], 
	"SCM0294":["YBR146W", "MRPS9","GATCTAACAACGAATACTTTC","5","0.887469","-0.0123906","Valid"], 
	"SCM0295":["YBR147W", "YBR147W","GGTTTCAGGTGTACTTATT","4","1.04857","-0.034657","Valid"], 
	"SCM0296":["YBR148W", "YSW1","GATTTCATCCGTAGATATGT","4","0.924541","-0.0209588","Valid"], 
	"SCM0297":["YBR150C", "YBR150C","GAGCAACGGATAGTACTTT","5","0.936666","0.0193928","Valid"], 
	"SCM0298":["YBR151W", "YBR151W","GACCGAATTGTCCCTATACA","3","1.017","-0.0672057","Valid"], 
	"SCM0299":["YBR153W", "RIB7","GATTGCGTAGTCTACATGT","5","0.914735","0.0578742","Valid"], 
	"SCM0300":["YBR154C", "RPB5","GATACATACAGATTCTGTAAC","5","1.09704","-0.0690639","Valid"], 
	"SCM0301":["YBR155W", "CNS1","GAACTGACATTTCACGATA","4","1.00029","0.024324","Valid"], 
	"SCM0302":["YBR158W", "YBR158W","GATTGAATCTCCGTGTACTA","5","0.993063","-0.00344681","Valid"], 
	"SCM0303":["YBR159W", "YBR159W","GATAGCACAGTATTTACC","4","0.976667","0.0691366","Valid"], 
	"SCM0304":["YBR160W", "CDC28","GATGGTACCACTTGTGATAG","4","0.646028","0.0632613","Invalid"], 
	"SCM0305":["YBR162C", "YBR162C","GACTCTGGCGGTAATTACTA","5","0.880391","-0.0170726","Valid"], 
	"SCM0306":["YBR163W", "YBR163W","GACCAAAGGCTCTAATACAT","5","0.961656","-0.0442674","Valid"], 
	"SCM0307":["YBR164C", "ARL1","GATGGAGGTGTTATTATGCA","4","0.975799","-0.052382","Valid"], 
	"SCM0308":["YBR165W", "UBS1","GACCCAAGTCTTTCAATAAA","5","0.928602","-0.0769008","Valid"], 
	"SCM0309":["YBR166C", "TYR1","GGTCCTTGGGTAAATACTT","5","1.00364","0.029778","Valid"], 
	"SCM0310":["YBR167C", "POP7","GATACAACACCATACGTTAG","5","0.924186","-0.0128243","Valid"], 
	"SCM0311":["YBR168W", "YBR168W","GAGAAATTGAAGTATACGAAA","5","0.95846","0.00228262","Valid"], 
	"SCM0312":["YBR169C", "SSE2","GATTGCAGGATTAAATCCTG","4","0.891073","-0.0441563","Valid"], 
	"SCM0313":["YBR170C", "NPL4","GATGTCGACACATTTACT","5","0.998235","-0.0103784","Valid"], 
	"SCM0314":["YBR171W", "SEC66","GATGTATTTCCAAATAAAGGA","4","0.920042","0.0240253","Valid"], 
	"SCM0315":["YBR172C", "SMY2","GAAAGGCTCTTTCATAGAA","5","1.00004","-0.0721616","Valid"], 
	"SCM0316":["YBR173C", "UMP1","GATCTTCAATGTTGATTCTAAT","5","1.09419","-0.0896861","Valid"], 
	"SCM0317":["YBR175W", "YBR175W","GATCTGACATTCAATAGAAAG","4","0.915124","0.499742","Invalid"], 
	"SCM0318":["YBR178W", "YBR178W","GGTGTATCTGCTTAATGATT","5","1.16348","-0.12994","Valid"], 
	"SCM0319":["YBR179C", "FZO1","GATGACGTTTCATCTAAAG","5","0.97621","0.00957371","Valid"], 
	"SCM0320":["YBR180W", "YBR180W","GAGTTCGATGACTTTACAG","5","1.05561","-0.0179395","Valid"], 
	"SCM0321":["YBR181C", "RPS6B","GAAGACCTTCGAAATTGAT","5","0.902598","-0.00983389","Valid"], 
	"SCM0322":["YBR182C", "SMP1","GATCCCACCAGAATTTAAAC","5","0.998477","-0.0147008","Valid"], 
	"SCM0323":["YBR183W", "YBR183W","GACTTAACGGAGATAATCAC","5","1.01908","-0.0582362","Valid"], 
	"SCM0324":["YBR185C", "MBA1","GGATGAGCAAATACATTT","5","1.03003","0.0494465","Valid"], 
	"SCM0325":["YBR186W", "PCH2","GGTCAGCACATAGATTCT","5","0.912259","-0.00774611","Valid"], 
	"SCM0326":["YBR187W", "YBR187W","GACTTCCATAGTCAATTTGTA","5","0.726352","0.880522","Invalid"], 
	"SCM0327":["YBR188C", "NTC20","GATTTCAAATGAACCTGTATA","4","0.927997","0.108365","Valid"], 
	"SCM0328":["YBR189W", "RPS9B","GAAAGAGACCTTACGAATC","5","0.879153","0.0121547","Valid"], 
	"SCM0329":["YBR191W", "RPL21A","GATCTTACCTTGGTAAAACT","5","0.992512","0.0251564","Valid"], 
	"SCM0330":["YBR192W", "RIM2","GATGAAGACCCGATTACAAA","5","1.0143","-0.0495198","Valid"], 
	"SCM0331":["YBR193C", "MED8","GACGTTTAGAAACGAATATG","5","1.05892","-0.0151066","Valid"], 
	"SCM0332":["YBR194W", "YBR194W","GGCTGTCCCTCTTTATTTC","5","0.889407","-0.0399711","Valid"], 
	"SCM0333":["YBR195C", "MSI1","GGCATGAGAACCCTATAAT","5","1.00668","-0.0406589","Valid"], 
	"SCM0334":["YBR196C", "PGI1","GAAGGTAAGACTTTGTCTG","5","0.909021","-0.0359816","Valid"], 
	"SCM0335":["YBR197C", "YBR197C","GATGAGTGCATTGTTATACG","5","0.953668","-0.0607858","Valid"], 
	"SCM0336":["YBR198C", "TAF90","GAGTTTCAGTCCGGATAAT","4","0.841582","0.447751","Invalid"], 
	"SCM0337":["YBR199W", "KTR4","GATCCTCGTACAACTGTTTA","5","1.11439","0.0768514","Valid"], 
	"SCM0338":["YBR200W", "BEM1","GATGAACCATTCACAGTTAT","5","0.924892","-0.0149325","Valid"], 
	"SCM0339":["YBR202W", "CDC47","GACCAGAGGTGATTAATTCC","5","0.981036","-0.0583181","Valid"], 
	"SCM0340":["YBR203W", "YBR203W","GACCGGATGTAATCTTAGTG","5","0.934341","-0.766298","Invalid"], 
	"SCM0341":["YBR204C", "YBR204C","GATCGAAGCATAAATTATGAG","5","1.02419","0.0508499","Valid"], 
	"SCM0342":["YBR205W", "KTR3","GACAAGTTCCATAAATCTGA","5","1.07453","-0.0346614","Valid"], 
	"SCM0343":["YBR209W", "YBR209W","GAGGCACCAAACTATAAA","5","0.914707","0.118395","Valid"], 
	"SCM0344":["YBR210W", "YBR210W","GGTTTTCTTGTAGACTTTAC","5","0.991754","-0.013255","Valid"], 
	"SCM0345":["YBR212W", "NGR1","GACGCGATGTCAATTTCTAT","5","0.905766","0.00329912","Valid"], 
	"SCM0346":["YBR213W", "MET8","GGCTTGACAAGGTTATAT","4","0.942562","-0.0455939","Valid"], 
	"SCM0347":["YBR215W", "HPC2","GACTCCAAACTTGCATAGTG","5","0.991371","-0.074923","Valid"], 
	"SCM0348":["YBR216C", "YBR216C","GGCAATAGTCTAACCTGTA","5","1.01775","-0.0639281","Valid"], 
	"SCM0349":["YBR218C", "PYC2","GAGCATGTTCGTGAATTA","5","0.978543","-0.0823689","Valid"], 
	"SCM0350":["YBR219C", "YBR219C","GACCGTGAGTTACGTATACT","5","0.962789","-0.0910625","Valid"], 
	"SCM0351":["YBR220C", "YBR220C","GACCGTTTCTACTGAAATC","5","0.922768","-0.029672","Valid"], 
	"SCM0352":["YBR221C", "PDB1","GATGATAGCTTCAGTATCTAA","5","0.981321","-0.0178474","Valid"], 
	"SCM0353":["YBR222C", "FAT2","GATCTGGGACCAATTTGTTA","5","0.942721","-0.0918972","Valid"], 
	"SCM0354":["YBR223C", "YBR223C","GACACTGGCAGTAATATTA","5","0.941513","0.0108849","Valid"], 
	"SCM0355":["YBR224W", "YBR224W","GGAGCCCATTGTATTTAC","5","0.9948","-0.015786","Valid"], 
	"SCM0356":["YBR225W", "YBR225W","GATCCAGGGAGATAAATCTA","5","0.884999","-0.0872754","Valid"], 
	"SCM0357":["YBR228W", "YBR228W","GAAGTAACTTCATTAATGCA","5","0.964368","0.00582342","Valid"], 
	"SCM0358":["YBR229C", "ROT2","GATACGTAGAAACTCAGTTC","5","1.0025","-0.0369278","Valid"], 
	"SCM0359":["YBR231C", "YBR231C","GACAGCAAACTTGTAGTTTC","5","0.903177","-0.0261165","Valid"], 
	"SCM0360":["YBR233W", "PBP2","GAACTTCGTTATCCCTAAT","5","1.00967","-0.0755748","Valid"], 
	"SCM0361":["YBR235W", "YBR235W","GATGGCAGCTAATTGTAGA","5","0.917539","-0.104719","Valid"], 
	"SCM0362":["YBR236C", "ABD1","GACGGTTTGGAACTAGTAT","5","0.929592","-0.0418025","Valid"], 
	"SCM0363":["YBR237W", "PRP5","GACGCAATGACATTGTTACT","5","0.925857","-0.0612503","Valid"], 
	"SCM0364":["YBR238C", "YBR238C","GAGACACCATTGTCGTATA","5","0.933076","0.0154221","Valid"], 
	"SCM0365":["YBR239C", "YBR239C","GATCGTTGACATAAGAAATTT","5","0.970204","-0.0301947","Valid"], 
	"SCM0366":["YBR240C", "THI2","GGAGATAATTGTAGTTACG","4","0.914049","-0.0400398","Valid"], 
	"SCM0367":["YBR241C", "YBR241C","GGCCTATGCTGAATATAGA","5","0.971183","-0.0364323","Valid"], 
	"SCM0368":["YBR242W", "YBR242W","GAAGTACCCCAATATGTTA","4","0.992934","0.0421912","Valid"], 
	"SCM0369":["YBR243C", "ALG7","GATGCAACTTCAAGATTGTA","4","1.032","-0.0211066","Valid"], 
	"SCM0370":["YBR245C", "ISW1","GAGCACTTGGTTTATAACG","5","1.00467","-0.0181144","Valid"], 
	"SCM0371":["YBR246W", "YBR246W","GGATAACTTCAAATCTAGG","5","1.00938","0.00184038","Valid"], 
	"SCM0372":["YBR247C", "ENP1","GATTTGGAGTCTATGTATCC","5","0.940211","-0.028276","Valid"], 
	"SCM0373":["YBR248C", "HIS7","GATTAATCCGTGCTCTAGTA","5","1.00742","-0.0462545","Valid"], 
	"SCM0374":["YBR249C", "ARO4","GATGTCAGAATTTTAGGTT","5","1.07423","-0.0236531","Valid"], 
	"SCM0375":["YBR250W", "YBR250W","GACCACTGAAATCTTCATTA","5","0.972322","-0.0826866","Valid"], 
	"SCM0376":["YBR251W", "MRPS5","GATCTGTTTTCATACCTAGG","0","0","0","Invalid"], 
	"SCM0377":["YBR252W", "DUT1","GATATGCATCTCAGGATATT","0","0","0","Invalid"], 
	"SCM0378":["YBR253W", "SRB6","GACTGGCGGAATTGATAAAT","5","0.988764","-0.025791","Valid"], 
	"SCM0379":["YBR255W", "YBR255W","GGTAGCATGGGAATTACTT","5","1.08212","-0.0603661","Valid"], 
	"SCM0380":["YBR256C", "RIB5","GGGTCAACCTTGATTATG","5","0.988689","-0.0423647","Valid"], 
	"SCM0381":["YBR257W", "POP4","GACCGATGTATAAGGAACTA","4","0.89525","-0.108626","Valid"], 
	"SCM0382":["YBR258C", "YBR258C","GACAGTACTGTTAAAGAAATG","5","0.918567","-0.0048474","Valid"], 
	"SCM0383":["YBR259W", "YBR259W","GATTGGAACGGCTAGTAATA","5","0.99207","-0.0304717","Valid"], 
	"SCM0384":["YBR261C", "YBR261C","GATTTGCTCGATAAAAGGC","5","1.00927","-0.0225542","Valid"], 
	"SCM0385":["YBR262C", "YBR262C","GGTTCATTCCAAATATCTTTT","5","0.938747","-0.00722304","Valid"], 
	"SCM0386":["YBR263W", "SHM1","GGGTACCAACTTAAGTCA","3","1.09798","0.026253","Valid"], 
	"SCM0387":["YBR267W", "YBR267W","GGTCCTTGCAAAGATACTA","5","0.903172","0.0322215","Valid"], 
	"SCM0388":["YBR268W", "MRPL37","GGCCTTCCTTATGTTCTTT","5","1.00451","0.00118487","Valid"], 
	"SCM0389":["YBR269C", "YBR269C","GACCTTAAATCTACTACGTG","4","0.971484","0.00630087","Valid"], 
	"SCM0390":["YBR270C", "YBR270C","GGCTTGACGGATATCTAT","5","0.971545","-0.00445149","Valid"], 
	"SCM0391":["YBR271W", "YBR271W","GGCCCTTAAAGGTATTTCTA","5","0.936774","0.0600157","Valid"], 
	"SCM0392":["YBR273C", "YBR273C","GACCCAGAGTGACATTTAAG","5","0.857594","-0.00660195","Valid"], 
	"SCM0393":["YBR275C", "RIF1","GATCCAGAGCTACTGTTAAA","5","1.07267","0.0341096","Valid"], 
	"SCM0394":["YBR278W", "DPB3","GAAGTTCTTCATTGTGTA","4","0.909222","0.0192436","Valid"], 
	"SCM0395":["YBR279W", "PAF1","GACAGAGTTAGCTATACGT","5","0.938831","0.0016906","Valid"], 
	"SCM0396":["YBR280C", "YBR280C","GATTCCTTGGTTTAACAGTA","5","0.938071","0.0492281","Valid"], 
	"SCM0397":["YBR281C", "YBR281C","GATCGTCTGGAAATACTTTC","5","0.989433","-0.0232695","Valid"], 
	"SCM0398":["YBR282W", "MRPL27","GGGATTGGTAGACATACA","5","1.01302","-0.00704773","Valid"], 
	"SCM0399":["YBR283C", "SSH1","GACTTCTGGAGCTATGATAA","5","0.937036","-0.0345855","Valid"], 
	"SCM0400":["YBR284W", "YBR284W","GATTGGCTGAACCACTATA","5","0.969541","-0.0629789","Valid"], 
	"SCM0401":["YBR286W", "APE3","GGAATTTCGACTAGCTTA","5","0.959238","-0.001961","Valid"], 
	"SCM0402":["YBR287W", "YBR287W","GGTCCTCGGTTCTAACTTA","5","0.967591","-0.0208408","Valid"], 
	"SCM0403":["YBR288C", "APM3","GGCAAACTGGGTATACCTA","5","1.00593","0.0125151","Valid"], 
	"SCM0404":["YBR289W", "SNF5","GGTTTCAAGGAAATCCATA","5","0.946321","0.00268196","Valid"], 
	"SCM0405":["YBR290W", "BSD2","GATGTGATTCAAATTTATCTTG","5","1.03546","-0.0572719","Valid"], 
	"SCM0406":["YBR291C", "CTP1","GATAAGGCGGGTATTAGATT","5","1.0514","-0.0105755","Valid"], 
	"SCM0407":["YBR293W", "YBR293W","GGCCAGATTGTCTTTAAGG","5","1.04197","-0.0482264","Valid"], 
	"SCM0408":["YBR294W", "SUL1","GATGCAATGTTACTATTGAA","5","0.882125","-0.103187","Valid"], 
	"SCM0409":["YBR295W", "PCA1","GAAACTGCTCCGTAGATAA","5","0.993641","-0.035903","Valid"], 
	"SCM0410":["YBR297W", "MAL33","GGTATGAATTTCTTACATCAG","5","0.952677","-0.0367868","Valid"], 
	"SCM0411":["YBR298C", "MAL31","GGCTTAGTGTCTGAAATAC","4","0.972247","-0.0179982","Valid"], 
	"SCM0412":["YBR299W", "MAL32","GAGACCTTTTCGTAGTTAG","5","0.966858","0.0050369","Valid"], 
	"SCM0413":["YCL002C", "YCL002C","GGCTTAAATGTTTCAAGTATG","0","0","0","Invalid"], 
	"SCM0414":["YCL006C", "YCL006C","GATTGTCTATTCCAACATAAT","5","0.964819","-0.0368762","Valid"], 
	"SCM0415":["YCL008C", "STP22","GACGATGAACCTTATAATGGT","4","0.921236","0.0483427","Valid"], 
	"SCM0416":["YCL009C", "ILV6","GATGCTTCAACCTTAATACC","5","1.03648","-0.0264962","Valid"], 
	"SCM0417":["YCL010C", "YCL010C","GACTCAGAGGTTGCCTATAA","5","1.05817","0.0414422","Valid"], 
	"SCM0418":["YCL011C", "GBP2","GATTAGAGCTATCGATACAT","5","0.984109","-0.0360355","Valid"], 
	"SCM0419":["YCL012W", "YCL012W","GACCATGAGTACTGACAATA","5","1.00615","0.124498","Valid"], 
	"SCM0420":["YCL014W", "BUD3","GACCATTTGCAACGAGTTAT","5","0.991911","-0.0421549","Valid"], 
	"SCM0421":["YCL016C", "YCL016C","GATCCAGAAACATATTTCCT","5","1.18539","0.0269936","Invalid"], 
	"SCM0422":["YCL017C", "NFS1","GATTAGTGCCATCAATAAAG","5","0.980915","-0.016277","Valid"], 
	"SCM0423":["YCL018W", "LEU2","GATGGCCTCTTCAAGATTAT","0","0","0","Invalid"], 
	"SCM0424":["YCL019W", "YCL019W","GATGACAACGAACTTAGTT","5","0.988473","-0.0590556","Valid"], 
	"SCM0425":["YCL020W", "YCL020W","GAGTTTTCATCTGATGTTAAA","4","1.0211","-0.0681592","Valid"], 
	"SCM0426":["YCL022C", "YCL022C","GAGGGCCTACATAAACTA","5","0.986501","-0.0317842","Valid"], 
	"SCM0427":["YCL024W", "YCL024W","GACACGAGGTAAATCTTTGA","4","0.89384","-0.0437993","Valid"], 
	"SCM0428":["YCL025C", "AGP1","GATGCCATTGACAGATTTA","5","0.94353","-0.0106354","Valid"], 
	"SCM0429":["YCL027W", "FUS1","GATTTCTACCTTAAAAGGAA","5","1.0445","-0.00894547","Valid"], 
	"SCM0430":["YCL028W", "YCL028W","GACGGATAAGTTAATCTCAG","5","0.989703","0.0106294","Valid"], 
	"SCM0431":["YCL029C", "BIK1","GAAGATAGGATGTTTCATAC","4","0.929842","-0.029861","Valid"], 
	"SCM0432":["YCL030C", "HIS4","GACTAGTTGTCGACCAATAT","5","1.00407","-0.110675","Valid"], 
	"SCM0433":["YCL031C", "RRP7","GACTCTGTGGGAAATACGAT","5","0.966341","-0.0597735","Valid"], 
	"SCM0434":["YCL032W", "STE50","GATTTCGCAGATGTAGTAG","4","0.968565","-0.0109753","Valid"], 
	"SCM0435":["YCL034W", "YCL034W","GGGTAGCTTAATTCATGC","5","0.910028","-0.167991","Invalid"], 
	"SCM0436":["YCL035C", "YCL035C","GATGCCTCCAATATGTTTAC","4","1.04152","0.0485434","Valid"], 
	"SCM0437":["YCL036W", "YCL036W","GATTGGCCCATTACTTTAAG","5","0.946121","-0.0740357","Valid"], 
	"SCM0438":["YCL037C", "SRO9","GAACATCAGGATTACTCTG","5","0.955619","0.0769551","Valid"], 
	"SCM0439":["YCL038C", "YCL038C","GATAGTCTGGCATGTTTAAA","5","1.07622","0.261995","Invalid"], 
	"SCM0440":["YCL039W", "YCL039W","GAAACATGACTTGTATCTC","5","0.997616","-0.0221412","Valid"], 
	"SCM0441":["YCL040W", "GLK1","GACAAAGGTCTTCCTATG","5","0.920847","-0.0321982","Valid"], 
	"SCM0442":["YCL042W", "YCL042W","GAATACAACTCTATCATACAC","5","1.00552","-0.0122468","Valid"], 
	"SCM0443":["YCL043C", "PDI1","GACTCCTTCAATGAGTACAT","5","1.07077","-0.0335935","Valid"], 
	"SCM0444":["YCL044C", "YCL044C","GAACTCATCAATTCCATAT","5","0.968416","-0.0464288","Valid"], 
	"SCM0445":["YCL045C", "YCL045C","GATACCAAGAGTGTTTAGG","4","1.0063","0.0367311","Valid"], 
	"SCM0446":["YCL047C", "YCL047C","GACTTAATGCTGGATAATCA","5","0.993429","0.045123","Valid"], 
	"SCM0447":["YCL048W", "YCL048W","GACGACCACATAATGTGAAG","5","1.0057","0.032234","Valid"], 
	"SCM0448":["YCL049C", "YCL049C","GGTTCCCAATCGTAATACG","5","0.939178","-0.0446793","Valid"], 
	"SCM0449":["YCL050C", "APA1","GAAACCACATTCCAATAAG","5","0.960324","-0.0523916","Valid"], 
	"SCM0450":["YCL051W", "LRE1","GAGGACTCCTTAATTGAAC","5","1.02336","-0.00401771","Valid"], 
	"SCM0451":["YCL052C", "PBN1","GAGTGACATTGCATACTAG","5","1.03668","-0.0367653","Valid"], 
	"SCM0452":["YCL055W", "KAR4","GACTTCCCATGAATGTAG","5","0.912523","-0.0509504","Valid"], 
	"SCM0453":["YCL056C", "YCL056C","GGTTTCGAAGAAAAATAC","5","1.01477","-0.0350279","Valid"], 
	"SCM0454":["YCL057W", "PRD1","GACCTTCCCAAATGTTAGAA","5","0.905823","0.0250673","Valid"], 
	"SCM0455":["YCL058C", "YCL058C","GACCATTCCGCTCTATATGT","4","0.986058","-0.00609494","Valid"], 
	"SCM0456":["YCL059C", "KRR1","GACTTTGTTTCCTAAATAC","5","0.868957","0.0461926","Valid"], 
	"SCM0457":["YCL061C", "YCL061C","GACTCAGGACAATAGCATTAA","5","0.925033","-0.104028","Valid"], 
	"SCM0458":["YCL063W", "YCL063W","GATTGTGGAGAATCATTAGG","5","0.918556","-0.0103614","Valid"], 
	"SCM0459":["YCL064C", "CHA1","GGTTAAAGGCATAGTATGC","2","-4.59224","-1.84074","Invalid"], 
	"SCM0460":["YCL073C", "YCL073C","GACAGGATACAGATAGTCAC","5","0.928028","0.0178464","Valid"], 
	"SCM0461":["YCL074W", "YCL074W","GATCGTATCCAGTCTCATTA","5","0.954378","0.0143817","Valid"], 
	"SCM0462":["YCL075W", "YCL075W","GATCGTTTTGTCATTAGGAT","4","0.919463","-0.00683846","Valid"], 
	"SCM0463":["YCL076W", "YCL076W","GGAAGCAATTTCATCTAC","5","0.950797","-0.0416227","Valid"], 
	"SCM0464":["YCR002C", "CDC10","GACTGAACCCTTCATAATGA","5","1.00846","-0.0870255","Valid"], 
	"SCM0465":["YCR003W", "MRPL32","GATGGGCACTTATTCAAATG","5","0.944669","-0.00772282","Valid"], 
	"SCM0466":["YCR005C", "CIT2","GAGGCAATTCGTTAAAGAG","5","0.92053","0.0105857","Valid"], 
	"SCM0467":["YCR007C", "YCR007C","GAATAGCGAGTACTCCATA","5","0.9996","-0.0302247","Valid"], 
	"SCM0468":["YCR008W", "SAT4","GACCTGCAGTATTAGAAGG","5","0.902481","-0.0322228","Valid"], 
	"SCM0469":["YCR009C", "RVS161","GGTTTGTCCACTAATCTA","4","1.00055","-0.0425908","Valid"], 
	"SCM0470":["YCR010C", "YCR010C","GACCACCAAAAGTATTTTCC","4","0.91363","-0.0758206","Valid"], 
	"SCM0471":["YCR011C", "ADP1","GACAGCTGTGATTTAGAAAC","5","1.0548","-0.0362367","Valid"], 
	"SCM0472":["YCR012W", "PGK1","GGCCAAAGAGTATTTTTCG","5","0.968757","-0.0148789","Valid"], 
	"SCM0473":["YCR013C", "YCR013C","GATCTTTGGAATTATTGGAAG","4","0.287804","-0.553318","Invalid"], 
	"SCM0474":["YCR014C", "POL4","GGACAAAGTTCTACTGATA","5","0.996462","-0.0027649","Valid"], 
	"SCM0475":["YCR015C", "YCR015C","GGCACCATTGCTAAATTAC","5","0.939869","-0.0469719","Valid"], 
	"SCM0476":["YCR016W", "YCR016W","GATCCACTGGTAATTTGACA","5","0.941071","0.0621895","Valid"], 
	"SCM0477":["YCR017C", "YCR017C","GATCCGGAACGTTCTATTT","5","0.945226","0.0277423","Valid"], 
	"SCM0478":["YCR018C", "SRD1","GACTTTTAGGACGACTAGTA","0","0","0","Invalid"], 
	"SCM0479":["YCR019W", "MAK32","GACTAACGAAAAGCTTAGATAT","5","0.978763","-0.0624148","Valid"], 
	"SCM0480":["YCR020C", "PET18","GATGTACCACTGATAAGTTA","5","1.03326","-0.0085197","Valid"], 
	"SCM0481":["YCR021C", "HSP30","GACTTGACGTGGTTAAATTC","5","1.10107","-0.050823","Valid"], 
	"SCM0482":["YCR022C", "YCR022C","GACTTTAGCCATACCAAATAT","5","0.970917","-0.00263072","Valid"], 
	"SCM0483":["YCR023C", "YCR023C","GACGGATATGACCTAATTA","5","0.972841","-0.0667068","Valid"], 
	"SCM0484":["YCR024C", "YCR024C","GATCCCGTTTCAGAAAACTA","5","1.02968","-0.0311869","Valid"], 
	"SCM0485":["YCR025C", "YCR025C","GGCAGTGACAAGTCTATAT","3","0.989556","0.0619397","Valid"], 
	"SCM0486":["YCR026C", "YCR026C","GATAGATGCCTTTGGACATA","5","0.927165","0.0410367","Valid"], 
	"SCM0487":["YCR028C", "FEN2","GGTGTTCCACCTAGGATAT","0","0","0","Invalid"], 
	"SCM0488":["YCR030C", "YCR030C","GAAACTGTATGCTTAGATTT","5","0.991042","-0.0257091","Valid"], 
	"SCM0489":["YCR031C", "RPS14A","GGTGTTGCTAGAATTTACG","5","0.98628","-0.0368368","Valid"], 
	"SCM0490":["YCR032W", "BPH1","GACATCAGCGGCTTAGTATA","5","0.909877","-0.0198783","Valid"], 
	"SCM0491":["YCR033W", "YCR033W","GATGCATTACTAAATCCTGTA","5","1.04532","0.07363","Valid"], 
	"SCM0492":["YCR035C", "RRP43","GACCAAACTAAGTCAGTA","5","0.956006","-0.0186178","Valid"], 
	"SCM0493":["YCR036W", "RBK1","GACGATATTCTCCTAAAAAGTC","5","1.0632","-0.0254932","Valid"], 
	"SCM0494":["YCR037C", "PHO87","GAAGGACCAGATTTACTAT","5","1.07301","-0.0313861","Valid"], 
	"SCM0495":["YCR041W", "YCR041W","GGCTATACCCTTATCTAC","5","0.994499","0.0147992","Valid"], 
	"SCM0496":["YCR042C", "TSM1","GAGCGTGAAAGTATCCTAA","5","0.897034","-0.00169565","Valid"], 
	"SCM0497":["YCR043C", "YCR043C","GATCCGTATTTCAATACAGG","5","0.908188","-0.00157449","Valid"], 
	"SCM0498":["YCR044C", "YCR044C","GATTCCACATTATAAGGGAT","5","1.00009","-0.0352887","Valid"], 
	"SCM0499":["YCR045C", "YCR045C","GATAAAGTGGCATTGTACTC","5","1.024","-0.0376399","Valid"], 
	"SCM0500":["YCR046C", "IMG1","GACAGAGACTCTATTTCTGA","4","0.974247","-0.0814","Valid"], 
	"SCM0501":["YCR047C", "YCR047C","GAACACAAGGTAGTACTTC","5","0.904917","-0.0356701","Valid"], 
	"SCM0502":["YCR048W", "ARE1","GACTGCACAGATTACTATGC","5","0.954953","-0.605083","Invalid"], 
	"SCM0503":["YCR051W", "YCR051W","GACTGCTTCAGATGGTAATT","5","0.955149","-0.0775592","Valid"], 
	"SCM0504":["YCR052W", "RSC6","GACAGCAGTAACGAGAATA","5","0.954026","-0.0470513","Valid"], 
	"SCM0505":["YCR053W", "THR4","GACAGCAATGGATATCTTAA","5","1.03328","0.0583178","Valid"], 
	"SCM0506":["YCR054C", "CTR86","GATTGCCTGGACATAATTTC","4","0.91625","-0.00348775","Valid"], 
	"SCM0507":["YCR057C", "PWP2","GAGCCATACCTATTAAGGA","5","1.01556","0.0557946","Valid"], 
	"SCM0508":["YCR059C", "YCR059C","GACGAGCCTCTATCAGTAAT","5","0.976638","-0.0262314","Valid"], 
	"SCM0509":["YCR060W", "YCR060W","GATGACCAACTAATTACTGC","5","0.96352","0.025153","Valid"], 
	"SCM0510":["YCR061W", "YCR061W","GGTCCGTGTTCAAAAATAC","5","1.04387","-0.00260717","Valid"], 
	"SCM0511":["YCR062W", "YCR062W","GACTGCTAACATTTTTGATTC","5","0.97164","0.0450323","Valid"], 
	"SCM0512":["YCR063W", "YCR063W","GATTGTAGTACAGAGTATATATG","4","0.934358","0.0078703","Valid"], 
	"SCM0513":["YCR064C", "YCR064C","GAACGCATAGTACATTTG","5","0.991027","0.00267755","Valid"], 
	"SCM0514":["YCR065W", "HCM1","GACCCAGGCAAATAGATTTA","5","0.94253","0.0280733","Valid"], 
	"SCM0515":["YCR066W", "RAD18","GATTTCGTAGTGATTGTATC","3","1.00578","-0.060343","Valid"], 
	"SCM0516":["YCR067C", "SED4","GATGCTGTACAATCACCTA","5","0.933915","-0.009782","Valid"], 
	"SCM0517":["YCR068W", "YCR068W","GATTCTCACGTAAGCATTAG","5","0.900632","0.00619489","Valid"], 
	"SCM0518":["YCR069W", "SCC3","GATACAGGAACCGTAATTCA","5","0.787002","-0.127115","Valid"], 
	"SCM0519":["YCR071C", "IMG2","GAATTAGTGGATATACATCTT","5","1.05024","-0.0324765","Valid"], 
	"SCM0520":["YCR072C", "YCR072C","GATGAGAGCCACTATACAAT","5","1.06658","-0.0715974","Valid"], 
	"SCM0521":["YCR073C", "SSK22","GGTCTCAAAGTTAACTTGA","4","1.01308","-0.0386844","Valid"], 
	"SCM0522":["YCR075C", "ERS1","GATGTCACTAATCAAGTAC","4","0.841377","-0.0666152","Valid"], 
	"SCM0523":["YCR076C", "YCR076C","GAGACCTGAAACCTATAAT","5","0.975945","0.00645379","Valid"], 
	"SCM0524":["YCR077C", "PAT1","GACATTTGGTGATAATGTTC","4","1.00541","-0.0839728","Valid"], 
	"SCM0525":["YCR079W", "YCR079W","GAAGTTGGTACAGGAATA","5","1.01148","0.163519","Invalid"], 
	"SCM0526":["YCR081W", "SRB8","GACGTAGGGACCTTAATGAT","5","1.01875","0.00248702","Valid"], 
	"SCM0527":["YCR082W", "YCR082W","GACGGAGAATAGGGATTTAC","5","0.966148","-0.0404245","Valid"], 
	"SCM0528":["YCR084C", "TUP1","GACGATGGTGAATACTTAG","5","1.02127","0.0274171","Valid"], 
	"SCM0529":["YCR086W", "YCR086W","GGTAAAGGTCCTTTATGAC","4","1.10967","-0.0205762","Valid"], 
	"SCM0530":["YCR087W", "YCR087W","GACATAAAATTCCGATTATTCC","5","0.975887","-0.00395487","Valid"], 
	"SCM0531":["YCR088W", "ABP1","GAGACGTTGAGAAGATTAT","5","0.933154","0.0119616","Valid"], 
	"SCM0532":["YCR089W", "FIG2","GACTACATGCAGATATTGTAG","5","0.927257","-0.0230204","Valid"], 
	"SCM0533":["YCR090C", "YCR090C","GACCAGTTGTAGAGAATTACA","5","0.98041","0.0400644","Valid"], 
	"SCM0534":["YCR091W", "KIN82","GACTGGAGCTAAATACTCTT","5","0.859301","0.359708","Invalid"], 
	"SCM0535":["YCR092C", "MSH3","GATCGATGAGTCTAATCCTC","5","0.99259","-0.00870917","Valid"], 
	"SCM0536":["YCR093W", "CDC39","GACATCGCAGGGATTAATA","5","1.05999","-0.038706","Valid"], 
	"SCM0537":["YCR094W", "CDC50","GATCTTCCCAAGTATGGATA","5","0.948725","-0.051768","Valid"], 
	"SCM0538":["YCR095C", "YCR095C","GACTGGAAACTCTCAATTTA","5","0.943202","0.037344","Valid"], 
	"SCM0539":["YCR097W", "A1","GGTAGAGCAACATACATTAC","0","0","0","Invalid"], 
	"SCM0540":["YCR098C", "GIT1","GACTTGAAAGCGATTTAATG","5","0.933086","-0.0210218","Valid"], 
	"SCM0541":["YCR099C", "YCR099C","GATGCATCTCTAACAAATTC","5","0.952766","-0.00482128","Valid"], 
	"SCM0542":["YCR100C", "YCR100C","GACTCAGGCCTAGTGATATC","5","1.0061","-0.0634673","Valid"], 
	"SCM0543":["YCR101C", "YCR101C","GAGGCTCCTATAGAAACA","5","1.06522","0.0403771","Valid"], 
	"SCM0544":["YCR102C", "YCR102C","GATTCTTCTGTCAAATTAGTTA","5","0.839407","0.00108945","Valid"], 
	"SCM0545":["YCR105W", "YCR105W","GAGCCTCCAATCTTCATA","5","0.968687","-0.0150548","Valid"], 
	"SCM0546":["YCR106W", "YCR106W","GGCACTTGTAAGGAATATCT","5","0.995315","0.00131782","Valid"], 
	"SCM0547":["YDL001W", "YDL001W","GGTCAACTGCATATTGTA","5","0.96744","0.0431957","Valid"], 
	"SCM0548":["YDL002C", "NHP10","GACTGTCCTCACTATAAAGC","5","0.984131","0.053728","Valid"], 
	"SCM0549":["YDL003W", "MCD1","GACTTGCTCAACAGAGTTAT","4","0.970573","0.0823398","Valid"], 
	"SCM0550":["YDL004W", "ATP16","GACTTCGGAGCCACTATATA","5","0.935835","-0.0718962","Valid"], 
	"SCM0551":["YDL005C", "MED2","GACCATAGAGTTTAAATCGT","5","1.02789","-0.0550849","Valid"], 
	"SCM0552":["YDL006W", "PTC1","GATGTCCTCAGAAGTTATTT","5","0.945945","0.0298523","Valid"], 
	"SCM0553":["YDL007W", "RPT2","GAACGTCCTCACTTAAATT","5","0.484189","0.782876","Invalid"], 
	"SCM0554":["YDL008W", "APC11","GGACAGGTACCGTTATAA","5","0.918809","0.033773","Valid"], 
	"SCM0555":["YDL010W", "YDL010W","GAGTATTCTTTTTGAACATTA","5","0.97672","0.0455325","Valid"], 
	"SCM0556":["YDL011C", "YDL011C","GACATTACAACGCTATTATTG","3","0.995699","0.0053429","Valid"], 
	"SCM0557":["YDL013W", "HEX3","GACGTGATGCTTTAAATA","5","0.9631","0.00700706","Valid"], 
	"SCM0558":["YDL014W", "NOP1","GATATGGCTCTAAAGTCAAT","5","1.10003","0.0483853","Valid"], 
	"SCM0559":["YDL015C", "YDL015C","GGCTCTTCTGGTATGATAC","5","0.962208","0.00871695","Valid"], 
	"SCM0560":["YDL017W", "CDC7","GACAGGTTGAGCTCATTATA","5","0.951165","0.0243032","Valid"], 
	"SCM0561":["YDL019C", "YDL019C","GACAGAAGTCTATCAATGATT","5","1.03742","0.0232736","Valid"], 
	"SCM0562":["YDL020C", "RPN4","GATTCAAGGTCCTATGATTT","5","1.16896","-0.155273","Valid"], 
	"SCM0563":["YDL021W", "GPM2","GACATCAAGAATGTTGATA","5","1.01387","0.0137622","Valid"], 
	"SCM0564":["YDL022W", "GPD1","GACAGACTCTTGGTAGTATG","5","1.01774","-0.0340729","Valid"], 
	"SCM0565":["YDL023C", "YDL023C","GACTGCTGCTGATAGATTAA","5","0.941253","0.0134741","Valid"], 
	"SCM0566":["YDL024C", "YDL024C","GACAGTGAAGCTAATACGAC","5","0.944791","0.0168948","Valid"], 
	"SCM0567":["YDL025C", "YDL025C","GAACTACAGCATAATTCTT","4","0.879407","-0.000855574","Valid"], 
	"SCM0568":["YDL027C", "YDL027C","GATTCTGCAGGAAACTTAGA","5","1.03073","-0.0355998","Valid"], 
	"SCM0569":["YDL028C", "MPS1","GATGTCGCAAATTCCTTATC","5","0.849185","-0.0107203","Valid"], 
	"SCM0570":["YDL029W", "ARP2","GATCTGGTAACTCATACGAT","5","1.02428","-0.00520566","Valid"], 
	"SCM0571":["YDL030W", "PRP9","GGGTTAGCAAATATTTCT","4","0.990039","0.0543354","Valid"], 
	"SCM0572":["YDL031W", "DBP10","GACAATACCTTGAGTATTAACA","4","1.06794","-0.0612428","Valid"], 
	"SCM0573":["YDL033C", "YDL033C","GACTTCGCTAAATCTCGTA","4","0.830847","0.0178139","Valid"], 
	"SCM0574":["YDL034W", "YDL034W","GGTCATCCTTACTAGAAAA","4","1.03829","0.231793","Invalid"], 
	"SCM0575":["YDL036C", "YDL036C","GGCTGACTTCGATATAGTT","4","1.06264","-0.0272589","Valid"], 
	"SCM0576":["YDL037C", "YDL037C","GACACCTTGTAGATATTCGA","5","0.979266","-0.0102604","Valid"], 
	"SCM0577":["YDL038C", "YDL038C","GAGCGATGTGATTACTTC","5","1.01246","0.063521","Valid"], 
	"SCM0578":["YDL040C", "NAT1","GAAGGCACTTTATACCAAA","5","0.940005","-0.0248748","Valid"], 
	"SCM0579":["YDL041W", "YDL041W","GATCCCACATATGAAATAC","4","1.00822","0.221898","Invalid"], 
	"SCM0580":["YDL042C", "SIR2","GATGTGCACCATAGTATTTC","4","0.909372","-0.132058","Valid"], 
	"SCM0581":["YDL043C", "PRP11","GGTTGTCGGAAATCATGAG","5","0.962789","-0.0318523","Valid"], 
	"SCM0582":["YDL044C", "MTF2","GAACCAGCAAATTGTAGA","5","1.05531","-0.0163372","Valid"], 
	"SCM0583":["YDL045C", "FAD1","GACGTAGTTCCGCTATAAA","5","0.941166","-0.0799547","Valid"], 
	"SCM0584":["YDL046W", "YDL046W","GGTCCGTCTAGGATACATC","5","1.02765","-0.0471014","Valid"], 
	"SCM0585":["YDL047W", "SIT4","GAACCCGTAAACTTGAGTA","5","0.989588","0.00793372","Valid"], 
	"SCM0586":["YDL048C", "STP4","GACATTGACTCAGTAATGAT","0","0","0","Invalid"], 
	"SCM0587":["YDL049C", "KNH1","GACCCAACTCAGTTTATGAT","5","0.89471","0.00177335","Valid"], 
	"SCM0588":["YDL050C", "YDL050C","GACTTGGTGGAATTTAAGAC","5","1.02403","0.023854","Valid"], 
	"SCM0589":["YDL051W", "YLA1","GACTTGGTGGAATTTAAGAC","5","1.02192","-0.000398855","Valid"], 
	"SCM0590":["YDL052C", "SLC1","GATGACACCTTGAATAAAGG","5","1.02297","-0.00567016","Valid"], 
	"SCM0591":["YDL053C", "YDL053C","GATACTGCTTGATACAGTAC","5","0.884247","-0.0169752","Valid"], 
	"SCM0592":["YDL054C", "YDL054C","GACGGTAGCTTACTAATTG","4","0.966006","-0.00459779","Valid"], 
	"SCM0593":["YDL055C", "PSA1","GACCGTTGATGTAGATTTC","5","1.05594","0.115798","Valid"], 
	"SCM0594":["YDL056W", "MBP1","GACCCTACCACAAGTGTTAT","5","1.00761","-0.0718974","Valid"], 
	"SCM0595":["YDL057W", "YDL057W","GGTCCAGTGATATTGTACT","5","0.98129","-0.0215034","Valid"], 
	"SCM0596":["YDL058W", "USO1","GACAGGACTTCGAATAGAT","5","0.906047","0.0298783","Valid"], 
	"SCM0597":["YDL059C", "RAD59","GATCATTAGCGAACTGAATG","5","0.882918","-0.105974","Valid"], 
	"SCM0598":["YDL060W", "YDL060W","GATGGAAACGTCTATTAAGG","5","0.893137","-0.0291759","Valid"], 
	"SCM0599":["YDL062W", "YDL062W","GATTCAAAATGATAGGAACTA","5","1.04032","-0.0382628","Valid"], 
	"SCM0600":["YDL063C", "YDL063C","GATCACAGTTCTTAAATGG","5","1.03575","0.00995953","Valid"], 
	"SCM0601":["YDL064W", "UBC9","GGTCCATGGATTTACAGAA","5","0.997836","-0.00217589","Valid"], 
	"SCM0602":["YDL065C", "PEX19","GACAATTTCGTCTACGATATT","5","1.04407","-0.0366222","Valid"], 
	"SCM0603":["YDL066W", "IDP1","GGCATCCTGAGTAATCTTG","5","1.07219","-0.00783723","Valid"], 
	"SCM0604":["YDL067C", "COX9","GATCTCTTGTTAATCTTATCC","5","1.00096","-0.0335872","Valid"], 
	"SCM0605":["YDL069C", "CBS1","GGCACAGGAAATACATTTG","5","0.88607","0.0415849","Valid"], 
	"SCM0606":["YDL070W", "BDF2","GGTCGTGAAGAATCCTATG","5","1.01805","-0.0613556","Valid"], 
	"SCM0607":["YDL072C", "YDL072C","GACCAATCCCTTCTAGATA","5","0.966497","0.0361835","Valid"], 
	"SCM0608":["YDL073W", "YDL073W","GATGACAAGTGCTCTATA","5","1.03838","-0.0502425","Valid"], 
	"SCM0609":["YDL074C", "YDL074C","GATCAGAGTCCTTTAACTG","5","0.908803","-0.0115917","Valid"], 
	"SCM0610":["YDL076C", "YDL076C","GATTCCCGCGATGTTATAT","5","0.954106","-0.0277656","Valid"], 
	"SCM0611":["YDL077C", "VAM6","GACCATCTGTTCAATAAGTG","5","0.983979","0.011207","Valid"], 
	"SCM0612":["YDL079C", "MRK1","GGTCATGTTTATAAACCC","0","0","0","Invalid"], 
	"SCM0613":["YDL080C", "THI3","GATCTGGAATGAAATATCCC","5","1.03","0.0629531","Valid"], 
	"SCM0614":["YDL082W", "RPL13A","GAGGTTTCTAGACGTAATG","5","0.990577","-0.0000354469","Valid"], 
	"SCM0615":["YDL083C", "RPS16B","GACATCGATATCAGAGTTAG","5","0.96278","-0.0221835","Valid"], 
	"SCM0616":["YDL084W", "SUB2","GGCTGACCAATATTTACATC","4","0.91399","-0.0355203","Valid"], 
	"SCM0617":["YDL085W", "YDL085W","GAACTTGCCTGTTCTATG","5","0.907567","-0.0764741","Valid"], 
	"SCM0618":["YDL086W", "YDL086W","GATTCTGTACAGTGAAATTTA","5","0.940832","-0.0232792","Valid"], 
	"SCM0619":["YDL088C", "ASM4","GGCTATTGTTACCGATATT","4","1.05472","-0.0167362","Valid"], 
	"SCM0620":["YDL089W", "YDL089W","GACTGCAAGAGTCTTATGAT","5","0.950495","-0.0119983","Valid"], 
	"SCM0621":["YDL090C", "RAM1","GACCACCTTCATAATTTTGA","5","1.05083","-0.0472623","Valid"], 
	"SCM0622":["YDL091C", "YDL091C","GATGCCTTCGTAGAATTAC","5","0.916263","0.0133948","Valid"], 
	"SCM0623":["YDL092W", "SRP14","GAGAGAATACCCACTATTAAT","5","0.998835","-0.0410609","Valid"], 
	"SCM0624":["YDL093W", "PMT5","GACCGACGGTACCATAATTA","5","0.922786","-0.0294592","Valid"], 
	"SCM0625":["YDL094C", "YDL094C","GAAGCTGACTATATTGTC","5","1.04469","-0.0135624","Valid"], 
	"SCM0626":["YDL095W", "PMT1","GGCTACGTGGTATAAGTTA","5","1.02632","0.137705","Valid"], 
	"SCM0627":["YDL096C", "YDL096C","GAAACAGCTAACAGCTAC","5","0.898583","-0.075284","Valid"], 
	"SCM0628":["YDL097C", "RPN6","GGCTAGATTCCTCAGTTTAT","5","0.920534","0.00626371","Valid"], 
	"SCM0629":["YDL099W", "YDL099W","GACTGCTTCTGATGTATTTG","5","1.03361","0.0171271","Valid"], 
	"SCM0630":["YDL100C", "YDL100C","GACCCATAACTTAAGTGATG","5","0.96682","-0.0302401","Valid"], 
	"SCM0631":["YDL101C", "DUN1","GATAGCTGTGAAAATATTCC","5","1.04974","-0.0504315","Valid"], 
	"SCM0632":["YDL102W", "CDC2","GATTGCGTACCCATTAAATC","5","0.829234","0.0526818","Valid"], 
	"SCM0633":["YDL103C", "QRI1","GAGGATTATCGTTCTTAGA","5","0.923929","0.121762","Valid"], 
	"SCM0634":["YDL104C", "QRI7","GACCATCAACACTTAATAGG","5","1.04192","-0.0923726","Valid"], 
	"SCM0635":["YDL105W", "QRI2","GACTCAGCATTCTTTAAAC","5","0.914525","0.110646","Valid"], 
	"SCM0636":["YDL106C", "GRF10","GACAATCAGTGGTCCATAT","5","1.03783","0.00109444","Valid"], 
	"SCM0637":["YDL108W", "KIN28","GACTCCAGAACGAGATTTA","5","1.0369","0.0116003","Valid"], 
	"SCM0638":["YDL109C", "YDL109C","GAACTGGGTCTTAAGGAT","4","0.94036","0.000327192","Valid"], 
	"SCM0639":["YDL110C", "YDL110C","GAATGATTGATACTGTTCTC","4","0.961688","-0.0470557","Valid"], 
	"SCM0640":["YDL111C", "RRP42","GAAGTCGTACCTATACGAT","5","0.884642","-0.102261","Valid"], 
	"SCM0641":["YDL113C", "YDL113C","GACTCAGTGAGCATTCTTAT","5","0.986876","-0.00518727","Valid"], 
	"SCM0642":["YDL114W", "YDL114W","GATTTGCTCAGGTAGAATAT","5","1.07067","-0.0330268","Valid"], 
	"SCM0643":["YDL115C", "YDL115C","GACACTACCCAGTTTAGATT","5","1.0038","-0.00908929","Valid"], 
	"SCM0644":["YDL116W", "NUP84","GACACCTCTTGTACAGTTAG","5","0.9146","-0.0216698","Valid"], 
	"SCM0645":["YDL117W", "YDL117W","GACACCGAGTGCTATAAATT","5","0.927346","-0.00430107","Valid"], 
	"SCM0646":["YDL118W", "YDL118W","GATCAAATTTTTCCATAATGTAG","5","1.02291","-0.0494102","Valid"], 
	"SCM0647":["YDL119C", "YDL119C","GATCAAATTTTTCCATAATGTAG","5","0.859895","0.00509276","Valid"], 
	"SCM0648":["YDL121C", "YDL121C","GACTTCTCATTATTGTGATT","5","0.9572","0.0293952","Valid"], 
	"SCM0649":["YDL122W", "UBP1","GATACTCCAGTCGCTTAATA","5","0.97533","-0.0507362","Valid"], 
	"SCM0650":["YDL123W", "YDL123W","GATATTCAGCGTTCCTTAAA","5","1.00546","-0.0767661","Valid"], 
	"SCM0651":["YDL124W", "YDL124W","GACCCAACGTAGGATAATT","5","0.960913","-0.0200834","Valid"], 
	"SCM0652":["YDL126C", "CDC48","GAGCTTCGATAGAATCCT","5","1.04652","-0.041882","Valid"], 
	"SCM0653":["YDL127W", "PCL2","GAATGGTGCAATATCTAGC","5","0.959577","0.00897523","Valid"], 
	"SCM0654":["YDL128W", "VCX1","GATTACCCACAATAGGAAT","5","0.901475","0.0256671","Valid"], 
	"SCM0655":["YDL129W", "YDL129W","GACACAAGTGTATTTAGTCC","5","1.05623","-0.0701714","Valid"], 
	"SCM0656":["YDL131W", "LYS21","GATCATCTGTACCCTTATTT","5","0.935028","0.02144","Valid"], 
	"SCM0657":["YDL132W", "CDC53","GATGGCAGTGCTAATATTAC","4","0.970602","-0.0453906","Valid"], 
	"SCM0658":["YDL133W", "YDL133W","GGTTTGGGAACATGTATCT","2","1.4393","0.314151","Invalid"], 
	"SCM0659":["YDL134C", "PPH21","GGTCGTACTGTAAGAATTG","5","1.01652","-0.0405238","Valid"], 
	"SCM0660":["YDL135C", "RDI1","GAGAACTGGCATCTAAAAG","5","0.926341","0.0335915","Valid"], 
	"SCM0661":["YDL136W", "RPL35B","GATCCAAGGAACAATTAGCT","5","1.05754","0.0192143","Valid"], 
	"SCM0662":["YDL137W", "ARF2","GATCTAATAGAATGTAAACCTAA","5","1.02541","-0.0408504","Valid"], 
	"SCM0663":["YDL138W", "RGT2","GACAAGTCGACGTAATTTAC","5","0.99182","-0.0542296","Valid"], 
	"SCM0664":["YDL139C", "YDL139C","GACTTTCAATAGTCCTTTTAAG","5","0.965937","-0.0259838","Valid"], 
	"SCM0665":["YDL140C", "RPO21","GAAGCAATCGCTAGATACT","5","0.943868","-0.0453207","Valid"], 
	"SCM0666":["YDL141W", "BPL1","GACTAAGGGCAACTTTGTAT","5","0.890052","-0.0460923","Valid"], 
	"SCM0667":["YDL142C", "CRD1","GATTTATCACGAATAGGATG","5","0.947347","-0.0269478","Valid"], 
	"SCM0668":["YDL143W", "CCT4","GGCTGTTGATTCAGAAATC","5","0.974695","-0.0424144","Valid"], 
	"SCM0669":["YDL144C", "YDL144C","GATGTTCTTGGTAGTCACTA","4","0.979837","-0.0473257","Valid"], 
	"SCM0670":["YDL145C", "COP1","GAAACGGAAGGTGTATCTT","5","1.03098","-0.00607788","Valid"], 
	"SCM0671":["YDL146W", "YDL146W","GACTCTTGGTGTCAAGATAA","4","0.864829","-0.0300493","Valid"], 
	"SCM0672":["YDL147W", "RPN5","GACTGGTGTTTAAATCCAAA","5","1.09756","0.00146276","Valid"], 
	"SCM0673":["YDL148C", "YDL148C","GACGGTTCACAACTTAAGAA","4","0.99746","0.57448","Invalid"], 
	"SCM0674":["YDL149W", "YDL149W","GACGACAAGTGTTATTCTAA","5","0.944703","-0.0243311","Valid"], 
	"SCM0675":["YDL150W", "RPC53","GATAGCGTCCAAATCTAAGA","5","0.821501","-0.121539","Valid"], 
	"SCM0676":["YDL151C", "YDL151C","GGCCGGTTACTCTTTTATT","4","0.894031","-0.0734051","Valid"], 
	"SCM0677":["YDL153C", "SAS10","GACAGAACCGTAATCCTTAT","5","0.96023","0.00391132","Valid"], 
	"SCM0678":["YDL154W", "MSH5","GGTAACAGGACGATTAGTT","5","0.992504","-0.0499411","Valid"], 
	"SCM0679":["YDL155W", "CLB3","GATTCTGACATGTATACGAA","5","0.899622","0.0257115","Valid"], 
	"SCM0680":["YDL156W", "YDL156W","GATTGTCTCCACATATGAC","5","0.993533","0.0289336","Valid"], 
	"SCM0681":["YDL158C", "YDL158C","GACATAATCAGGAGAGTCTATA","5","0.991528","-0.0515344","Valid"], 
	"SCM0682":["YDL159W", "STE7","GACTGTCCGTTTATAAAAGG","5","0.979534","-0.0862094","Valid"], 
	"SCM0683":["YDL160C", "DHH1","GACAAGAAAATCACTGATTTAG","5","0.935231","0.0908671","Valid"], 
	"SCM0684":["YDL162C", "YDL162C","GATGACAGAGTTAAACAG","5","0.98336","0.012812","Valid"], 
	"SCM0685":["YDL164C", "CDC9","GACAGGTGCATTTACTAAAT","5","1.08229","-0.00637319","Valid"], 
	"SCM0686":["YDL165W", "CDC36","GAACTTTCAAGTACATATGA","5","0.890881","-0.00552278","Valid"], 
	"SCM0687":["YDL166C", "YDL166C","GAGACAGGGAAATAGTAT","4","0.931106","-0.0666646","Valid"], 
	"SCM0688":["YDL167C", "NRP1","GACATTCAACGCTAGTACTT","5","0.919042","-0.0275336","Valid"], 
	"SCM0689":["YDL168W", "SFA1","GACCACAAGATTTCATAA","5","0.931366","0.0182694","Valid"], 
	"SCM0690":["YDL169C", "UGX2","GACCAGTTCGGTATTTACAT","5","1.03698","-0.0466621","Valid"], 
	"SCM0691":["YDL170W", "UGA3","GATTTCAAAGACTGCTTATC","5","0.793526","0.0452569","Valid"], 
	"SCM0692":["YDL171C", "GLT1","GGTTACTGACGCTAGATAT","5","1.00803","0.0135193","Valid"], 
	"SCM0693":["YDL173W", "YDL173W","GACTGGCAACATCCATAAAT","5","0.82906","0.019388","Valid"], 
	"SCM0694":["YDL174C", "DLD1","GGTGGTATCCTTTGATACTA","4","0.844581","-0.0664844","Valid"], 
	"SCM0695":["YDL175C", "YDL175C","GACACTGGTTCTAATTTGTC","5","1.01357","0.0123303","Valid"], 
	"SCM0696":["YDL176W", "YDL176W","GGCCTTCGATGTATTTAC","5","0.888402","0.0535081","Valid"], 
	"SCM0697":["YDL178W", "AIP2","GATGACTTAGGTCTCAATAC","5","0.837204","-0.00228238","Valid"], 
	"SCM0698":["YDL180W", "YDL180W","GATGGTCCGATTAAATCAT","3","0.971971","-0.0761371","Valid"], 
	"SCM0699":["YDL182W", "LYS20","GACAGTAGCATCTGAACAAT","5","0.913444","-0.0293568","Valid"], 
	"SCM0700":["YDL183C", "YDL183C","GGCTTTTAATATTCTAGACTGA","4","1.02634","0.0222026","Valid"], 
	"SCM0701":["YDL185W", "TFP1","GACTGATGGAAACCATTTAC","5","0.856151","0.152118","Invalid"], 
	"SCM0702":["YDL186W", "YDL186W","GGCTCAAAACAGATTCTTA","5","0.966623","-0.0447969","Valid"], 
	"SCM0703":["YDL188C", "PPH22","GGTTACCACATCTATAAC","4","0.958104","0.034315","Valid"], 
	"SCM0704":["YDL189W", "YDL189W","GACCTTACATGTACAATATGAAT","4","1.01639","-0.0460468","Valid"], 
	"SCM0705":["YDL190C", "UFD2","GATCCTCTAACGGATTTATG","5","0.961487","0.0723151","Valid"], 
	"SCM0706":["YDL191W", "RPL35A","GAAGCCTTAATAGCGTACT","4","0.996862","0.0147571","Valid"], 
	"SCM0707":["YDL192W", "ARF1","GATTGGGTGAAGTTATCAC","0","0","0","Invalid"], 
	"SCM0708":["YDL193W", "YDL193W","GATCAGTTCTGAATCAACTA","5","0.845055","0.0296255","Valid"], 
	"SCM0709":["YDL194W", "SNF3","GACGAAGGGTTTGACATTAG","5","0.949905","0.033165","Valid"], 
	"SCM0710":["YDL195W", "SEC31","GATTGTCTGGTAATATCGAA","5","0.887821","0.0522422","Valid"], 
	"SCM0711":["YDL196W", "YDL196W","GATTGGTGGAGAATTATGT","5","0.904424","0.0204265","Valid"], 
	"SCM0712":["YDL197C", "ASF2","GATCACGATGTTATCCTACA","5","0.928833","0.261609","Invalid"], 
	"SCM0713":["YDL198C", "YHM1","GACGCTTTCAGGATTATCAA","5","1.03711","-0.0418502","Valid"], 
	"SCM0714":["YDL199C", "YDL199C","GATCAGGAAGCTAATAGTTC","5","0.947282","-0.0755413","Valid"], 
	"SCM0715":["YDL200C", "MGT1","GACAATGTACGATTTACAGG","5","0.965556","0.0202957","Valid"], 
	"SCM0716":["YDL201W", "YDL201W","GAGGTAACGCTATGAAATT","4","0.876367","0.0361277","Valid"], 
	"SCM0717":["YDL202W", "MRPL11","GGTTGCAGCTAAGGTTTAT","5","1.01074","-0.0923603","Valid"], 
	"SCM0718":["YDL203C", "YDL203C","GGTTCAGACCGTATAAATG","5","1.03283","-0.0533044","Valid"], 
	"SCM0719":["YDL204W", "YDL204W","GATATGAGGCTTTAAGAC","5","0.983294","0.0282735","Valid"], 
	"SCM0720":["YDL205C", "HEM3","GACAATGGCCTTTAATAGTA","5","0.862543","0.0141477","Valid"], 
	"SCM0721":["YDL206W", "YDL206W","GAGTTGTCGATAACATCTG","4","0.841855","0.3671","Invalid"], 
	"SCM0722":["YDL207W", "GLE1","GATGAGGAAACATGTTCTAC","5","0.914906","-0.0400043","Valid"], 
	"SCM0723":["YDL208W", "NHP2","GACATTGGCCTCTAAGAAAC","5","0.936668","0.125782","Valid"], 
	"SCM0724":["YDL209C", "YDL209C","GATACCCAGCGATAAAGAAT","5","0.942256","0.0271249","Valid"], 
	"SCM0725":["YDL210W", "UGA4","GATGCCAAGAAATCAGTC","5","0.922199","-0.0543936","Valid"], 
	"SCM0726":["YDL211C", "YDL211C","GACATCGGAAATATACTCC","5","0.906109","0.0875306","Valid"], 
	"SCM0727":["YDL212W", "SHR3","GATGCTCTTGAGTAGAGTTA","5","0.96437","-0.0126699","Valid"], 
	"SCM0728":["YDL213C", "YDL213C","GGTCGGGTGAACTATTTTT","4","0.997185","-0.0220971","Valid"], 
	"SCM0729":["YDL214C", "YDL214C","GGTGAAGACAATGGATAGT","5","1.05654","0.0316341","Valid"], 
	"SCM0730":["YDL215C", "GDH2","GGCTGACACCAGTATTAGA","4","1.00584","0.0220847","Valid"], 
	"SCM0731":["YDL216C", "YDL216C","GGTGCATTTAGGACAATA","5","1.03072","0.0233486","Valid"], 
	"SCM0732":["YDL217C", "TIM22","GAGAGGTGTATCATATGCC","5","0.988428","0.022193","Valid"], 
	"SCM0733":["YDL218W", "YDL218W","GGCAGACGGATTATACTAT","5","0.879006","0.0255906","Valid"], 
	"SCM0734":["YDL220C", "CDC13","GATTTGTGCCAAATAGACTA","3","0.61781","1.58004","Invalid"], 
	"SCM0735":["YDL221W", "YDL221W","GGTTCCACTCCCTTATATT","4","0.925341","0.669168","Invalid"], 
	"SCM0736":["YDL223C", "YDL223C","GACGTCGCTAGAATATTCTT","5","0.909525","-0.0244083","Valid"], 
	"SCM0737":["YDL224C", "WHI4","GGTGTCAAGTATAGAACT","5","1.10781","-0.314507","Invalid"], 
	"SCM0738":["YDL226C", "GCS1","GACTTGGAATCCATAACTAC","5","0.97929","-0.0338426","Valid"], 
	"SCM0739":["YDL227C", "HO","GGCTTTCCAGAATGGATTA","4","0.967843","-0.095725","Valid"], 
	"SCM0740":["YDL230W", "PTP1","GACTATCCGGGAATGATTAC","5","0.894211","-0.0216878","Valid"], 
	"SCM0741":["YDL231C", "YDL231C","GACGGCAGGATTCTTATAGT","5","0.879432","-0.0128106","Valid"], 
	"SCM0742":["YDL232W", "OST4","GACAACAGCATGGTAAATGA","5","0.948342","-0.0379224","Valid"], 
	"SCM0743":["YDL233W", "YDL233W","GATTGTCCCTGATATTGAAT","5","0.977434","0.0244055","Valid"], 
	"SCM0744":["YDL234C", "GYP7","GGTCAGCCAACTATCGATA","5","1.0408","-0.0149042","Valid"], 
	"SCM0745":["YDL236W", "PHO13","GATACCGCTTTCTCCAAATA","5","0.865776","-0.0579194","Valid"], 
	"SCM0746":["YDL237W", "YDL237W","GACTGTGGGTCATAATGAAG","5","0.956427","0.0612737","Valid"], 
	"SCM0747":["YDL238C", "YDL238C","GACAAGACTCGAAATAACAG","5","0.962799","-0.0015279","Valid"], 
	"SCM0748":["YDL239C", "YDL239C","GGTATTTCGCTCATCTAAAA","5","1.01258","-0.110322","Valid"], 
	"SCM0749":["YDL240W", "LRG1","GGTAGGCAGAAACTCTTTA","5","0.872576","0.0308905","Valid"], 
	"SCM0750":["YDL242W", "YDL242W","GGTACTCTTTGATAACTATCA","5","0.944975","0.104109","Valid"], 
	"SCM0751":["YDL248W", "COS7","GAAAGCGTAGATGTGTTATC","4","0.975102","-0.0722493","Valid"], 
	"SCM0752":["YDR003W", "YDR003W","GAAGGAGTGCAACTATGAA","5","0.828712","-0.00687283","Valid"], 
	"SCM0753":["YDR004W", "RAD57","GAGCTGTAACGACCTAATA","5","0.796357","-0.0355628","Valid"], 
	"SCM0754":["YDR008C", "YDR008C","GAGGTTATTACTGAGTAGTAT","4","1.02045","0.00249149","Valid"], 
	"SCM0755":["YDR009W", "GAL3","GAGCAACTGTTACCTCTAT","5","1.05829","-0.00601456","Valid"], 
	"SCM0756":["YDR010C", "YDR010C","GATGTATGACTCGTAGAAAT","2","-1.46317","-0.404754","Invalid"], 
	"SCM0757":["YDR011W", "SNQ2","GGTTAGCACAATCCATATG","5","1.06925","-0.0582891","Valid"], 
	"SCM0758":["YDR014W", "YDR014W","GAAATGGTAGAACTTACATC","5","1.01519","-0.0727546","Valid"], 
	"SCM0759":["YDR015C", "YDR015C","GAGAAGACTGTTTAATTTGG","5","0.914384","0.0631459","Valid"], 
	"SCM0760":["YDR016C", "YDR016C","GGCTTCGTCTGATAAACTT","5","0.999997","0.00138722","Valid"], 
	"SCM0761":["YDR017C", "KCS1","GAGAATCTGCGGATTAAAG","5","0.885349","0.010399","Valid"], 
	"SCM0762":["YDR018C", "YDR018C","GATATAGCCCTGTCTTTAAA","5","1.00779","0.00786505","Valid"], 
	"SCM0763":["YDR019C", "GCV1","GACCTTTCTGTACATAAGC","5","1.01033","0.0447384","Valid"], 
	"SCM0764":["YDR020C", "YDR020C","GATCGATTGCTTTAACTATAC","3","0.466768","1.2248","Invalid"], 
	"SCM0765":["YDR021W", "FAL1","GATCTTGGTGTTACAGAATAT","5","1.04168","-0.0329849","Valid"], 
	"SCM0766":["YDR022C", "CIS1","GAGCATCACTTGAATCTAC","5","1.02761","-0.000708055","Valid"], 
	"SCM0767":["YDR023W", "SES1","GACAAGTAGGAAATATCGTTC","4","1.04682","-0.0900817","Valid"], 
	"SCM0768":["YDR025W", "RPS11A","GACCACTGAATTAACCGTTC","0","0","0","Invalid"], 
	"SCM0769":["YDR026C", "YDR026C","GAATGCTCAACATACTTCT","4","0.907965","-0.100365","Valid"], 
	"SCM0770":["YDR028C", "REG1","GATGAAGCTGGATATCGTAG","5","0.900222","-0.054247","Valid"], 
	"SCM0771":["YDR030C", "RAD28","GATGAGGAACAGACTGTATT","5","0.882211","-0.00973868","Valid"], 
	"SCM0772":["YDR032C", "YDR032C","GATTATGAACTCTTTGTCTAC","5","1.00324","0.0264019","Valid"], 
	"SCM0773":["YDR033W", "YDR033W","GACTGCTATTGTCGTTAGTA","5","1.00778","-0.0598707","Valid"], 
	"SCM0774":["YDR034C", "LYS14","GATGGAGGTCTCACTTAAA","5","0.98939","-0.0483826","Valid"], 
	"SCM0775":["YDR035W", "ARO3","GAAATCCGTAGACCTTTAT","5","0.945961","-0.0559112","Valid"], 
	"SCM0776":["YDR036C", "YDR036C","GGTACTATTGAAGACATAATG","5","1.03399","-0.0517864","Valid"], 
	"SCM0777":["YDR037W", "KRS1","GGGAACAATAAGACTTCT","5","0.89751","0.0103269","Valid"], 
	"SCM0778":["YDR038C", "ENA5","GACCTCTGAATCATTAGGAG","4","0.787555","-0.135858","Valid"], 
	"SCM0779":["YDR040C", "ENA1","GGGTGATGACACTAAAAT","5","1.05778","-0.0626564","Valid"], 
	"SCM0780":["YDR041W", "YDR041W","GATGTAGAGGCAGTCTACTA","4","0.968236","-0.0154977","Valid"], 
	"SCM0781":["YDR044W", "HEM13","GACAGTTGGTGGAATAATTG","5","1.04229","-0.0186212","Valid"], 
	"SCM0782":["YDR046C", "BAP3","GGCCAAGGAACACATTAAT","5","0.801917","-0.141875","Valid"], 
	"SCM0783":["YDR047W", "HEM12","GATTCGGCAATTTGTCTTAA","5","1.03304","-0.115772","Valid"], 
	"SCM0784":["YDR048C", "YDR048C","GGTGAGCCAGTCATTTTAC","5","0.980491","-0.00447301","Valid"], 
	"SCM0785":["YDR049W", "YDR049W","GATTGGAACCCTAATTTCTG","5","0.918021","-0.0110348","Valid"], 
	"SCM0786":["YDR050C", "TPI1","GATCCAGCTACCTACTTAGA","5","0.984905","-0.0213822","Valid"], 
	"SCM0787":["YDR051C", "YDR051C","GACCTAGGTTAATTGTAC","5","0.987357","0.0233208","Valid"], 
	"SCM0788":["YDR052C", "DBF4","GATACCGACATTTTATCG","5","0.896415","-0.0084624","Valid"], 
	"SCM0789":["YDR053W", "YDR053W","GACGTTAAAGGAAACAGATAC","5","1.03678","-0.0140016","Valid"], 
	"SCM0790":["YDR054C", "CDC34","GATCTTCCGGAAATCTCATT","5","0.941856","-0.00554865","Valid"], 
	"SCM0791":["YDR056C", "YDR056C","GACTTTTAGGCCTATTGATT","4","0.903263","-0.0271262","Valid"], 
	"SCM0792":["YDR057W", "YDR057W","GACTAATGGACATATTCTCC","5","0.927577","-0.0530869","Valid"], 
	"SCM0793":["YDR058C", "TGL2","GGCCTTGTAACCATAAATAGT","5","0.945856","0.0160115","Valid"], 
	"SCM0794":["YDR059C", "UBC5","GACTGAAGGACCCATAATAG","5","1.0415","0.00486463","Valid"], 
	"SCM0795":["YDR060W", "YDR060W","GATCGAAGGCGTCATATTTA","5","0.924721","-0.0547978","Valid"], 
	"SCM0796":["YDR061W", "YDR061W","GATTCGCCTTTGTATGAAAC","5","1.06979","-0.0665424","Valid"], 
	"SCM0797":["YDR062W", "LCB2","GATGAAGCCCATTCTATAG","5","1.05102","-0.0875532","Valid"], 
	"SCM0798":["YDR063W", "YDR063W","GATTCAAACAGACTCCCTTA","5","0.962078","0.250899","Invalid"], 
	"SCM0799":["YDR064W", "RPS13","GATCCCAGAAGATTTGTACT","5","0.992774","0.013434","Valid"], 
	"SCM0800":["YDR065W", "YDR065W","GACTCCCTTCTATAAAGAGT","5","0.999932","0.0479655","Valid"], 
	"SCM0801":["YDR066C", "YDR066C","GAAGCCATCAGATGAATTT","5","1.04532","-0.0164913","Valid"], 
	"SCM0802":["YDR067C", "YDR067C","GGTATCCATACTAAATGAG","5","0.999227","0.040878","Valid"], 
	"SCM0803":["YDR068W", "DOS2","GATCATCTTTCTCGATTACT","4","1.04315","-0.0137587","Valid"], 
	"SCM0804":["YDR069C", "DOA4","GAATTCGTGTTACATGAAC","5","0.941028","-0.0496232","Valid"], 
	"SCM0805":["YDR071C", "YDR071C","GATGCTTTCGATAGTAATGT","5","1.01225","0.039273","Valid"], 
	"SCM0806":["YDR072C", "IPT1","GATGGCTGTCTATATTCAAG","5","0.927148","-0.0522417","Valid"], 
	"SCM0807":["YDR073W", "SNF11","GACTTGCTAGAGTTATTCAG","4","1.16677","-0.0368648","Valid"], 
	"SCM0808":["YDR074W", "TPS2","GACGTAGATTCTTTGCCTATA","1","0","0","Invalid"], 
	"SCM0809":["YDR075W", "PPH3","GGCTATGTTTAAATTCACA","5","0.919804","-0.0865788","Valid"], 
	"SCM0810":["YDR076W", "RAD55","GAAGCGTTCTCTTAGTATG","5","0.964819","-0.0755586","Valid"], 
	"SCM0811":["YDR079W", "PET100","GACCAAATCCCGTTTAATTT","5","0.972384","-0.0212572","Valid"], 
	"SCM0812":["YDR080W", "VPS41","GGATTCCAACTCATATGA","5","1.02871","0.0311683","Valid"], 
	"SCM0813":["YDR081C", "PDC2","GATGTCAGTACATTAATCGAT","4","0.930104","0.0858531","Valid"], 
	"SCM0814":["YDR082W", "STN1","GAGTGCCTGTATAACATTG","5","0.893793","-0.054448","Valid"], 
	"SCM0815":["YDR083W", "YDR083W","GATTCGAATCTTGTAAACAT","5","0.940368","0.339229","Invalid"], 
	"SCM0816":["YDR084C", "YDR084C","GACATCTGTAGAATCATACC","4","1.03909","0.0144484","Valid"], 
	"SCM0817":["YDR085C", "AFR1","GATCGAATCTGATATACTCC","5","0.976124","-0.0260873","Valid"], 
	"SCM0818":["YDR087C", "RRP1","GATGGGAAAGATTGCTTAAA","5","0.950243","-0.0523299","Valid"], 
	"SCM0819":["YDR088C", "SLU7","GATGCTGATAATTCTCAG","4","1.03339","0.0239948","Valid"], 
	"SCM0820":["YDR089W", "YDR089W","GGCAGAGGGTAATATGTTC","5","1.01242","0.193006","Invalid"], 
	"SCM0821":["YDR090C", "YDR090C","GATTCCAGCAACTATTGAGT","4","0.982501","-0.0154841","Valid"], 
	"SCM0822":["YDR091C", "YDR091C","GACGAGGAATGTTATCAACA","5","0.997698","-0.0275555","Valid"], 
	"SCM0823":["YDR092W", "UBC13","GAAGACGGTATTTTCGAA","5","0.996283","-0.0686154","Valid"], 
	"SCM0824":["YDR093W", "YDR093W","GACCTCTTTGGATTATGAGAA","5","1.22251","-0.0125677","Invalid"], 
	"SCM0825":["YDR094W", "YDR094W","GAAGAAAAAAATTGTAATCATT","5","0.982446","-0.107011","Valid"], 
	"SCM0826":["YDR096W", "GIS1","GATTACCCGTGAAACTGTAA","5","0.844555","0.0460888","Valid"], 
	"SCM0827":["YDR097C", "MSH6","GACCACCTGCAATCTTTAAG","5","1.02744","-0.033699","Valid"], 
	"SCM0828":["YDR099W", "BMH2","GGTAGCAGAAGGGATTAAA","5","0.882506","-0.0160795","Valid"], 
	"SCM0829":["YDR101C", "YDR101C","GAAGTTTCTCATACTATGG","5","0.895289","-0.0632482","Valid"], 
	"SCM0830":["YDR102C", "YDR102C","GAGCAGTCAATGTAAATTC","5","1.12911","0.0211392","Valid"], 
	"SCM0831":["YDR103W", "STE5","GAAGACGCATTTGTAATAG","5","0.94924","-0.00969506","Valid"], 
	"SCM0832":["YDR104C", "YDR104C","GACGACCCAAAGTGAATATG","5","0.981212","-0.00101222","Valid"], 
	"SCM0833":["YDR105C", "YDR105C","GGCTGAAACGTGTATTAGT","4","1.03238","-0.109672","Valid"], 
	"SCM0834":["YDR107C", "YDR107C","GACGAGAAGCCTATTCTTTA","5","1.06093","-0.0316755","Valid"], 
	"SCM0835":["YDR108W", "GSG1","GACCTTGTTCACAGATAATG","5","0.96483","-0.0598779","Valid"], 
	"SCM0836":["YDR109C", "YDR109C","GACAGGCACTCAAATACATA","5","0.903102","0.204586","Invalid"], 
	"SCM0837":["YDR110W", "FOB1","GGTATCTGCAGTTAAAGAT","5","0.988168","0.0274012","Valid"], 
	"SCM0838":["YDR111C", "YDR111C","GGTCTCGTACAATAAGTTT","5","0.900644","-0.0195349","Valid"], 
	"SCM0839":["YDR113C", "PDS1","GAAGGTCGCACTCTAATAT","5","1.09102","-0.0407357","Valid"], 
	"SCM0840":["YDR114C", "YDR114C","GATCCTGTAGTTATTTCACT","5","1.00115","-0.0133914","Valid"], 
	"SCM0841":["YDR116C", "YDR116C","GATGTGGTTTTACTCAGTAT","4","0.932569","-0.00740373","Valid"], 
	"SCM0842":["YDR117C", "YDR117C","GATTGCTGAAGTTCTAGAC","5","0.896856","-0.0245369","Valid"], 
	"SCM0843":["YDR118W", "APC4","GAAAGTTTCACGTCGATTA","5","1.44744","0.148416","Invalid"], 
	"SCM0844":["YDR119W", "YDR119W","GAATGTGCAAAGATTTACT","5","1.10105","-0.0242424","Valid"], 
	"SCM0845":["YDR120C", "TRM1","GATGCTTTAGTAAGTTCAATA","5","1.02121","-0.00490015","Valid"], 
	"SCM0846":["YDR122W", "KIN1","GACGCATGTTTCCTATCAAG","4","1.03942","-0.0666861","Valid"], 
	"SCM0847":["YDR123C", "INO2","GATATCGGCAGGTATAGTTT","5","0.937243","-0.0478986","Valid"], 
	"SCM0848":["YDR124W", "YDR124W","GGCATTGCCTTTAATGTAT","5","0.969341","-0.0546861","Valid"], 
	"SCM0849":["YDR125C", "ECM18","GATACACGTTGAAGGTATTA","5","1.02393","-0.0341711","Valid"], 
	"SCM0850":["YDR126W", "YDR126W","GAAGTTGCATTTAGTACC","4","0.888633","-0.0156353","Valid"], 
	"SCM0851":["YDR127W", "ARO1","GACCCAATGGTATAACTGTG","5","1.07535","0.0200503","Valid"], 
	"SCM0852":["YDR128W", "YDR128W","GAAGGTCCGTATAATTCG","5","1.01941","-0.0495281","Valid"], 
	"SCM0853":["YDR129C", "SAC6","GACACTTGAGGATAATGTCT","5","0.953936","-0.00281169","Valid"], 
	"SCM0854":["YDR130C", "YDR130C","GACACCAAGAAGGATTATG","4","1.26711","-0.113633","Invalid"], 
	"SCM0855":["YDR131C", "YDR131C","GACCAAATGAGTTATCATAGTC","4","0.80302","0.0297449","Valid"], 
	"SCM0856":["YDR132C", "YDR132C","GATGGAGGCCTTAATAGT","4","1.11168","0.0256526","Valid"], 
	"SCM0857":["YDR135C", "YCF1","GATTTGTCCAACACTTAAGT","5","0.885069","-0.0323952","Valid"], 
	"SCM0858":["YDR136C", "YDR136C","GGAGTAGACTTCGATTAA","5","0.982385","0.286693","Invalid"], 
	"SCM0859":["YDR137W", "RGP1","GACGTTGACTGTATCCTTAG","5","0.916773","-0.00703681","Valid"], 
	"SCM0860":["YDR138W", "HPR1","GATTCGCGTAATACTCAGT","5","0.950361","0.0153444","Valid"], 
	"SCM0861":["YDR139C", "RUB1","GATTCCCTCTACTAGATGT","0","0","0","Invalid"], 
	"SCM0862":["YDR140W", "YDR140W","GATACTGCGAAGTTAAATTC","4","0.985786","-0.0507663","Valid"], 
	"SCM0863":["YDR142C", "PEX7","GGCAATAGGAAACTCTTTA","5","0.990377","0.0498763","Valid"], 
	"SCM0864":["YDR143C", "SAN1","GGTAACCCATCGATTACAA","4","1.0282","-0.0101399","Valid"], 
	"SCM0865":["YDR144C", "MKC7","GATGGTGCTAAAGAATTC","5","0.896694","0.0491988","Valid"], 
	"SCM0866":["YDR145W", "TAF61","GATTGCTGGTGTATTCAAAG","5","0.852071","-0.0477293","Valid"], 
	"SCM0867":["YDR146C", "SWI5","GAGCCTGAAAGTAGATTT","5","0.967328","-0.0419436","Valid"], 
	"SCM0868":["YDR147W", "EKI1","GAGCATAGATTCTGTAATTG","4","0.961891","-0.0504629","Valid"], 
	"SCM0869":["YDR148C", "KGD2","GATTCGCTTGAGTCATAAAG","4","1.05038","0.019903","Valid"], 
	"SCM0870":["YDR150W", "NUM1","GATTCAACACCTTAGCTAAT","2","-0.609351","-1.48214","Invalid"], 
	"SCM0871":["YDR151C", "CTH1","GATCCACCTGAGATAGTTT","5","0.759794","0.0702419","Valid"], 
	"SCM0872":["YDR152W", "YDR152W","GAATTCGGCGATTATAGT","5","1.06215","-0.0270684","Valid"], 
	"SCM0873":["YDR153C", "YDR153C","GGACTACGTTAATTATGG","5","1.02231","-0.0620134","Valid"], 
	"SCM0874":["YDR157W", "YDR157W","GATACGCCTTCTGTATACTA","5","0.907504","-0.0877113","Valid"], 
	"SCM0875":["YDR158W", "HOM2","GGAAACAATAATATCGGT","5","0.962414","-0.0729359","Valid"], 
	"SCM0876":["YDR159W", "SAC3","GGCAGGACTTTACATATC","5","0.927912","-0.011606","Valid"], 
	"SCM0877":["YDR160W", "SSY1","GGCGACAATTAGTCCTAAG","5","1.01113","-0.0527521","Valid"], 
	"SCM0878":["YDR161W", "TCI1","GATCACCTCCAGTATTAGAG","4","1.06282","0.00713322","Valid"], 
	"SCM0879":["YDR162C", "NBP2","GGCTCTGTGTAATCAAATG","5","0.937968","-0.0250255","Valid"], 
	"SCM0880":["YDR163W", "YDR163W","GAGCAACGATAAATCTTTAG","5","1.13005","0.0104403","Valid"], 
	"SCM0881":["YDR164C", "SEC1","GACTACCAGTGTCTTATGCA","5","0.902399","0.0866705","Valid"], 
	"SCM0882":["YDR165W", "YDR165W","GGTCACCAAGTTAGAATCC","5","0.93064","-0.0757625","Valid"], 
	"SCM0883":["YDR166C", "SEC5","GATTACTGCGGGTAATATC","5","0.964364","-0.0925098","Valid"], 
	"SCM0884":["YDR167W", "TAF25","GATGAAAATGCATTTGGTATA","5","1.03005","0.00242093","Valid"], 
	"SCM0885":["YDR168W", "CDC37","GGCTCCAGTAAGAATTTCT","5","1.04039","0.0327013","Valid"], 
	"SCM0886":["YDR169C", "STB3","GACACCATTCCTGTTAATAT","4","1.03432","0.0115716","Valid"], 
	"SCM0887":["YDR170C", "SEC7","GGCATTACCTGATAACTCG","5","1.00171","0.0180677","Valid"], 
	"SCM0888":["YDR171W", "HSP42","GACTGACCCGTTACAAGTAT","5","0.920664","-0.0465275","Valid"], 
	"SCM0889":["YDR172W", "SUP35","GACAATTGAAGAGGTACATAT","5","1.13383","-0.000555788","Valid"], 
	"SCM0890":["YDR173C", "ARG82","GATTGGGTTTCAGGATATGT","5","1.00741","0.0259854","Valid"], 
	"SCM0891":["YDR175C", "YDR175C","GGTTTTGACAATGTCTAGAT","5","0.913481","0.00561302","Valid"], 
	"SCM0892":["YDR176W", "NGG1","GACACTCGGCTTATTCAATG","5","0.904157","0.00617152","Valid"], 
	"SCM0893":["YDR177W", "UBC1","GACTATGGACGAGGTTATAC","5","0.900344","0.055617","Valid"], 
	"SCM0894":["YDR178W", "SDH4","GGCAAAAATGGGATAGTTA","5","0.948544","-0.0208801","Valid"], 
	"SCM0895":["YDR179C", "YDR179C","GATATTCTGTAGCTGAATTAA","5","1.01223","-0.00335801","Valid"], 
	"SCM0896":["YDR180W", "SCC2","GACAGATGAGTCGTTTAAAC","5","0.975996","0.00387245","Valid"], 
	"SCM0897":["YDR181C", "SAS4","GACAAATGCTGGACATCTAA","5","1.01426","0.00422024","Valid"], 
	"SCM0898":["YDR182W", "CDC1","GACCATTGTCAGATATCAC","4","1.03357","-0.0122144","Valid"], 
	"SCM0899":["YDR183W", "YDR183W","GACCGAATGTTTCTAATTC","5","1.04535","-0.0754288","Valid"], 
	"SCM0900":["YDR184C", "ATC1","GAAATAGAATCCATGATTACT","5","1.08195","0.0183154","Valid"], 
	"SCM0901":["YDR185C", "YDR185C","GACATTGCTAGAATACTATCA","5","0.913469","-0.0670226","Valid"], 
	"SCM0902":["YDR186C", "YDR186C","GATTTCCCGAATATCTACG","4","0.98194","0.0206898","Valid"], 
	"SCM0903":["YDR187C", "YDR187C","GGTCATTGCAATTGTTGAA","3","0.976612","-0.00237785","Valid"], 
	"SCM0904":["YDR188W", "CCT6","GGTATTCCAAAGATACGTT","4","0.99518","-0.275013","Invalid"], 
	"SCM0905":["YDR189W", "SLY1","GACCTGGACTTCATTGTAAC","4","0.887527","0.56127","Invalid"], 
	"SCM0906":["YDR190C", "YDR190C","GGTATTGGCTTCTAATAGG","5","0.909408","-0.040585","Valid"], 
	"SCM0907":["YDR191W", "HST4","GATTCTCGGACTGAAATC","5","0.919874","0.00956175","Valid"], 
	"SCM0908":["YDR192C", "NUP42","GACTGCTTCTAACCTCAATA","4","0.962379","0.0347083","Valid"], 
	"SCM0909":["YDR194C", "MSS116","GATGAAACGGGAGTTTCTAT","5","0.974713","-0.0944982","Valid"], 
	"SCM0910":["YDR195W", "REF2","GACGAAAGCCTTTGCTATAG","5","0.923946","-0.0128116","Valid"], 
	"SCM0911":["YDR196C", "YDR196C","GGTGCCACTCTTATTTGAA","5","1.03143","0.0427298","Valid"], 
	"SCM0912":["YDR197W", "CBS2","GACATCACCAAGCTAAATAT","5","0.748805","0.0441774","Valid"], 
	"SCM0913":["YDR198C", "YDR198C","GACAAGGCCACTAATTCTTG","5","1.02223","0.00333568","Valid"], 
	"SCM0914":["YDR200C", "YDR200C","GACTGGTCGACCTAATTTA","5","0.966718","0.00433403","Valid"], 
	"SCM0915":["YDR202C", "YDR202C","GATTACGCTTTGTAGGAATG","2","0.780367","-0.143247","Invalid"], 
	"SCM0916":["YDR203W", "YDR203W","GACAGGAGCATTCTTTTACG","5","1.05388","-0.0181453","Valid"], 
	"SCM0917":["YDR204W", "COQ4","GGCAAACAATGTTAAGTGA","5","0.913401","-0.00714353","Valid"], 
	"SCM0918":["YDR205W", "YDR205W","GAGGTTATACAACTCCTAG","5","0.982267","0.0153363","Valid"], 
	"SCM0919":["YDR206W", "EBS1","GACCATACCTAGAATTTCTGA","5","1.02482","-0.0140587","Valid"], 
	"SCM0920":["YDR207C", "UME6","GACCAATTCTGTTACGTAT","0","0","0","Invalid"], 
	"SCM0921":["YDR208W", "MSS4","GATTTCCGTGATAATCAAAG","4","1.08575","-0.0519119","Valid"], 
	"SCM0922":["YDR209C", "YDR209C","GGCTTGGACAGTTGTTTAA","2","0.297235","0.0588662","Invalid"], 
	"SCM0923":["YDR211W", "GCD6","GGCAAGTTCCACTTAGAAT","5","1.04825","-0.0398185","Valid"], 
	"SCM0924":["YDR212W", "TCP1","GATGAAAGCTCATGGTAAAT","4","0.994983","-0.0562919","Valid"], 
	"SCM0925":["YDR213W", "YDR213W","GAAGGAATCCTGTTACATA","5","0.978376","-0.00805665","Valid"], 
	"SCM0926":["YDR214W", "YDR214W","GGAAAGTCATTTCGATAG","5","1.06611","0.0347895","Valid"], 
	"SCM0927":["YDR216W", "ADR1","GATCTACGCCTGAATTAGTT","5","1.09323","-0.00797567","Valid"], 
	"SCM0928":["YDR217C", "RAD9","GGCTTCATCTGAGATTTAC","5","0.841815","-0.0847136","Valid"], 
	"SCM0929":["YDR218C", "SPR28","GACATTAGCTCTGTACGAT","5","0.823999","-0.0252192","Valid"], 
	"SCM0930":["YDR219C", "YDR219C","GATCGTTCAAATCCATATTTA","5","0.979568","-0.0691021","Valid"], 
	"SCM0931":["YDR221W", "YDR221W","GGCCTCTGATAAATCACTTA","5","0.937521","-0.0496584","Valid"], 
	"SCM0932":["YDR222W", "YDR222W","GGAACATCAGTTAATGAA","4","1.04195","0.0606155","Valid"], 
	"SCM0933":["YDR223W", "YDR223W","GACAACGTCGCTATTAAT","4","0.9575","0.087764","Valid"], 
	"SCM0934":["YDR224C", "HTB1","GACGATATCTTTGAAAGAATC","5","1.03428","-0.0857771","Valid"], 
	"SCM0935":["YDR225W", "HTA1","GATTCTGGTCTTCTTGTTAT","5","1.01216","0.0134375","Valid"], 
	"SCM0936":["YDR226W", "ADK1","GACAAAGGGCACTCAATTAG","5","0.932561","-0.0251024","Valid"], 
	"SCM0937":["YDR227W", "SIR4","GACTAACGAGCGTTTAGAAA","2","4.98221","0.816152","Invalid"], 
	"SCM0938":["YDR228C", "PCF11","GACATCGACGTTTTGAATA","5","0.578419","-0.25051","Invalid"], 
	"SCM0939":["YDR229W", "YDR229W","GGTACCAGAAGTTATGCTC","5","0.973359","-0.00725378","Valid"], 
	"SCM0940":["YDR230W", "YDR230W","GAGGCCTGAGATAAATTCT","5","0.964128","0.119745","Valid"], 
	"SCM0941":["YDR231C", "YDR231C","GAGGCCTGAGATAAATTCT","5","0.946853","0.0826637","Valid"], 
	"SCM0942":["YDR232W", "HEM1","GAACGTTGGTATCTAATTG","5","0.949946","-0.00704419","Valid"], 
	"SCM0943":["YDR233C", "YDR233C","GACATTCTTTAGGACCATA","5","0.961668","-0.0692585","Valid"], 
	"SCM0944":["YDR234W", "LYS4","GAGTACACTTATCAGGATG","5","0.923431","-0.0497632","Valid"], 
	"SCM0945":["YDR235W", "PRP42","GATGAGTTTCCCTATCTAG","5","1.01546","-0.0264579","Valid"], 
	"SCM0946":["YDR237W", "MRPL7","GATCCAGGTGACCTAATAT","4","1.01676","-0.0408607","Valid"], 
	"SCM0947":["YDR238C", "SEC26","GATCAGCGAACATTTACTTC","5","0.904605","-0.068271","Valid"], 
	"SCM0948":["YDR239C", "YDR239C","GATGAGATTGCAATACTATC","4","0.990427","-0.0489734","Valid"], 
	"SCM0949":["YDR240C", "SNU56","GATTTGATGGCTTATTAACA","5","0.890722","0.00534924","Valid"], 
	"SCM0950":["YDR241W", "YDR241W","GATTTGATAATATACTACTAACAC","5","1.02418","-0.0514888","Valid"], 
	"SCM0951":["YDR242W", "AMD2","GGTCAAGTGTATTCCATAC","3","1.06575","0.0547099","Valid"], 
	"SCM0952":["YDR243C", "PRP28","GGATGACTACATCCATAG","2","1.10674","-0.21467","Invalid"], 
	"SCM0953":["YDR244W", "PEX5","GACGGTTTCAGTACCCTAAT","5","0.994381","-0.103913","Valid"], 
	"SCM0954":["YDR245W", "MNN10","GGTCTTTCTCACTGTAAA","4","0.869204","-0.0311814","Valid"], 
	"SCM0955":["YDR247W", "YDR247W","GATTGCAAGCTCATTCTATT","5","0.941125","-0.066734","Valid"], 
	"SCM0956":["YDR248C", "YDR248C","GACCGTAGAATCTACAAAAG","3","0.844926","-0.0887512","Valid"], 
	"SCM0957":["YDR249C", "YDR249C","GACAGACTCCCTAGTGAATC","5","0.96562","-0.132746","Valid"], 
	"SCM0958":["YDR251W", "PAM1","GACAGTATCGCACTTAAAG","5","0.959107","-0.0637476","Valid"], 
	"SCM0959":["YDR252W", "BTT1","GATGGATGCAGTTTATGAAG","5","0.926783","-0.117801","Valid"], 
	"SCM0960":["YDR253C", "MET32","GATGCTGCATTTATCAAAC","5","0.934673","-0.0283898","Valid"], 
	"SCM0961":["YDR254W", "CHL4","GACGGCTTGAAGATAACTAT","4","0.915692","-0.0595416","Valid"], 
	"SCM0962":["YDR255C", "YDR255C","GATGAATATGCTTGTTTAAGT","5","1.03634","-0.118748","Valid"], 
	"SCM0963":["YDR256C", "CTA1","GAGGCCATACTTTAGTCA","2","0.920213","-0.0202632","Invalid"], 
	"SCM0964":["YDR257C", "RMS1","GATTTCGTTCAGGAACTTAT","5","0.908329","0.203105","Invalid"], 
	"SCM0965":["YDR258C", "HSP78","GACACGACAAGCTTAGTATC","4","0.840484","-0.0415163","Valid"], 
	"SCM0966":["YDR259C", "YAP6","GGTTAACAGCAATCCTATC","5","0.949525","-0.0337356","Valid"], 
	"SCM0967":["YDR261C", "EXG2","GACCAGTTGGAACATGTATA","5","1.06538","-0.0136981","Valid"], 
	"SCM0968":["YDR262W", "YDR262W","GACTGGAGGAAGCTACATAA","5","1.00548","-0.040331","Valid"], 
	"SCM0969":["YDR263C", "DIN7","GACCAAGTAGACCTACTTTAA","5","0.989165","-0.0407028","Valid"], 
	"SCM0970":["YDR264C", "AKR1","GACAGCAAAGGTCTTTTAGA","4","0.950225","0.0168914","Valid"], 
	"SCM0971":["YDR265W", "PEX10","GATGATTCAATTACTAGGTC","5","1.01023","0.0206561","Valid"], 
	"SCM0972":["YDR266C", "YDR266C","GAAGGCGACTGTATTAGT","4","0.927733","0.00320245","Valid"], 
	"SCM0973":["YDR267C", "YDR267C","GGTGACCTTCGATAATAGC","4","0.980447","0.0318436","Valid"], 
	"SCM0974":["YDR268W", "MSW1","GACACCTTGGTAATTATCTAG","5","1.15939","-0.0800927","Valid"], 
	"SCM0975":["YDR270W", "CCC2","GAAACACTGTATCATACG","5","1.0501","0.02234","Valid"], 
	"SCM0976":["YDR272W", "GLO2","GACCCAAAGGTTACGATAAT","5","0.985214","0.0333917","Valid"], 
	"SCM0977":["YDR273W", "YDR273W","GGCAACGTGAAATATTCGA","4","0.86807","-0.015751","Valid"], 
	"SCM0978":["YDR274C", "YDR274C","GATCGTTTTTCATATGCTAT","5","1.20867","-0.110263","Invalid"], 
	"SCM0979":["YDR275W", "YDR275W","GACGTCAAAGATAGTACCTTAT","5","1.0077","-0.0529057","Valid"], 
	"SCM0980":["YDR276C", "YDR276C","GATCCACTATACAGTCAGT","5","1.19115","-0.0696521","Invalid"], 
	"SCM0981":["YDR277C", "MTH1","GAGATGCTCCGAATATAAG","4","0.967735","-0.0627016","Valid"], 
	"SCM0982":["YDR279W", "YDR279W","GACACCTTCCAATATTACAT","5","0.93152","-0.0376438","Valid"], 
	"SCM0983":["YDR280W", "RRP45","GAAGGACTATGTATCGTT","2","0.825522","-0.0307859","Invalid"], 
	"SCM0984":["YDR282C", "YDR282C","GGTCAAGTGATGCATTAA","5","0.936102","-0.00106362","Valid"], 
	"SCM0985":["YDR283C", "GCN2","GAACTGGGATTTCATATCG","5","0.86243","-0.0229947","Valid"], 
	"SCM0986":["YDR284C", "DPP1","GGACTGGGTTATTTGTAC","4","1.06527","-0.107406","Valid"], 
	"SCM0987":["YDR285W", "ZIP1","GAACCATGGTTATTCTGAT","5","1.00541","-0.0150779","Valid"], 
	"SCM0988":["YDR286C", "YDR286C","GAACTTTCTCAATATGAAGTA","0","0","0","Invalid"], 
	"SCM0989":["YDR287W", "YDR287W","GAGGACCTCTCGTAAAATC","5","0.972108","0.0422355","Valid"], 
	"SCM0990":["YDR288W", "YDR288W","GACTTATGAAGAGCTAATAGTT","5","0.864777","0.0404894","Valid"], 
	"SCM0991":["YDR291W", "YDR291W","GACCTTGTGAAGGAGTTTA","5","0.993364","-0.0382843","Valid"], 
	"SCM0992":["YDR292C", "SRP101","GACCAGGCGTTAATATTTGA","4","0.920455","-0.00145754","Valid"], 
	"SCM0993":["YDR293C", "SSD1","GATTCTGACGGATAAATCAT","5","0.988902","-0.0578867","Valid"], 
	"SCM0994":["YDR294C", "DPL1","GGACTCTCAGTTAATGAA","5","1.03169","0.0214562","Valid"], 
	"SCM0995":["YDR295C", "YDR295C","GATTCGACCTCTTATACAG","3","0.940434","0.0465053","Valid"], 
	"SCM0996":["YDR297W", "SUR2","GAACCATTTGTATAAGGTC","5","0.965889","-0.0262326","Valid"], 
	"SCM0997":["YDR298C", "ATP5","GACTTTGGCGTTTTAAAC","5","0.994935","0.0902205","Valid"], 
	"SCM0998":["YDR299W", "BFR2","GACATAGTCGCTTAAATCAC","5","0.940786","-0.0285834","Valid"], 
	"SCM0999":["YDR300C", "PRO1","GGTAGTGGAACGTTAAGAG","4","1.05557","0.053139","Valid"], 
	"SCM1000":["YDR301W", "CFT1","GAACACCGGCTATAATGTA","5","1.07036","-0.0764491","Valid"], 
	"SCM1001":["YDR302W", "YDR302W","GACTGTGCATTTATTGAAT","5","0.927092","0.0252553","Valid"], 
	"SCM1002":["YDR303C", "YDR303C","GACAGTGGCATATCTCAAA","2","0.969963","-0.0215818","Invalid"], 
	"SCM1003":["YDR304C", "CYP5","GATTCAATGTAGTGAACTAC","5","0.861664","-0.0657961","Valid"], 
	"SCM1004":["YDR305C", "HNT2","GATCAAGACTTTACAGTTAAT","5","0.840859","-0.0743053","Valid"], 
	"SCM1005":["YDR306C", "YDR306C","GACTGAATTCATGCTAAGTA","5","0.959252","-0.024212","Valid"], 
	"SCM1006":["YDR307W", "YDR307W","GATACGTCAATTTGATAGAC","5","1.00698","-0.0805182","Valid"], 
	"SCM1007":["YDR310C", "SUM1","GAAGTCAGATGCATCTAAT","4","0.946109","0.00137819","Valid"], 
	"SCM1008":["YDR311W", "TFB1","GATGTCCTTGAATACTCATT","5","1.03371","-0.0308769","Valid"], 
	"SCM1009":["YDR312W", "SSF2","GAACGAGATATTCCTAAAT","4","1.05752","0.11546","Valid"], 
	"SCM1010":["YDR313C", "PIB1","GATAACCTCCTTCATTTAA","0","0","0","Invalid"], 
	"SCM1011":["YDR314C", "YDR314C","GAACGGCCTATTTCCATAA","5","0.914419","0.0136933","Valid"], 
	"SCM1012":["YDR315C", "YDR315C","GAGCCTAAATGGTTATACT","5","1.01114","0.0030526","Valid"], 
	"SCM1013":["YDR316W", "YDR316W","GGCTTACGAATGACTCTAT","5","1.05592","0.0337458","Valid"], 
	"SCM1014":["YDR317W", "YDR317W","GATGCACCTTCTATTAAC","5","1.09578","0.0367051","Valid"], 
	"SCM1015":["YDR318W", "MCM21","GGCAGGAAGACTCTTTTAG","4","1.05469","-0.0559848","Valid"], 
	"SCM1016":["YDR319C", "YDR319C","GAAGAATCATGCTTATACTC","1","0","0","Invalid"], 
	"SCM1017":["YDR320C", "YDR320C","GGCGAAAGGTACTAGTTTG","5","1.01702","0.0158062","Valid"], 
	"SCM1018":["YDR321W", "ASP1","GATTGCATCGAAAGCTATA","5","1.0711","-0.0319353","Valid"], 
	"SCM1019":["YDR322W", "MRPL35","GATGAACAATGTTAAGGATAT","5","0.999995","0.0250582","Valid"], 
	"SCM1020":["YDR323C", "PEP7","GACCGAGTGAATCTTCATTA","0","0","0","Invalid"], 
	"SCM1021":["YDR324C", "YDR324C","GATTGGAACACGATACTATT","5","0.955894","-0.0392705","Valid"], 
	"SCM1022":["YDR325W", "YDR325W","GATACACGAGCCTTCTATTA","0","0","0","Invalid"], 
	"SCM1023":["YDR326C", "YDR326C","GACCACTGCCTCTAAAGTTA","5","0.932792","-0.0169668","Valid"], 
	"SCM1024":["YDR327W", "YDR327W","GAAATTAGAAGAACGTTTAATAT","5","0.951151","0.80888","Invalid"], 
	"SCM1025":["YDR328C", "SKP1","GAGAGATGCTATACGAAAT","3","1.07145","0.0402857","Valid"], 
	"SCM1026":["YDR329C", "PEX3","GATGTAACCCAGTTATAG","5","0.98207","0.00823229","Valid"], 
	"SCM1027":["YDR330W", "YDR330W","GACACTGTGCGTACTATTTA","5","1.03562","-0.0218168","Valid"], 
	"SCM1028":["YDR331W", "GPI8","GAATCCGTCAGAAGTATTG","5","1.06849","-0.00109669","Valid"], 
	"SCM1029":["YDR332W", "YDR332W","GACTTAAAGGTTCACATAG","5","0.984499","-0.0108815","Valid"], 
	"SCM1030":["YDR333C", "YDR333C","GAAAGTTTGAATTCCGTAT","5","0.948492","0.0106851","Valid"], 
	"SCM1031":["YDR335W", "MSN5","GGAATGACATATTTCTCC","5","0.957469","0.023027","Valid"], 
	"SCM1032":["YDR336W", "YDR336W","GGAAGTCCTCTATCTTGA","0","0","0","Invalid"], 
	"SCM1033":["YDR337W", "MRPS28","GACAACTTCTGTATTTAAACC","5","1.17908","-0.0656355","Invalid"], 
	"SCM1034":["YDR338C", "YDR338C","GACGAATATCGCTAGTGTTA","5","1.05269","0.000547394","Valid"], 
	"SCM1035":["YDR339C", "YDR339C","GAGCTACGATGTAACACTT","5","0.959834","-0.0486407","Valid"], 
	"SCM1036":["YDR341C", "YDR341C","GATCCCATTTAAACTCGTAG","5","1.00418","0.024386","Valid"], 
	"SCM1037":["YDR345C", "HXT3","GATAGTACGCTTAAACATG","5","0.926557","-0.0529533","Valid"], 
	"SCM1038":["YDR346C", "YDR346C","GGTGAAAGCTATCACATT","5","0.965046","-0.0223993","Valid"], 
	"SCM1039":["YDR347W", "MRP1","GAAACATGGTTAACTGATT","5","1.10373","-0.0414372","Valid"], 
	"SCM1040":["YDR348C", "YDR348C","GATAACCCGTTTAGAAATG","0","0","0","Invalid"], 
	"SCM1041":["YDR349C", "YPS7","GGTCAAGTTTCTTGTATTACT","5","0.925875","-0.0193586","Valid"], 
	"SCM1042":["YDR350C", "TCM10","GAAAGTCTCACTTAATACAG","5","0.986737","-0.103199","Valid"], 
	"SCM1043":["YDR351W", "SBE2","GGTGCATTCCAATAGTACT","4","0.974162","0.0507554","Valid"], 
	"SCM1044":["YDR352W", "YDR352W","GACAGATTTATCTCGATAAGT","5","1.00806","-0.063867","Valid"], 
	"SCM1045":["YDR353W", "TRR1","GGCAAATGCATTCTCTTAG","5","1.0095","-0.0667468","Valid"], 
	"SCM1046":["YDR354W", "TRP4","GACCTTGGCTTAAACAAT","4","0.972686","0.0231585","Valid"], 
	"SCM1047":["YDR356W", "NUF1","GGTGCAACCTTTAAATCGT","4","0.98525","-0.0186038","Valid"], 
	"SCM1048":["YDR357C", "YDR357C","GACAATTGTATACTCTGTACAT","3","0.84319","-0.134688","Valid"], 
	"SCM1049":["YDR358W", "YDR358W","GACACAAAGAATTGAGCTTA","5","0.87259","-0.0186379","Valid"], 
	"SCM1050":["YDR359C", "YDR359C","GAATTGACGCTCAAGTAAC","4","0.868789","-0.0357254","Valid"], 
	"SCM1051":["YDR361C", "YDR361C","GGTTCCACCTTTATACAAG","5","0.990878","0.021414","Valid"], 
	"SCM1052":["YDR362C", "TFC6","GATGGAACCAAATTACTTCC","5","0.973407","-0.0423918","Valid"], 
	"SCM1053":["YDR363W", "ESC2","GACTTTGTCAGGAAATAGTAG","4","0.922207","0.0159947","Valid"], 
	"SCM1054":["YDR364C", "CDC40","GGCATGAAGATACTTCGTAT","5","0.986402","-0.042275","Valid"], 
	"SCM1055":["YDR365C", "YDR365C","GATTGGGACCATGTTAAATC","3","1.114","-0.00538635","Valid"], 
	"SCM1056":["YDR366C", "YDR366C","GACATATTTCTCAAAGCATATA","4","0.979426","-0.0298839","Valid"], 
	"SCM1057":["YDR367W", "YDR367W","GAGTTTGGCTTATGAATCA","0","0","0","Invalid"], 
	"SCM1058":["YDR368W", "YPR1","GACAGTGCCATCTTCTAATG","3","1.00187","-0.0483881","Valid"], 
	"SCM1059":["YDR369C", "XRS2","GATCCATTCGAACTCTATA","5","1.00695","-0.0387344","Valid"], 
	"SCM1060":["YDR370C", "YDR370C","GGAAAGTCCCGTATTTAG","5","0.835864","-0.00766798","Valid"], 
	"SCM1061":["YDR371W", "YDR371W","GACCGTCTCACTGAATAGAT","5","1.04608","-0.00846759","Valid"], 
	"SCM1062":["YDR372C", "YDR372C","GATGTTCTCAATACACCTTTA","4","0.989134","0.00736832","Valid"], 
	"SCM1063":["YDR374C", "YDR374C","GATTTGGACACCAGTATATG","5","0.926282","-0.0114168","Valid"], 
	"SCM1064":["YDR375C", "BCS1","GATCCTCAAAGGGTATCTAG","4","0.949613","-0.012553","Valid"], 
	"SCM1065":["YDR376W", "ARH1","GACCAAGTCTTGTATTACTC","5","0.944737","-0.072654","Valid"], 
	"SCM1066":["YDR379W", "RGA2","GATGAAGACGTAACCTATAG","5","0.919166","-0.0439291","Valid"], 
	"SCM1067":["YDR380W", "YDR380W","GATCCGCGATATTTACAAG","5","0.988798","0.494772","Invalid"], 
	"SCM1068":["YDR381W", "YRA1","GAGCAGCTTTTCTATTTGG","5","0.958381","-0.0403411","Valid"], 
	"SCM1069":["YDR383C", "YDR383C","GACTCTTGGAAGTGAACTAA","5","0.946631","-0.0259791","Valid"], 
	"SCM1070":["YDR384C", "YDR384C","GAGTATAGCGAATACCAAC","5","0.993579","0.0125912","Valid"], 
	"SCM1071":["YDR387C", "YDR387C","GGTGCGAACAAATATCTCC","3","1.05244","-0.0560558","Valid"], 
	"SCM1072":["YDR388W", "RVS167","GATTGCCCTATACTGTTCA","4","0.927393","-0.0286781","Valid"], 
	"SCM1073":["YDR389W", "SAC7","GATTCCCGTGGTTACATAAA","5","0.931491","-0.0748302","Valid"], 
	"SCM1074":["YDR390C", "UBA2","GACGTTGAAGTCCCATTAATA","4","0.985046","0.0177949","Valid"], 
	"SCM1075":["YDR391C", "YDR391C","GGTTCTTACCAATACAGAAA","5","1.06178","-0.0986572","Valid"], 
	"SCM1076":["YDR392W", "SPT3","GGGGTCAAGTGATAGAAA","5","0.943397","-0.00675199","Valid"], 
	"SCM1077":["YDR393W", "SHE9","GGTACATTCATCTTAATGG","5","0.992135","-0.0365952","Valid"], 
	"SCM1078":["YDR394W", "RPT3","GATCACCAAGATATTTGTGA","3","0.762883","-0.0731398","Valid"], 
	"SCM1079":["YDR395W", "SXM1","GAACGATGCATTTAGAGTC","4","0.676562","0.201366","Invalid"], 
	"SCM1080":["YDR396W", "YDR396W","GACCATTCTTAGAGGAAATA","4","1.01051","0.00748","Valid"], 
	"SCM1081":["YDR397C", "NCB2","GACCATTCTTAGAGGAAATA","4","1.08549","-0.0296273","Valid"], 
	"SCM1082":["YDR398W", "YDR398W","GATTGTGGCTGAATCAGATA","4","1.0291","-0.0571022","Valid"], 
	"SCM1083":["YDR399W", "HPT1","GGTCTTTGTACGAAGATTT","1","0","0","Invalid"], 
	"SCM1084":["YDR400W", "YDR400W","GACAATGGAGAGATATCCT","5","0.980589","0.00835996","Valid"], 
	"SCM1085":["YDR401W", "YDR401W","GGGCGGAAATTGTTATAC","5","0.994522","0.0316161","Valid"], 
	"SCM1086":["YDR402C", "DIT2","GGGCGGAAATTGTTATAC","5","0.94863","-0.0102724","Valid"], 
	"SCM1087":["YDR403W", "DIT1","GAGATTGCATCTGTATAGG","4","0.950414","-0.0743091","Valid"], 
	"SCM1088":["YDR405W", "MRP20","GATTGGAACGAAGAATATGT","5","0.952583","-0.0215706","Valid"], 
	"SCM1089":["YDR406W", "PDR15","GACACGATGGCATTATCTTT","5","0.9649","-0.0774864","Valid"], 
	"SCM1090":["YDR408C", "ADE8","GAGGATGCTCATATTGTC","0","0","0","Invalid"], 
	"SCM1091":["YDR409W", "YDR409W","GATGTCCAAAGCAGACTATA","5","1.02175","-0.00303198","Valid"], 
	"SCM1092":["YDR410C", "STE14","GATACAATCCTCTTAAGGTA","5","0.927327","0.0269845","Valid"], 
	"SCM1093":["YDR411C", "YDR411C","GAGGAATGTGCGTACATTA","4","1.86583","-0.418019","Invalid"], 
	"SCM1094":["YDR414C", "ERD1","GACACGAAGCAACTTTACTA","5","1.03044","-0.00655606","Valid"], 
	"SCM1095":["YDR415C", "YDR415C","GATAGCCACATTGTGTATC","5","0.976274","0.0145834","Valid"], 
	"SCM1096":["YDR416W", "SYF1","GATGTATTTGGACCAAATAC","4","1.05233","-0.0250335","Valid"], 
	"SCM1097":["YDR417C", "YDR417C","GATGGACAGTAACTTTGATA","5","0.995202","0.0166369","Valid"], 
	"SCM1098":["YDR418W", "RPL12B","GATGGACAGTAACTTTGATA","5","0.929584","0.0016465","Valid"], 
	"SCM1099":["YDR419W", "RAD30","GGTATCGCCCACATAGATA","5","0.884036","-0.0145033","Valid"], 
	"SCM1100":["YDR420W", "HKR1","GACTGGAAACCAAGTTTATAA","4","1.06492","-0.00927339","Valid"], 
	"SCM1101":["YDR421W", "YDR421W","GATTCACGAACAAGTTGTAT","5","0.959852","-0.020492","Valid"], 
	"SCM1102":["YDR422C", "SIP1","GATAGTAAGCACGGATATTG","5","0.931669","-0.0263762","Valid"], 
	"SCM1103":["YDR423C", "CAD1","GACCTATGTTCCACATAACTT","5","0.998552","-0.0925511","Valid"], 
	"SCM1104":["YDR425W", "YDR425W","GACAGAGTACCTTCTGATAAT","5","0.997459","-0.0709953","Valid"], 
	"SCM1105":["YDR426C", "YDR426C","GACAGTTGAACCAAGATTTAT","1","0","0","Invalid"], 
	"SCM1106":["YDR427W", "RPN9","GACTATTGACCAAGTAAATGA","4","0.859842","-0.0193823","Valid"], 
	"SCM1107":["YDR428C", "YDR428C","GACTAGGTGCATATCAATAC","5","0.873154","0.00607687","Valid"], 
	"SCM1108":["YDR429C", "TIF35","GGCAACAGATTTATGGACT","4","0.923008","-0.120394","Valid"], 
	"SCM1109":["YDR430C", "YDR430C","GACTAACTGTTGGTATACAG","5","0.953979","-0.0518108","Valid"], 
	"SCM1110":["YDR432W", "NPL3","GAGGCAATTTAGAGTAAAC","5","1.10999","0.0083003","Valid"], 
	"SCM1111":["YDR433W", "YDR433W","GGTGGTTACGATAGTCCAA","4","1.08877","0.0535297","Valid"], 
	"SCM1112":["YDR434W", "YDR434W","GGCTACGGAAACATTATGG","4","0.958191","-0.102648","Valid"], 
	"SCM1113":["YDR435C", "YDR435C","GACTACAACGAATCAGTAG","5","1.00451","0.149139","Valid"], 
	"SCM1114":["YDR436W", "PPZ2","GATGATTGCCTCTTAAGAG","4","0.935133","-0.250545","Invalid"], 
	"SCM1115":["YDR437W", "YDR437W","GGTGGTCAACTTGTAATAG","5","0.93899","-0.0481943","Valid"], 
	"SCM1116":["YDR438W", "YDR438W","GAGCAATTCATTAGTCAAA","4","0.99935","0.0256063","Valid"], 
	"SCM1117":["YDR439W", "LRS4","GACTCTTTATCAAAGTAAGTTATC","4","0.949785","-0.0810521","Valid"], 
	"SCM1118":["YDR441C", "APT2","GATGTCTATTTCTGAATCTTAC","5","0.959852","-0.0288184","Valid"], 
	"SCM1119":["YDR442W", "YDR442W","GATTTTCACGGCTAGGATAT","5","1.0855","-0.0661088","Valid"], 
	"SCM1120":["YDR443C", "SSN2","GATTACCGAGGATATGTTC","5","0.887102","-0.00576388","Valid"], 
	"SCM1121":["YDR444W", "YDR444W","GACCGGGTGATAAAGTTTAT","5","1.00518","-0.0563181","Valid"], 
	"SCM1122":["YDR445C", "YDR445C","GACATCCACACTTTATTGTG","5","0.990647","-0.0779487","Valid"], 
	"SCM1123":["YDR446W", "ECM11","GACTTCCGTCACAGAGATTA","5","1.03026","-0.0309277","Valid"], 
	"SCM1124":["YDR447C", "RPS17B","GGCTTTGATTGAACGTTA","5","0.8923","-0.0512413","Valid"], 
	"SCM1125":["YDR449C", "YDR449C","GGCATAAGGGTTACTATGC","4","0.901381","0.0976236","Valid"], 
	"SCM1126":["YDR450W", "RPS18A","GACAAGCTGGGATTTTGTAG","5","0.808453","-0.0384779","Valid"], 
	"SCM1127":["YDR451C", "YDR451C","GGCAAAGTTCACTCTAATG","4","1.03428","-0.0322837","Valid"], 
	"SCM1128":["YDR452W", "YDR452W","GATATGTACCGCAGTTATTC","5","0.937482","0.0166024","Valid"], 
	"SCM1129":["YDR453C", "YDR453C","GGTCTCTGGATAAGGAATG","5","0.993285","0.00778678","Valid"], 
	"SCM1130":["YDR455C", "YDR455C","GAAATTCAGAGGATAATCTTT","4","1.00911","0.0104258","Valid"], 
	"SCM1131":["YDR456W", "NHX1","GACGTTGCCAATAAAGTGAA","5","0.96946","0.0403114","Valid"], 
	"SCM1132":["YDR457W", "TOM1","GATGCTGTACGTGAGTTAA","5","1.03538","-0.0663384","Valid"], 
	"SCM1133":["YDR458C", "YDR458C","GAAGGGAACAAATTAGTAC","5","0.532536","0.351769","Invalid"], 
	"SCM1134":["YDR459C", "YDR459C","GACCATAAACTATGTTACGAG","5","0.930668","0.0182277","Valid"], 
	"SCM1135":["YDR460W", "TFB3","GACCTTTCGTACGCATAATT","3","0.901856","0.102177","Valid"], 
	"SCM1136":["YDR462W", "MRPL28","GACGTGAAGACCTGATTAAA","5","0.888042","0.0130004","Valid"], 
	"SCM1137":["YDR463W", "STP1","GATGTCTCGTTAGATATCC","5","0.982424","0.0353963","Valid"], 
	"SCM1138":["YDR464W", "SPP41","GAGCGGTTTCAACTATAGA","5","1.07744","0.0855241","Valid"], 
	"SCM1139":["YDR466W", "YDR466W","GAAGGTAGCGAGATAAAC","5","0.850343","-0.0402359","Valid"], 
	"SCM1140":["YDR467C", "YDR467C","GATACGAGGTCTTACATAC","5","0.994251","-0.00815853","Valid"], 
	"SCM1141":["YDR468C", "TLG1","GAGGAAACAATAGTTGAT","4","0.950239","0.0309009","Valid"], 
	"SCM1142":["YDR469W", "YDR469W","GATCATCTGAACCTAAAATATC","4","0.93094","-0.0501229","Valid"], 
	"SCM1143":["YDR470C", "YDR470C","GAGAATTGTTTCTTATCACAT","5","0.999501","-0.0566514","Valid"], 
	"SCM1144":["YDR471W", "RPL27B","GATGATGGGTACCTTTCAAT","4","0.817578","-0.0127611","Valid"], 
	"SCM1145":["YDR474C", "YDR474C","GACAGAGTTCGAATCATTAG","4","1.09121","0.0276782","Valid"], 
	"SCM1146":["YDR475C", "YDR475C","GATTTCCCCTTCTTTTTGAC","4","0.810702","0.319665","Invalid"], 
	"SCM1147":["YDR476C", "YDR476C","GACATTGTCAATGAAGTAGA","5","0.987912","0.0165279","Valid"], 
	"SCM1148":["YDR477W", "SNF1","GGTCTTGTTTCCAATATCA","3","0.998878","-0.0020127","Valid"], 
	"SCM1149":["YDR478W", "SNM1","GACAGTTAACGACTAATACC","2","0.969987","-0.0522478","Invalid"], 
	"SCM1150":["YDR479C", "YDR479C","GAGAACCACTAGATATGCT","3","1.11266","0.0577974","Valid"], 
	"SCM1151":["YDR480W", "DIG2","GAATGCTGTTAGTATCTC","5","0.938546","0.0356239","Valid"], 
	"SCM1152":["YDR481C", "PHO8","GAGCCTCATCGATTAAAT","5","0.905551","-0.00212706","Valid"], 
	"SCM1153":["YDR482C", "YDR482C","GATTTCTCCATATGAGTCTC","4","0.879197","-0.0999528","Valid"], 
	"SCM1154":["YDR483W", "KRE2","GACAATGGGCAGTTATCATA","4","1.037","-0.0452058","Valid"], 
	"SCM1155":["YDR484W", "SAC2","GACCAGGAGTTGACATAACT","4","0.988158","-0.0220828","Valid"], 
	"SCM1156":["YDR485C", "YDR485C","GACTTCAACTGTATCGTTAG","4","0.958618","0.00424616","Valid"], 
	"SCM1157":["YDR486C", "YDR486C","GAATATCCCAGTTAGATAC","4","0.991807","0.0180079","Valid"], 
	"SCM1158":["YDR487C", "RIB3","GACATCTACAGTTATTGTGT","4","1.03534","0.0180378","Valid"], 
	"SCM1159":["YDR488C", "PAC11","GACTGCTTGTTTCAATTACA","5","1.00578","0.0270997","Valid"], 
	"SCM1160":["YDR489W", "YDR489W","GGCATGGAAACTGAGTTAG","5","1.04684","-0.0642104","Valid"], 
	"SCM1161":["YDR490C", "PKH1","GATAGCTCAGGAGAAACATA","3","1.14684","-0.0266992","Valid"], 
	"SCM1162":["YDR492W", "YDR492W","GATTGCCAGGACTAAAGTAA","0","0","0","Invalid"], 
	"SCM1163":["YDR493W", "YDR493W","GATCAGAGCATTTAAATGG","0","0","0","Invalid"], 
	"SCM1164":["YDR494W", "YDR494W","GACAAAAAAAGAGTCATATCTT","0","0","0","Invalid"], 
	"SCM1165":["YDR495C", "VPS3","GAGTTTCCCTACATAATC","0","0","0","Invalid"], 
	"SCM1166":["YDR496C", "YDR496C","GATGGACAGTTCAATGTATC","5","0.869349","-0.00860903","Valid"], 
	"SCM1167":["YDR497C", "ITR1","GGAGTGATATTCTGTAAC","5","1.06931","-0.0100878","Valid"], 
	"SCM1168":["YDR498C", "SEC20","GATCGGTACTGAAATGTAGT","5","1.00808","0.0158259","Valid"], 
	"SCM1169":["YDR499W", "YDR499W","GACAGATGCCATCTTATTGA","5","0.948328","-0.019486","Valid"], 
	"SCM1170":["YDR500C", "RPL37B","GGAGACATGCTTCAAATA","3","1.06877","-0.0644487","Valid"], 
	"SCM1171":["YDR502C", "SAM2","GATAAGCTCTTTTCATAGTG","4","1.02345","-0.0709348","Valid"], 
	"SCM1172":["YDR503C", "LPP1","GACCATGGGCTTTACATAT","5","0.908425","-0.113224","Valid"], 
	"SCM1173":["YDR504C", "YDR504C","GACAATGAAAAAATGTTAACA","5","0.991364","-0.0466973","Valid"], 
	"SCM1174":["YDR505C", "PSP1","GACCCAACTGTTAATAGCAC","4","0.97607","-0.0104705","Valid"], 
	"SCM1175":["YDR506C", "YDR506C","GGCTTCTAGAACAATTAA","5","1.00964","0.0174169","Valid"], 
	"SCM1176":["YDR507C", "GIN4","GACTTCGGTTATAAATGTGG","5","1.03359","-0.0690525","Valid"], 
	"SCM1177":["YDR508C", "GNP1","GATGTCGTCCAATATTTG","0","0","0","Invalid"], 
	"SCM1178":["YDR510W", "SMT3","GGCTTGAATTCTAATACCG","5","0.976256","-0.0137597","Valid"], 
	"SCM1179":["YDR512C", "YDR512C","GATGGTATTAGCATAAATCAA","5","1.02034","-0.00543725","Valid"], 
	"SCM1180":["YDR513W", "TTR1","GGTTTGCCACAAGAATTAT","2","0.680475","0.905024","Invalid"], 
	"SCM1181":["YDR514C", "YDR514C","GACTCTGTAAAACTATTGAGT","5","0.976147","-0.0400098","Valid"], 
	"SCM1182":["YDR515W", "SLF1","GACTCAATGGAACCTATTTT","5","1.03631","-0.094105","Valid"], 
	"SCM1183":["YDR516C", "YDR516C","GGCAAGTTTGTCGAATCAT","5","0.948054","0.01155","Valid"], 
	"SCM1184":["YDR517W", "YDR517W","GACGTCATGGTTTAGAGAAA","5","1.06307","-0.0223885","Valid"], 
	"SCM1185":["YDR518W", "EUG1","GGAACATTGTAGAGTTTAAT","5","0.911829","0.224198","Invalid"], 
	"SCM1186":["YDR519W", "FKB2","GATTTGGAAATCGGTATTA","5","0.972564","-0.0458303","Valid"], 
	"SCM1187":["YDR520C", "YDR520C","GATATCGCTGTTATAAGACA","5","0.992664","-0.0157296","Valid"], 
	"SCM1188":["YDR521W", "YDR521W","GACAAGTATCACAACTAAATG","4","1.01103","-0.588981","Invalid"], 
	"SCM1189":["YDR522C", "SPS2","GAACTGCAAGCTAAATGT","4","1.02883","0.0891733","Valid"], 
	"SCM1190":["YDR523C", "SPS1","GACAGAGACCGAAATAGTTC","3","1.01002","-0.053396","Valid"], 
	"SCM1191":["YDR524C", "YDR524C","GAACGCTGGATAATTTCAC","5","0.947132","-0.0132317","Valid"], 
	"SCM1192":["YDR526C", "YDR526C","GACAAAATCTATCCATAATGAAA","4","1.10783","-0.178232","Invalid"], 
	"SCM1193":["YDR527W", "YDR527W","GACGTTGCCTTAGAAATTA","5","0.957387","0.00997582","Valid"], 
	"SCM1194":["YDR528W", "YDR528W","GGTACTGAGCTACATTTAT","5","0.915669","-0.0369221","Valid"], 
	"SCM1195":["YDR529C", "QCR7","GACCTCTCCAAGTTATGTGT","5","0.959959","0.0428969","Valid"], 
	"SCM1196":["YDR530C", "APA2","GACTAGGAGACTATGTTCA","5","1.01565","0.00130559","Valid"], 
	"SCM1197":["YDR531W", "YDR531W","GATCCTCACATGAGTCTATT","5","1.07487","-0.0266122","Valid"], 
	"SCM1198":["YDR533C", "YDR533C","GATATCACCGGTTTTACTGA","5","1.01941","-0.343046","Invalid"], 
	"SCM1199":["YDR534C", "YDR534C","GATCTGGTTCGAGTATAACC","5","0.987095","0.00193536","Valid"], 
	"SCM1200":["YDR535C", "YDR535C","GATTTAGGTGAGAATACGTA","5","1.02267","0.0958453","Valid"], 
	"SCM1201":["YDR536W", "STL1","GAAGTTGCGGTATTTCATC","5","0.91902","0.116956","Valid"], 
	"SCM1202":["YDR537C", "YDR537C","GGCAGCTCTTGTAATTAA","5","0.982965","0.0147603","Valid"], 
	"SCM1203":["YDR538W", "PAD1","GGCAGCTCTTGTAATTAA","5","1.04821","0.0216399","Valid"], 
	"SCM1204":["YDR539W", "YDR539W","GACGTCTGAAACATGTAGATA","5","1.02922","-0.066551","Valid"], 
	"SCM1205":["YDR540C", "YDR540C","GACGAGGTCTATAAATGGA","5","1.10317","-0.0196368","Valid"], 
	"SCM1206":["YDR541C", "YDR541C","GAGATTAGGTATGTTCTAC","5","1.03272","-0.00302889","Valid"], 
	"SCM1207":["YEL002C", "WBP1","GGCTCTTCGTCATAACTA","5","1.0096","0.25352","Invalid"], 
	"SCM1208":["YEL004W", "YEA4","GATTTCCATAACATTACTTGT","5","0.916508","0.08111","Valid"], 
	"SCM1209":["YEL006W", "YEL006W","GACTGAACGTTGCTATACAG","5","0.880706","-0.0707148","Valid"], 
	"SCM1210":["YEL007W", "YEL007W","GGCATACGCTAATTCTCAG","5","0.898585","0.0222882","Valid"], 
	"SCM1211":["YEL008W", "YEL008W","GGCATTGTAAAAGGTATG","5","0.975174","0.0083354","Valid"], 
	"SCM1212":["YEL009C", "GCN4","GATCCATTCTTTAGAGTTGT","5","1.00464","-0.0387475","Valid"], 
	"SCM1213":["YEL010W", "YEL010W","GACCTCCGTTTGAAATACTC","5","1.02251","-0.039959","Valid"], 
	"SCM1214":["YEL011W", "GLC3","GACACATCAATGTTATACGT","5","1.01914","-0.0143699","Valid"], 
	"SCM1215":["YEL012W", "UBC8","GATTGGAGGTTACATGTAGA","5","0.950035","0.00808563","Valid"], 
	"SCM1216":["YEL013W", "VAC8","GATACAATTGCTAGAAAGTC","5","0.987634","0.0285973","Valid"], 
	"SCM1217":["YEL014C", "YEL014C","GATTTTGAGTCCTCCTTAAG","5","1.01989","-0.017479","Valid"], 
	"SCM1218":["YEL015W", "YEL015W","GAATCTGAGGCTAGTATT","5","0.85407","0.0323986","Valid"], 
	"SCM1219":["YEL016C", "YEL016C","GACCAGAATTGGTCATAAGT","5","1.0122","-0.00979981","Valid"], 
	"SCM1220":["YEL017W", "YEL017W","GATAAGGTCCTTTTATGAGT","5","1.07098","-0.00172835","Valid"], 
	"SCM1221":["YEL018W", "YEL018W","GATGGACAACTTAGTCTA","5","0.900447","-0.0111041","Valid"], 
	"SCM1222":["YEL019C", "MMS21","GATTGACGAACATATTAAAGA","5","0.968024","-0.0253466","Valid"], 
	"SCM1223":["YEL020C", "YEL020C","GATCAAAGCCTTCTGAGTAA","5","0.933172","-0.00997741","Valid"], 
	"SCM1224":["YEL021W", "URA3","GACTAGCTACTGGAGAATAT","5","1.11843","-0.111753","Valid"], 
	"SCM1225":["YEL023C", "YEL023C","GACTCAGTTGGAATATTAAGG","5","1.01639","0.0180359","Valid"], 
	"SCM1226":["YEL024W", "RIP1","GGTAGCGGTCATAGATGAA","3","1.01016","0.0626215","Valid"], 
	"SCM1227":["YEL025C", "YEL025C","GATGGGCTCAATTCTAAAG","5","1.02726","0.0170838","Valid"], 
	"SCM1228":["YEL028W", "YEL028W","GAGTGGTGTTATCACGTA","5","0.978173","-0.11394","Valid"], 
	"SCM1229":["YEL029C", "YEL029C","GATTGAAGGAACTCTTATCA","5","0.971493","-0.0262574","Valid"], 
	"SCM1230":["YEL030W", "ECM10","GATCCCAAGAAATTCTACA","5","0.876983","0.0407009","Valid"], 
	"SCM1231":["YEL031W", "SPF1","GATGAAGCTACTCACATTCT","5","0.967356","-0.0292416","Valid"], 
	"SCM1232":["YEL032W", "MCM3","GAGGTTCACCCTCTAAATA","5","0.98976","0.0897345","Valid"], 
	"SCM1233":["YEL036C", "ANP1","GAGTGACTCTTCGGATAAC","5","0.895555","0.508429","Invalid"], 
	"SCM1234":["YEL037C", "RAD23","GAGTGCTAGATATCCTCAA","5","1.00428","-0.0347768","Valid"], 
	"SCM1235":["YEL038W", "UTR4","GATGATGTCGAAATAACCAT","5","0.962249","-0.0724396","Valid"], 
	"SCM1236":["YEL040W", "UTR2","GAGGTCAGTGCTAGAATAA","5","1.04889","0.00370042","Valid"], 
	"SCM1237":["YEL041W", "YEL041W","GACCTCATCTGTTAAGATATG","5","1.04253","-0.0571983","Valid"], 
	"SCM1238":["YEL042W", "GDA1","GATAGCAATGAACTATGTCC","5","0.973291","0.0654107","Valid"], 
	"SCM1239":["YEL043W", "YEL043W","GATTCCAGGCAATAACACTA","5","1.02172","-0.0220628","Valid"], 
	"SCM1240":["YEL044W", "YEL044W","GACGGCTTTACGATTAACTG","5","0.982915","-0.0388224","Valid"], 
	"SCM1241":["YEL046C", "GLY1","GGCAACCTCCATACTCTAT","4","1.00605","0.58127","Invalid"], 
	"SCM1242":["YEL047C", "YEL047C","GGTGTCCAAGAATTAATGG","5","1.0586","-0.0201371","Valid"], 
	"SCM1243":["YEL049W", "PAU2","GGTGTCTACGTATCTGATAT","4","0.944643","0.0305361","Valid"], 
	"SCM1244":["YEL050C", "RML2","GGCTGATAGACTTTAACAG","5","1.04517","-0.0557027","Valid"], 
	"SCM1245":["YEL051W", "VMA8","GGCTATCGAACACGTTATTA","5","0.972027","-0.0219494","Valid"], 
	"SCM1246":["YEL052W", "AFG1","GAACCGGAGGTACATATTT","5","0.981081","0.139192","Valid"], 
	"SCM1247":["YEL053C", "MAK10","GACTCCAGTCTGATAGAAT","5","0.885803","0.0783412","Valid"], 
	"SCM1248":["YEL054C", "RPL12A","GACTTTGGCGATAGACCTAA","5","0.4486","0.424147","Invalid"], 
	"SCM1249":["YEL055C", "POL5","GACACTAGTCATATTTCGAAG","5","0.988892","0.00847334","Valid"], 
	"SCM1250":["YEL056W", "HAT2","GGATTACCGCTAAATATGA","5","0.936373","0.04067","Valid"], 
	"SCM1251":["YEL057C", "YEL057C","GATTCGTTGGAAAGGTATTT","5","1.03711","-0.0212143","Valid"], 
	"SCM1252":["YEL058W", "PCM1","GATACTTTCCCTAGAGTCTC","5","0.951186","-0.049765","Valid"], 
	"SCM1253":["YEL060C", "PRB1","GGACATTTTGTTCGATAT","4","0.945789","-0.0138038","Valid"], 
	"SCM1254":["YEL061C", "CIN8","GACAACGGCTCTAGTAATAC","4","0.957218","0.0194836","Valid"], 
	"SCM1255":["YEL062W", "NPR2","GAGAACCTTCTGTAGGATG","4","0.989764","-0.00879395","Valid"], 
	"SCM1256":["YEL063C", "CAN1","GGTGACGAGTTACCATTTA","5","0.911182","0.0761943","Valid"], 
	"SCM1257":["YEL064C", "YEL064C","GGCAGAACTCTTTGAATAT","5","0.976852","0.0925445","Valid"], 
	"SCM1258":["YEL067C", "YEL067C","GAGATGAGTGCAGACTAAT","5","1.02648","0.0333557","Valid"], 
	"SCM1259":["YEL068C", "YEL068C","GACAATTTTACGCATAATACA","5","1.07192","0.00947752","Valid"], 
	"SCM1260":["YEL069C", "HXT13","GACCTTCTTCGTATAGTAATTG","4","0.970489","0.0188537","Valid"], 
	"SCM1261":["YEL070W", "YEL070W","GGTGTTGGTTTAATGAAG","5","0.978014","0.0201751","Valid"], 
	"SCM1262":["YEL071W", "YEL071W","GATTGCTGATAATCTCACC","4","0.926473","0.00219713","Valid"], 
	"SCM1263":["YEL072W", "YEL072W","GATTGCAACATCGTTATACT","5","0.93642","0.0303868","Valid"], 
	"SCM1264":["YEL073C", "YEL073C","GAAACTTAGCTAACGTTTTA","5","0.988785","0.0342781","Valid"], 
	"SCM1265":["YEL077C", "YEL077C","GACCAGAAAGTATCGTATAGG","4","1.03646","-0.0277827","Valid"], 
	"SCM1266":["YER001W", "MNN1","GAAGCCTTGCTCTAATACT","5","1.00192","0.0140468","Valid"], 
	"SCM1267":["YER002W", "YER002W","GGCCATTGTCAGTGAATAG","5","0.98296","0.0115295","Valid"], 
	"SCM1268":["YER003C", "PMI40","GGTAATTCAGGAATACGTTT","5","0.958518","-0.00310558","Valid"], 
	"SCM1269":["YER004W", "YER004W","GAAATCCGCTTTGTTTAGA","5","1.02583","0.0406413","Valid"], 
	"SCM1270":["YER006W", "YER006W","GATCTACGGTGAAGATGTAG","5","1.05895","-0.0664013","Valid"], 
	"SCM1271":["YER007W", "PAC2","GATCATACGACTTTATGAGG","5","1.01472","-0.0718626","Valid"], 
	"SCM1272":["YER008C", "SEC3","GGTGGTCTGATAATGTAGA","4","0.719559","-0.0585873","Invalid"], 
	"SCM1273":["YER009W", "NTF2","GACATTCGAGACTAGTCAAT","4","0.940684","0.0693944","Valid"], 
	"SCM1274":["YER010C", "YER010C","GAATGCGTACTATTCCAT","5","0.977695","0.00415976","Valid"], 
	"SCM1275":["YER011W", "TIR1","GATACCGATATCCAAAACA","4","0.926813","0.229144","Invalid"], 
	"SCM1276":["YER012W", "PRE1","GACTGGAAGTCATCTACTTG","5","0.98057","-0.0562054","Valid"], 
	"SCM1277":["YER013W", "PRP22","GACCTTCACAAAGTTTATGA","5","1.07412","-0.0615881","Valid"], 
	"SCM1278":["YER014W", "HEM14","GATTTGACTGCATTAATGGT","5","1.04017","0.0144854","Valid"], 
	"SCM1279":["YER015W", "FAA2","GGCTCGTCATGAGTTAATT","5","1.02362","-0.0247054","Valid"], 
	"SCM1280":["YER016W", "BIM1","GGACCAGGATTTCTATGT","5","0.955581","0.000150774","Valid"], 
	"SCM1281":["YER017C", "AFG3","GACAAGAGTCCTTTCTAAG","5","0.972735","0.0287749","Valid"], 
	"SCM1282":["YER019W", "YER019W","GAATCAGGGTCGATAAGAG","0","0","0","Invalid"], 
	"SCM1283":["YER020W", "GPA2","GAAGCAGTGTATCCATTT","5","1.04264","-0.0207779","Valid"], 
	"SCM1284":["YER021W", "RPN3","GACCCTTGAAACCATGTATT","5","0.972447","0.0298741","Valid"], 
	"SCM1285":["YER022W", "SRB4","GGACTTTCGAGCATTAAA","5","0.976787","-0.0385775","Valid"], 
	"SCM1286":["YER023W", "PRO3","GAGGGAAATAAGTAGCTTT","5","0.987685","0.374984","Invalid"], 
	"SCM1287":["YER024W", "YER024W","GACGCAGGTTTGGATAAATT","5","0.886031","0.0224456","Valid"], 
	"SCM1288":["YER025W", "GCD11","GAAACAGTCCGTTTTAAGG","5","0.956587","-0.0641014","Valid"], 
	"SCM1289":["YER027C", "GAL83","GAAAGCGAATCATGTAGAT","5","0.910015","0.029612","Valid"], 
	"SCM1290":["YER028C", "YER028C","GGCCTGTGATAAATATTCCA","3","1.06407","0.0256261","Valid"], 
	"SCM1291":["YER029C", "SMB1","GATGGCATTTGATAAACAT","5","0.934974","-0.0114896","Valid"], 
	"SCM1292":["YER031C", "YPT31","GATATGGATTCAAAGTCTAC","5","1.0622","-0.0147955","Valid"], 
	"SCM1293":["YER032W", "FIR1","GACCAAATCGTGTCTATTTG","5","1.0392","-0.0128715","Valid"], 
	"SCM1294":["YER033C", "YER033C","GACGGTTTGGAGTAATACTT","5","1.0295","-0.0099989","Valid"], 
	"SCM1295":["YER034W", "YER034W","GAAGACGTCCTCAAAAATC","5","1.04392","0.0203243","Valid"], 
	"SCM1296":["YER035W", "YER035W","GGTCACTGTTAACATAGA","4","0.982895","0.219772","Invalid"], 
	"SCM1297":["YER036C", "YER036C","GATATGGACTCACGTATT","5","1.01346","0.0109594","Valid"], 
	"SCM1298":["YER037W", "YER037W","GATTTGACGGCATAACCTA","5","0.895066","-0.0366754","Valid"], 
	"SCM1299":["YER038C", "YER038C","GAAGGAAACCATATCAGAT","5","0.939417","0.0600695","Valid"], 
	"SCM1300":["YER039C", "HVG1","GGAAAAGTCACTTCTATG","5","1.02775","0.084153","Valid"], 
	"SCM1301":["YER040W", "GLN3","GGCTGTAGAGGACTATTTG","5","0.970138","-0.0587889","Valid"], 
	"SCM1302":["YER041W", "YER041W","GAATTCGACGTTTAAACT","5","0.966263","0.00136524","Valid"], 
	"SCM1303":["YER043C", "SAH1","GATCAGATTGGACTTTACTC","4","0.837489","0.130433","Valid"], 
	"SCM1304":["YER044C", "YER044C","GACTATCCAGACTTACGTTT","5","0.954396","-0.0741085","Valid"], 
	"SCM1305":["YER045C", "YER045C","GACTCCAATGGTCAGATTAG","5","1.07951","0.0081332","Valid"], 
	"SCM1306":["YER046W", "YER046W","GATACTTTTCCTTGTAATCC","4","0.916335","-0.722968","Invalid"], 
	"SCM1307":["YER047C", "SAP1","GACTTCGGAGAAATTATCA","5","1.01388","0.123017","Valid"], 
	"SCM1308":["YER048C", "CAJ1","GGTTCGTCAGTATTGACTT","5","0.977265","-0.00175353","Valid"], 
	"SCM1309":["YER049W", "YER049W","GACTTCACCAGGTATGTAAC","5","1.11687","-0.0504253","Valid"], 
	"SCM1310":["YER050C", "YER050C","GGAGGTCACATATCTTGA","5","0.915909","-0.00391053","Valid"], 
	"SCM1311":["YER051W", "YER051W","GATGATGGGTAAATTATGCG","5","1.1562","-0.0435455","Valid"], 
	"SCM1312":["YER052C", "HOM3","GAACTGGTCAAGAAATATTT","5","1.09026","0.0239848","Valid"], 
	"SCM1313":["YER053C", "YER053C","GATGTAGCCTCTAAAAGAAT","5","1.10662","-0.0552646","Valid"], 
	"SCM1314":["YER054C", "GIP2","GACAACATCCACCTTATAAT","5","0.88981","0.050319","Valid"], 
	"SCM1315":["YER055C", "HIS1","GAATGGTGCTGATATTAC","5","1.02309","-0.0320644","Valid"], 
	"SCM1316":["YER056C", "FCY2","GGTATTGTGAATACCTCAG","5","1.05974","-0.11237","Valid"], 
	"SCM1317":["YER057C", "HIG1","GATTCAAAACATTAAGAATGTT","4","0.95198","-0.0839919","Valid"], 
	"SCM1318":["YER058W", "PET117","GATTTCGCAACTCTTTTTGT","5","0.916454","-0.0667115","Valid"], 
	"SCM1319":["YER059W", "PCL6","GATAGGTGTCTTGCTTTAAG","5","1.03486","-0.018362","Valid"], 
	"SCM1320":["YER060W", "FCY21","GATATCGGTGCTACTGTAAT","5","0.939639","0.0429803","Valid"], 
	"SCM1321":["YER061C", "CEM1","GACATTGTCCAGGTTTAAGG","5","1.00182","-0.0429908","Valid"], 
	"SCM1322":["YER062C", "HOR2","GAGACCAAAGTACTTCATTA","5","1.0095","-0.0138438","Valid"], 
	"SCM1323":["YER064C", "YER064C","GATGTTCAGGTAGTGGAATA","5","0.961668","-0.0374465","Valid"], 
	"SCM1324":["YER065C", "ICL1","GACGCAATGTTCTATCAT","5","0.837726","0.0359204","Valid"], 
	"SCM1325":["YER066W", "YER066W","GACGTTCCAAACATTATCAG","5","1.07118","-0.0257161","Valid"], 
	"SCM1326":["YER067W", "YER067W","GACCAGGTGATTTTATCAAA","5","0.927702","-0.0176329","Valid"], 
	"SCM1327":["YER068W", "MOT2","GATGAATAGGAACCTTATGT","5","1.05996","-0.0432712","Valid"], 
	"SCM1328":["YER070W", "RNR1","GACAAGGATGCTTGTAACAG","5","0.953977","-0.0302206","Valid"], 
	"SCM1329":["YER074W", "RPS24A","GATGAATTGCGTGAAAAATT","5","0.996074","0.0134863","Valid"], 
	"SCM1330":["YER075C", "PTP3","GGCCAGAAATTACTATCAA","5","0.816294","-0.0543176","Valid"], 
	"SCM1331":["YER076C", "YER076C","GATATCCCTGGAGTATTGAC","5","0.865614","-0.0689199","Valid"], 
	"SCM1332":["YER077C", "YER077C","GACTTCTGGCTACATATTA","4","0.934095","0.0285174","Valid"], 
	"SCM1333":["YER078C", "YER078C","GGAGACTTTATCTATGCC","5","0.962665","-0.0591557","Valid"], 
	"SCM1334":["YER079W", "YER079W","GACCGAAGACTAGCAATATG","5","1.06906","-0.0359516","Valid"], 
	"SCM1335":["YER080W", "YER080W","GACAAGGCATTTATCTTGAG","5","1.06828","-0.0204764","Valid"], 
	"SCM1336":["YER081W", "YER081W","GGCAATCTTTCATGAATACC","5","0.989457","-0.037924","Valid"], 
	"SCM1337":["YER082C", "YER082C","GACATCAAACGGGTATTACG","3","0.998509","0.00775562","Valid"], 
	"SCM1338":["YER083C", "YER083C","GGCAGAATCACCTTTAGAC","5","0.972661","-0.444648","Invalid"], 
	"SCM1339":["YER084W", "YER084W","GAAGAGCTCATTTGTACAT","3","1.06165","0.00379254","Valid"], 
	"SCM1340":["YER085C", "YER085C","GACTCTACCAGTTCATAT","4","1.05292","0.0741898","Valid"], 
	"SCM1341":["YER086W", "ILV1","GAATAGATGGTGTACAAAC","5","0.894705","-0.0148269","Valid"], 
	"SCM1342":["YER087W", "YER087W","GACTGTGCATCCACTATAGA","5","1.04591","-0.0312084","Valid"], 
	"SCM1343":["YER088C", "DOT6","GATACACGATGACTTCATAG","4","0.863383","0.00856361","Valid"], 
	"SCM1344":["YER089C", "PTC2","GGACGAGTTTGTAATCTT","4","0.991955","-0.0537155","Valid"], 
	"SCM1345":["YER090W", "TRP2","GGCAATGCCATCTTTATAG","5","0.96602","-0.0428871","Valid"], 
	"SCM1346":["YER091C", "MET6","GGTCTAGTATGAATACCTAAC","5","1.05904","-0.00019247","Valid"], 
	"SCM1347":["YER092W", "YER092W","GACTTGTACAGAGTATAAGC","5","0.978785","-0.102965","Valid"], 
	"SCM1348":["YER093C", "YER093C","GGCCAATGAGAAAGTTAGG","5","1.03923","-0.122202","Valid"], 
	"SCM1349":["YER094C", "PUP3","GAAACGTTTACCCAATTAG","4","0.925058","-0.0644428","Valid"], 
	"SCM1350":["YER095W", "RAD51","GACTCCCAGAAAGGATTTAT","5","1.04596","-0.0302635","Valid"], 
	"SCM1351":["YER097W", "YER097W","GAAATCGCGTTTATTAATG","0","0","0","Invalid"], 
	"SCM1352":["YER098W", "UBP9","GGCAGAATCTTTATAGTTCG","5","1.06864","-0.0466852","Valid"], 
	"SCM1353":["YER099C", "PRS2","GAATTTCCCTTATGCTAGA","5","1.02911","0.191153","Invalid"], 
	"SCM1354":["YER100W", "UBC6","GAACTTTCCCGTCTGATTA","4","1.08778","0.023761","Valid"], 
	"SCM1355":["YER101C", "AST2","GGTAGTTCAAGTGAACTAT","5","0.926881","0.0202653","Valid"], 
	"SCM1356":["YER102W", "RPS8B","GATACCACCTCTAGTTCTGA","5","0.948978","0.00144824","Valid"], 
	"SCM1357":["YER103W", "SSA4","GATTAGCATCGAATACTGTA","5","0.930522","0.0285327","Valid"], 
	"SCM1358":["YER104W", "YER104W","GATCTACACGTAGACTATCA","5","0.871122","0.0606814","Valid"], 
	"SCM1359":["YER105C", "NUP157","GAGGTAGCAATGCTATAAC","5","0.896863","0.0278803","Valid"], 
	"SCM1360":["YER106W", "YER106W","GAAAGAACACTGTTTATCG","5","1.02038","-0.139382","Valid"], 
	"SCM1361":["YER107C", "GLE2","GACCATCGGCTTCATTATAA","5","0.88431","-0.017082","Valid"], 
	"SCM1362":["YER110C", "KAP123","GATACTGAACCGATTGTTAA","5","0.914475","-0.0333532","Valid"], 
	"SCM1363":["YER111C", "SWI4","GACAACATCCTGATAAAGAA","5","1.00403","-0.00665365","Valid"], 
	"SCM1364":["YER113C", "YER113C","GATCCTCAGGAATGACTAT","5","0.9406","0.0340379","Valid"], 
	"SCM1365":["YER114C", "BOI2","GACAAATTCGGAGTAGATAT","5","0.988179","0.157635","Invalid"], 
	"SCM1366":["YER116C", "YER116C","GACGAGCTCTTGAGAATACT","5","0.896999","-0.0568776","Valid"], 
	"SCM1367":["YER118C", "SSU81","GACAGCATTAAAGAACAAA","4","0.905784","0.061797","Valid"], 
	"SCM1368":["YER119C", "YER119C","GATTCCTGGAGTGATAATG","5","1.02395","0.188974","Invalid"], 
	"SCM1369":["YER122C", "GLO3","GATCAGGCTGGGTATTAAT","5","0.97792","-0.0338219","Valid"], 
	"SCM1370":["YER123W", "YCK3","GGAGGCACATGATTTAAT","5","1.08662","-0.0154234","Valid"], 
	"SCM1371":["YER124C", "YER124C","GGTCTGAAGGTATGGATAA","5","0.994365","0.00230806","Valid"], 
	"SCM1372":["YER125W", "RSP5","GGTCAACGAAATAAGCTC","5","0.961634","-0.0115873","Valid"], 
	"SCM1373":["YER126C", "YER126C","GGTACCTTTAGTCAAAAC","5","0.992998","-0.000212041","Valid"], 
	"SCM1374":["YER127W", "LCP5","GACTATGATTCACTAAGGTAG","0","0","0","Invalid"], 
	"SCM1375":["YER128W", "YER128W","GATGTCATTCCCCTCTATAG","5","0.972179","0.0176224","Valid"], 
	"SCM1376":["YER129W", "PAK1","GATCCGTTGGTATAAGGAT","5","0.789235","0.0204334","Valid"], 
	"SCM1377":["YER130C", "YER130C","GACTACTGCCGAATATGTTT","5","0.894563","-0.0804311","Valid"], 
	"SCM1378":["YER131W", "RPS26B","GACTGGAGAAACTTTGTTAT","3","1.01039","-0.109582","Valid"], 
	"SCM1379":["YER132C", "PMD1","GGCGAATCTAGAGTATTCC","2","0.543058","0.290305","Invalid"], 
	"SCM1380":["YER133W", "GLC7","GACACCGTACTCAAATAGAC","0","0","0","Invalid"], 
	"SCM1381":["YER134C", "YER134C","GACCTTGAATATTTTCAGTA","5","1.06645","0.00667248","Valid"], 
	"SCM1382":["YER135C", "YER135C","GACATGGCGTTATTTACAAG","5","0.96284","0.017356","Valid"], 
	"SCM1383":["YER136W", "GDI1","GACAAGGGTCACTATTTAGC","5","0.950359","0.0112506","Valid"], 
	"SCM1384":["YER137C", "YER137C","GATCAAGAACACTAGTATTCA","5","0.986054","0.0180685","Valid"], 
	"SCM1385":["YER139C", "YER139C","GACTGTCAGGATTTAATCC","5","0.959959","-0.0184618","Valid"], 
	"SCM1386":["YER140W", "YER140W","GATTTCGGTCTCTATACGAT","5","1.01246","-0.0401686","Valid"], 
	"SCM1387":["YER141W", "COX15","GGTTCAAGCCATTAGTCTC","5","0.914933","0.0413175","Valid"], 
	"SCM1388":["YER142C", "MAG1","GACTCAAGTCCCTAATACAC","5","1.00368","-0.0291121","Valid"], 
	"SCM1389":["YER143W", "DDI1","GACCGCTCATATTACAAAGA","5","1.00098","0.0109027","Valid"], 
	"SCM1390":["YER144C", "UBP5","GACTGCATCGAATGTATTCT","4","0.968902","-0.148894","Valid"], 
	"SCM1391":["YER145C", "FTR1","GGTGGGATATCTTCAATG","5","0.978833","-0.0115302","Valid"], 
	"SCM1392":["YER147C", "YER147C","GAGGGTTGAAGCAGTATTA","5","1.07753","-0.0449992","Valid"], 
	"SCM1393":["YER148W", "SPT15","GATGACGTTAAATTCCCTAT","5","0.942918","-0.0414153","Valid"], 
	"SCM1394":["YER149C", "PEA2","GAAGGACGTTAATTCTTG","5","0.974303","-0.0218188","Valid"], 
	"SCM1395":["YER151C", "UBP3","GACCTCTAGTTCGGTAATATT","5","1.06359","-0.0240885","Valid"], 
	"SCM1396":["YER152C", "YER152C","GATGGATACCATGAGTCAAT","5","0.967858","0.008577","Valid"], 
	"SCM1397":["YER153C", "PET122","GAACGCTTCGACTTTAATC","5","0.982615","0.0616101","Valid"], 
	"SCM1398":["YER154W", "OXA1","GGTTTGCAAGTAATCACT","5","1.00439","-0.0198744","Valid"], 
	"SCM1399":["YER155C", "BEM2","GGTGAACCTATTACACTG","5","1.12824","-0.0500184","Valid"], 
	"SCM1400":["YER156C", "YER156C","GACCAGTTAGGATTCATACC","5","1.01149","-0.0175675","Valid"], 
	"SCM1401":["YER158C", "YER158C","GATATGCCAGAGTCCTTAAT","5","0.928658","-0.053672","Valid"], 
	"SCM1402":["YER159C", "BUR6","GAGGGAAGTGTGTCTTTAT","5","0.987185","-0.0697605","Valid"], 
	"SCM1403":["YER161C", "SPT2","GATTTGCTCAACCTAATAGG","5","0.949519","-0.026886","Valid"], 
	"SCM1404":["YER162C", "RAD4","GGTTCATGGATTTATACG","4","1.17647","-0.014408","Invalid"], 
	"SCM1405":["YER163C", "YER163C","GATTGAGGTGCATCTAGAAA","5","0.982629","-0.0274015","Valid"], 
	"SCM1406":["YER164W", "CHD1","GATACCTGGGAAACTTATG","5","0.961553","-0.0462868","Valid"], 
	"SCM1407":["YER166W", "YER166W","GATGGTGTACAAGGATAATC","5","1.08896","-0.110545","Valid"], 
	"SCM1408":["YER167W", "BCK2","GACTGTTATGACGAACTCAATA","5","1.07325","-0.0533969","Valid"], 
	"SCM1409":["YER168C", "CCA1","GACCATGGCTAATTTACAAA","5","0.962706","0.021491","Valid"], 
	"SCM1410":["YER169W", "RPH1","GATGGCATTCCTTACAAATA","5","0.954872","0.0726616","Valid"], 
	"SCM1411":["YER170W", "ADK2","GGTGATATCGTCTAATCCT","4","0.897233","-0.0292849","Valid"], 
	"SCM1412":["YER171W", "RAD3","GATGGAGACCTTGAACTAG","5","0.949471","-0.0709734","Valid"], 
	"SCM1413":["YER172C", "BRR2","GATCTGCGTCAAGATATGA","5","1.00125","-0.0516951","Valid"], 
	"SCM1414":["YER173W", "RAD24","GGTGGATGCTCTAAAAGTA","0","0","0","Invalid"], 
	"SCM1415":["YER175C", "YER175C","GACAGAACTTTTCCATGATAT","5","0.999314","0.0656317","Valid"], 
	"SCM1416":["YER176W", "ECM32","GGCAACAAGAATGTCTTA","5","0.968248","0.000658916","Valid"], 
	"SCM1417":["YER177W", "BMH1","GATGTATGCTTCTAAAGAGG","5","0.930918","-0.0366462","Valid"], 
	"SCM1418":["YER178W", "PDA1","GAGCTAGAATATCCATACC","5","1.03493","-0.0149494","Valid"], 
	"SCM1419":["YER179W", "DMC1","GACACAGATGTCTCATACTT","5","1.07464","-0.0477295","Valid"], 
	"SCM1420":["YER180C", "ISC10","GATCTTGTCAAGGGATTATC","5","1.07342","-0.0727242","Valid"], 
	"SCM1421":["YER181C", "YER181C","GATTTGTGATAATTATCGGG","5","1.03267","-0.100159","Valid"], 
	"SCM1422":["YER182W", "YER182W","GGCTATACCATTTAGGAAT","5","1.01721","0.0216918","Valid"], 
	"SCM1423":["YER183C", "YER183C","GATGCTCTTGACTACGATAT","5","0.974976","-0.0144532","Valid"], 
	"SCM1424":["YER184C", "YER184C","GGCTGGTCCTAAAGTAACT","5","1.05758","-0.0205225","Valid"], 
	"SCM1425":["YER185W", "YER185W","GAGATTCACAGTAAATGTTA","5","1.01025","-0.0181219","Valid"], 
	"SCM1426":["YER186C", "YER186C","GACGAGTAAAGGCTATAGAAG","5","1.05708","0.0255462","Valid"], 
	"SCM1427":["YER187W", "YER187W","GATCTCTTCAGCATAAGAAT","0","0","0","Invalid"], 
	"SCM1428":["YER188W", "YER188W","GGCTAGTAATGGATTCATAAC","0","0","0","Invalid"], 
	"SCM1429":["YFL001W", "DEG1","GGCCATGAATAAGTGTAA","2","1.17769","2.67425","Invalid"], 
	"SCM1430":["YFL002C", "SPB4","GGCCTGAGATAACAAAGTA","5","1.02267","0.0511681","Valid"], 
	"SCM1431":["YFL003C", "MSH4","GATGCAGCCATTAACTGATA","5","0.558158","-0.0137581","Invalid"], 
	"SCM1432":["YFL004W", "YFL004W","GAAATGAGCGTATTACCTC","5","0.507628","-0.157072","Invalid"], 
	"SCM1433":["YFL005W", "SEC4","GGCTATGGGTATCATTCTT","4","1.13034","0.0391992","Valid"], 
	"SCM1434":["YFL006W", "YFL006W","GACTACAAACTGTTCGTTATA","5","1.06963","-0.0848039","Valid"], 
	"SCM1435":["YFL008W", "SMC1","GACGGAATCAAAGTTCTTAC","5","1.01308","-0.03172","Valid"], 
	"SCM1436":["YFL009W", "CDC4","GACGAGTTTGGGATATTAAG","5","0.896521","-0.00765727","Valid"], 
	"SCM1437":["YFL011W", "HXT10","GACATGGCACGATTTTTAAC","1","0","0","Invalid"], 
	"SCM1438":["YFL012W", "YFL012W","GACGAGAAAGCAGAATAATC","0","0","0","Invalid"], 
	"SCM1439":["YFL013C", "YFL013C","GATTCACCTCTGTAACATTG","5","0.852792","0.000622593","Valid"], 
	"SCM1440":["YFL015C", "YFL015C","GATGCCAGCAATATTCTAG","0","0","0","Invalid"], 
	"SCM1441":["YFL016C", "MDJ1","GGCATAAGGTCAGTTGTAG","5","0.962562","0.0590532","Valid"], 
	"SCM1442":["YFL018C", "LPD1","GACATGCAGTGTTAAATCC","3","0.968028","-0.082103","Valid"], 
	"SCM1443":["YFL021W", "GAT1","GAATGCAACATTCTAACTC","4","0.912065","-0.0361938","Valid"], 
	"SCM1444":["YFL022C", "FRS2","GGTTTCGATAAAGTCCAA","4","0.937336","-0.0599402","Valid"], 
	"SCM1445":["YFL023W", "YFL023W","GACGGAACTACTTATGACA","4","0.929255","0.0071709","Valid"], 
	"SCM1446":["YFL024C", "EPL1","GATGTGGAGAATCATACTTC","5","0.932854","0.01543","Valid"], 
	"SCM1447":["YFL025C", "BST1","GACCTTTCGAGTCTAAATGG","5","1.03339","0.192338","Invalid"], 
	"SCM1448":["YFL026W", "STE2","GACGTCGATATCTTTCACT","4","0.961421","-0.0421863","Valid"], 
	"SCM1449":["YFL027C", "YFL027C","GATTATCGGGATTGTAGCTA","4","0.982005","-0.00460934","Valid"], 
	"SCM1450":["YFL028C", "CAF16","GACAAACGACCACTTATCTA","5","0.959835","-0.0698527","Valid"], 
	"SCM1451":["YFL029C", "CAK1","GATTTGCCATGTCATAAGAG","5","1.01156","-0.0545977","Valid"], 
	"SCM1452":["YFL030W", "YFL030W","GGTCGTTGAGTGCATAATC","4","1.06123","0.00901595","Valid"], 
	"SCM1453":["YFL031W", "HAC1","GATACTGCAGATGTAGTCTT","5","0.945791","0.0128","Valid"], 
	"SCM1454":["YFL033C", "RIM15","GATCTTGAACGTTATAGTGC","5","1.1252","-0.0777825","Valid"], 
	"SCM1455":["YFL034W", "YFL034W","GATGCCAAAGTCTTGAATAT","5","0.922984","0.0267438","Valid"], 
	"SCM1456":["YFL036W", "RPO41","GAGGGTCAAACTCTAATTC","5","0.712109","0.302642","Invalid"], 
	"SCM1457":["YFL037W", "TUB2","GAGCTCTTGAATAGATGTG","5","0.914826","0.00255501","Valid"], 
	"SCM1458":["YFL038C", "YPT1","GACAATTGTGGAGATGTAGT","5","1.0051","0.00810241","Valid"], 
	"SCM1459":["YFL039C", "ACT1","GGTAACATCGTTATGTCCG","5","0.905222","-0.0322008","Valid"], 
	"SCM1460":["YFL040W", "YFL040W","GACAAAACGTTTAATGAGT","5","0.990664","-0.0383781","Valid"], 
	"SCM1461":["YFL041W", "FET5","GGCGCAGATTCGTTATAAG","5","0.940741","0.16211","Invalid"], 
	"SCM1462":["YFL042C", "YFL042C","GAAGCGTGAGTATTCATAC","5","0.893546","-0.0195911","Valid"], 
	"SCM1463":["YFL043C", "YFL043C","GACCTCCTTGCTGATAGTAA","5","0.831549","-0.035642","Valid"], 
	"SCM1464":["YFL044C", "YFL044C","GAACGGAATCCACTATGAT","4","0.972626","0.0546023","Valid"], 
	"SCM1465":["YFL045C", "SEC53","GACGCCTACAGATTAGGTAA","5","0.972927","0.00703446","Valid"], 
	"SCM1466":["YFL046W", "YFL046W","GATGTACAGACACCTATCAG","4","0.915519","-0.0096246","Valid"], 
	"SCM1467":["YFL047W", "YFL047W","GACACCGTTGCAATATTTCA","4","0.950478","-0.00236485","Valid"], 
	"SCM1468":["YFL048C", "EMP47","GATTCAAGATTCTAACGTAC","5","0.905682","0.0091324","Valid"], 
	"SCM1469":["YFL049W", "YFL049W","GATTTGGCGGTAGACATTAT","5","0.983765","-0.0196967","Valid"], 
	"SCM1470":["YFL050C", "ALR2","GATGATTCGAGTTATAGCC","5","1.05304","0.0939611","Valid"], 
	"SCM1471":["YFL051C", "YFL051C","GGACCTCTTTATGAAACT","5","0.936766","0.0694253","Valid"], 
	"SCM1472":["YFL052W", "YFL052W","GGCATATTCCAGTAGAAAT","4","1.10123","-0.0633708","Valid"], 
	"SCM1473":["YFL053W", "DAK2","GGCCTTACAGTGATTAAG","5","1.04589","-0.0225756","Valid"], 
	"SCM1474":["YFL054C", "YFL054C","GACAGGTGGAGCATTACTAT","4","0.922918","-0.0860928","Valid"], 
	"SCM1475":["YFL055W", "AGP3","GGCCTTCATTTTGATAACT","5","0.993672","0.00469772","Valid"], 
	"SCM1476":["YFL057C", "YFL057C","GAGGCTTTGAGCATTAAAT","5","0.964675","-0.0439477","Valid"], 
	"SCM1477":["YFL059W", "SNZ3","GACGATTTGAATATACCTGAG","5","1.02899","0.00470095","Valid"], 
	"SCM1478":["YFL060C", "SNO3","GATGTGCAGGTTTGATTTAT","5","1.00019","0.0150565","Valid"], 
	"SCM1479":["YFL063W", "YFL063W","GATAGTATATACTATTGTAGCA","5","1.0104","0.0267333","Valid"], 
	"SCM1480":["YFL064C", "YFL064C","GACCTTTTCCTATTCATTG","4","0.966343","-1.24013","Invalid"], 
	"SCM1481":["YFR002W", "NIC96","GACCTACCAGTGGAATATTC","5","0.973874","-0.0674507","Valid"], 
	"SCM1482":["YFR003C", "YFR003C","GATCGCCTGTATTCAGAATA","5","1.05859","-0.0172276","Valid"], 
	"SCM1483":["YFR004W", "RPN11","GAGTATGGTTAAGATAGCC","5","1.00202","-0.0435303","Valid"], 
	"SCM1484":["YFR006W", "YFR006W","GACTGAGGACGAAATCTTTA","5","0.96884","-0.0465028","Valid"], 
	"SCM1485":["YFR007W", "YFR007W","GACAATAGTCGTGACTAACC","5","1.0728","-0.0825851","Valid"], 
	"SCM1486":["YFR009W", "GCN20","GACCCAATTGACTCTAAGTT","5","1.02664","-0.0263063","Valid"], 
	"SCM1487":["YFR010W", "UBP6","GACGTTCACTCTGTATAAAG","5","1.05719","0.117426","Valid"], 
	"SCM1488":["YFR011C", "YFR011C","GACGAAGGAATCAGACTATG","5","0.951546","-0.024183","Valid"], 
	"SCM1489":["YFR012W", "YFR012W","GACTTCCAACGCTATATTAC","5","0.942329","-0.12637","Valid"], 
	"SCM1490":["YFR013W", "YFR013W","GACTGATGGCGTTCATAAAT","5","0.941407","0.16524","Invalid"], 
	"SCM1491":["YFR014C", "CMK1","GAGCTTTTGCACAATTAGT","5","1.1371","0.197242","Invalid"], 
	"SCM1492":["YFR015C", "GSY1","GATCGCTGGTAGATATGAAT","5","0.926108","0.0436154","Valid"], 
	"SCM1493":["YFR016C", "YFR016C","GATTGCACAGGAATTATCAT","5","1.03618","-0.0324927","Valid"], 
	"SCM1494":["YFR017C", "YFR017C","GATGGATTTCCAGAATACTA","5","1.02518","0.0622785","Valid"], 
	"SCM1495":["YFR018C", "YFR018C","GACAAGTCATCCTCTATTC","5","0.991992","-0.0498414","Valid"], 
	"SCM1496":["YFR019W", "FAB1","GACCATTGGTCAGTTTATCG","5","1.06269","-0.0350724","Valid"], 
	"SCM1497":["YFR020W", "YFR020W","GACTGTACCAGTTATAGAAAC","5","0.977943","-0.0655818","Valid"], 
	"SCM1498":["YFR021W", "YFR021W","GAGTGTCCCATCAAAACTA","4","0.922208","0.00341198","Valid"], 
	"SCM1499":["YFR022W", "YFR022W","GATGTCCGCTCTAACATTA","5","0.970724","-0.0032759","Valid"], 
	"SCM1500":["YFR023W", "PES4","GACTTGGAGTGTTTCTCATT","5","0.950531","-0.0198388","Valid"], 
	"SCM1501":["YFR024C", "YFR024C","GACTAGTTCAACGTAATTTG","5","1.03501","-0.0129337","Valid"], 
	"SCM1502":["YFR025C", "HIS2","GGTAGACGTGCTACAATTA","5","0.980264","-0.0354301","Valid"], 
	"SCM1503":["YFR026C", "YFR026C","GATCATTGAGGGATATTAATC","5","0.982497","0.0656525","Valid"], 
	"SCM1504":["YFR028C", "CDC14","GAATCCGCATTAGAATAAC","5","0.938057","0.000306316","Valid"], 
	"SCM1505":["YFR029W", "PTR3","GACCTTTCTGTCGAGAATAT","5","0.985922","-0.0601215","Valid"], 
	"SCM1506":["YFR030W", "MET10","GACAGCAAGGTTATGAGATT","5","0.954234","-0.0250241","Valid"], 
	"SCM1507":["YFR031C", "SMC2","GATTCAAGGTGATGTATACG","5","0.967999","-0.00640559","Valid"], 
	"SCM1508":["YFR032C", "YFR032C","GAGTTCGCAAACAATACTC","5","0.977748","0.00212962","Valid"], 
	"SCM1509":["YFR033C", "QCR6","GATGGGAACAACTAAAGATA","1","0","0","Invalid"], 
	"SCM1510":["YFR034C", "PHO4","GACTTGTTCATTTTCATTCTC","5","1.00849","-0.0424994","Valid"], 
	"SCM1511":["YFR036W", "CDC26","GGCTTTGTCGTTGTAAGAT","4","0.965734","0.135364","Valid"], 
	"SCM1512":["YFR037C", "RSC8","GATCACTGAGTAAACAGAT","5","0.975868","0.0509598","Valid"], 
	"SCM1513":["YFR038W", "YFR038W","GACCAATGGTTATAAGGA","5","0.966554","-0.0377613","Valid"], 
	"SCM1514":["YFR039C", "YFR039C","GGTTCCTCTCAGAAATAAC","5","0.948316","0.0360611","Valid"], 
	"SCM1515":["YFR040W", "SAP155","GGCATTGCTCTAATATGGG","5","1.02449","-0.017617","Valid"], 
	"SCM1516":["YFR041C", "YFR041C","GACTGGCGAAATTAGTGTTT","5","0.934442","-0.00863983","Valid"], 
	"SCM1517":["YFR042W", "YFR042W","GATGCTGCATTATTGATAC","5","0.948059","-0.019926","Valid"], 
	"SCM1518":["YFR043C", "YFR043C","GACTGCACCAATTCATGATA","5","1.03242","-0.00676249","Valid"], 
	"SCM1519":["YFR044C", "YFR044C","GATAAGGCCAAGTTTATCT","5","1.25876","0.0467759","Invalid"], 
	"SCM1520":["YFR045W", "YFR045W","GGCCACAGGAGTAGATTTA","4","0.993164","-0.053207","Valid"], 
	"SCM1521":["YFR046C", "YFR046C","GACGCAACCTGATTATACT","5","1.0222","-0.0450295","Valid"], 
	"SCM1522":["YFR047C", "YFR047C","GACACCAGGTTTACGTAGAT","5","0.95991","0.0565196","Valid"], 
	"SCM1523":["YFR048W", "YFR048W","GGGAAGCTCTTTAAATTG","5","1.06002","0.0178847","Valid"], 
	"SCM1524":["YFR050C", "PRE4","GACGCCATTGAATCTTAGA","5","1.02789","-0.00512043","Valid"], 
	"SCM1525":["YFR051C", "RET2","GGGAACCTCCATTAAGAT","5","1.01883","0.086957","Valid"], 
	"SCM1526":["YFR052W", "RPN12","GGAATTGCAGTATCTAGA","5","0.917965","0.0241256","Valid"], 
	"SCM1527":["YFR053C", "HXK1","GACTTCGATAATGAACATTTG","5","0.953887","-0.0322163","Valid"], 
	"SCM1528":["YFR055W", "YFR055W","GAAAGTGGCTTTGTTAATC","5","1.0653","0.0210894","Valid"], 
	"SCM1529":["YFR056C", "YFR056C","GGCATCCAAATAATGTTGA","4","0.973207","0.0143234","Valid"], 
	"SCM1530":["YFR057W", "YFR057W","GAGTGGTTGTAATATTCAT","4","0.930992","-0.108269","Valid"], 
	"SCM1531":["YGL001C", "YGL001C","GGTACCTGGTCTAAGACAG","4","1.05254","-0.00775625","Valid"], 
	"SCM1532":["YGL003C", "CDH1","GACGTCAATAAAGATGAGT","4","0.996001","0.0443801","Valid"], 
	"SCM1533":["YGL004C", "YGL004C","GACACGTTAGTGAAATAACA","5","1.00514","0.0325995","Valid"], 
	"SCM1534":["YGL005C", "YGL005C","GATCTAGGCCTTTAAACAGA","5","1.05127","-0.0297958","Valid"], 
	"SCM1535":["YGL006W", "PMC1","GGTGGGTATAAACTCAGTT","5","0.875894","-0.0445072","Valid"], 
	"SCM1536":["YGL007W", "YGL007W","GACGCATTAGGAAATACAGA","4","1.02414","-0.238921","Invalid"], 
	"SCM1537":["YGL008C", "PMA1","GACAAGCTGGTTCTATTGTC","5","1.07684","-0.00530884","Valid"], 
	"SCM1538":["YGL009C", "LEU1","GGGTCCAAGAACTCTTTA","4","0.969377","-0.0378992","Valid"], 
	"SCM1539":["YGL010W", "YGL010W","GACCAAGCTCTGAACTAGAT","4","0.943229","0.0189839","Valid"], 
	"SCM1540":["YGL011C", "SCL1","GATGCTCTTTGAGTATAGA","5","0.884521","-0.00386587","Valid"], 
	"SCM1541":["YGL012W", "ERG4","GGTGAACCAAGGTAATCTA","5","1.00113","-0.0783032","Valid"], 
	"SCM1542":["YGL013C", "PDR1","GGTACATTTGACAAGATATG","5","0.920424","-0.0396926","Valid"], 
	"SCM1543":["YGL014W", "YGL014W","GACCTACAGACGGTTTCTTA","5","0.983113","-0.0612291","Valid"], 
	"SCM1544":["YGL015C", "YGL015C","GACAGTTACTGAAACATAGAG","5","0.900435","-0.0731032","Valid"], 
	"SCM1545":["YGL017W", "ATE1","GATTAAGCGATTCCTATGTG","5","0.891911","-0.0790631","Valid"], 
	"SCM1546":["YGL018C", "JAC1","GAAGGTCACAATATATGCT","5","0.9265","-0.0165976","Valid"], 
	"SCM1547":["YGL019W", "CKB1","GGCATGCCATTACAATAGT","5","1.05334","-0.0765377","Valid"], 
	"SCM1548":["YGL020C", "YGL020C","GACGGTAGCGATATTCTTTA","5","0.955598","-0.0418566","Valid"], 
	"SCM1549":["YGL021W", "ALK1","GGAGTTTGCAATCTACTG","5","0.900798","-0.00397676","Valid"], 
	"SCM1550":["YGL022W", "STT3","GAGATATTTGACATCTACCT","5","1.01751","0.0099491","Valid"], 
	"SCM1551":["YGL024W", "YGL024W","GAATGGACTCGATTATAC","5","1.07302","-0.0589611","Valid"], 
	"SCM1552":["YGL025C", "PGD1","GAATGGACTCGATTATAC","5","0.890722","-0.0293537","Valid"], 
	"SCM1553":["YGL026C", "TRP5","GACTGTCCCTATTCTCAAG","5","0.868109","-0.0317771","Valid"], 
	"SCM1554":["YGL027C", "CWH41","GACTCCAGTGTAACAAATC","5","0.972304","0.0265675","Valid"], 
	"SCM1555":["YGL030W", "RPL30","GGCTTTGGTTATCAAGTCT","5","0.88743","-0.0682548","Valid"], 
	"SCM1556":["YGL031C", "RPL24A","GGCTTGGACTGTCTTATTC","5","1.06617","-0.0241183","Valid"], 
	"SCM1557":["YGL033W", "HOP2","GAATTTGCACAATAAAGTG","4","0.998571","0.0328807","Valid"], 
	"SCM1558":["YGL035C", "MIG1","GATCGTCCCTACAAATGAT","1","0","0","Invalid"], 
	"SCM1559":["YGL037C", "YGL037C","GACAAGTACTTAGAAAAGC","4","0.973617","-0.0545861","Valid"], 
	"SCM1560":["YGL038C", "OCH1","GATTCTCAGTTTTACCCTAG","4","0.940356","-0.0303921","Valid"], 
	"SCM1561":["YGL039W", "YGL039W","GAGTGTCCTTCATATCTCC","5","0.994207","-0.2357","Invalid"], 
	"SCM1562":["YGL040C", "HEM2","GATAATCCAGATGACTTTAC","5","0.955232","-0.00937106","Valid"], 
	"SCM1563":["YGL041C", "YGL041C","GAAAAAAATTGGTTAATCTAGA","5","0.942753","-0.0486551","Valid"], 
	"SCM1564":["YGL042C", "YGL042C","GACTCTCATCTTTTTCTATTCT","5","1.00533","-0.0768442","Valid"], 
	"SCM1565":["YGL043W", "DST1","GACTGGTACATGTTAAGAAT","5","1.02066","-0.023891","Valid"], 
	"SCM1566":["YGL044C", "RNA15","GGTATCCATTCAAATTACG","5","0.970974","-0.00355355","Valid"], 
	"SCM1567":["YGL045W", "YGL045W","GACTCCATCGAATTTAAGAG","3","0.965602","0.249134","Invalid"], 
	"SCM1568":["YGL046W", "YGL046W","GAAGCAATTTCGTATAGAC","5","0.981972","0.290073","Invalid"], 
	"SCM1569":["YGL047W", "YGL047W","GATTCGTACGTCTAATCA","5","1.01056","-0.0189179","Valid"], 
	"SCM1570":["YGL048C", "RPT6","GACAGGTTCCTGTAATAGAC","5","0.955324","0.0304153","Valid"], 
	"SCM1571":["YGL049C", "TIF4632","GACGTTTCATAGGGTACTTA","5","1.0119","0.019014","Valid"], 
	"SCM1572":["YGL050W", "YGL050W","GATGAAAGGCTCATACTTAT","5","1.05342","0.0132353","Valid"], 
	"SCM1573":["YGL051W", "YGL051W","GAGACCCCTCTAGAAAGTA","5","0.984184","0.00805873","Valid"], 
	"SCM1574":["YGL052W", "YGL052W","GGTTCGTTGAGTGTATCTA","5","0.939083","-0.0236884","Valid"], 
	"SCM1575":["YGL053W", "YGL053W","GAGTGTTCCATAAATCGT","4","0.887606","-0.0129845","Valid"], 
	"SCM1576":["YGL055W", "OLE1","GATTTAGTTGGTCTAGCATA","5","0.861124","-0.0249976","Valid"], 
	"SCM1577":["YGL057C", "YGL057C","GGCTTGGTGTCATTATGAA","5","1.05731","0.0257564","Valid"], 
	"SCM1578":["YGL058W", "RAD6","GATTCATCCCAATGTCTATG","5","0.950762","-0.0730734","Valid"], 
	"SCM1579":["YGL059W", "YGL059W","GAGAAGGCTTCAATACTCT","5","1.01968","-0.0698613","Valid"], 
	"SCM1580":["YGL060W", "YGL060W","GACGAAACTGTCGGTTTAAT","5","0.958352","-0.0049487","Valid"], 
	"SCM1581":["YGL061C", "DUO1","GACCTCATGTACTTGATTA","5","1.10618","-0.0881482","Valid"], 
	"SCM1582":["YGL062W", "PYC1","GACATGTCCGTGAACTAGAT","4","0.972209","-0.0337412","Valid"], 
	"SCM1583":["YGL063W", "PUS2","GACTCGGAATGTATTTCCTA","4","0.931991","-0.0646568","Valid"], 
	"SCM1584":["YGL064C", "YGL064C","GAAACAGTTTCGTATACT","5","0.881707","0.0233442","Valid"], 
	"SCM1585":["YGL065C", "ALG2","GATGGAGACTATCAAATCTT","5","0.990038","-0.0408503","Valid"], 
	"SCM1586":["YGL066W", "YGL066W","GAGTTAGATACAGGACTAAAT","5","0.903562","0.180595","Invalid"], 
	"SCM1587":["YGL067W", "YGL067W","GAACACTGAAGCTTAGTTC","5","0.981573","-0.019431","Valid"], 
	"SCM1588":["YGL068W", "YGL068W","GATCAGCTCGTTGATTAAAC","5","0.927261","-0.0398982","Valid"], 
	"SCM1589":["YGL069C", "YGL069C","GATCAGCTCGTTGATTAAAC","5","0.830378","0.0241113","Valid"], 
	"SCM1590":["YGL070C", "RPB9","GACCATCGAAGTATCCTTTC","4","1.05347","-0.0361386","Valid"], 
	"SCM1591":["YGL071W", "RCS1","GATAGTCAACCATAATGAGG","5","0.94211","-0.0570758","Valid"], 
	"SCM1592":["YGL072C", "YGL072C","GGCTTCGAGAACATACTAT","5","0.944167","0.03373","Valid"], 
	"SCM1593":["YGL073W", "HSF1","GATGACAGCACTTTCCATAT","5","1.06275","0.0155684","Valid"], 
	"SCM1594":["YGL074C", "YGL074C","GATAAAGGCAAAGAGTTAG","4","0.920417","0.0221054","Valid"], 
	"SCM1595":["YGL076C", "RPL7A","GGTACCAGAGTTGATTCTT","5","0.972372","0.0120967","Valid"], 
	"SCM1596":["YGL077C", "HNM1","GACCCAATGCCTGATTATAA","4","1.0729","-0.0351505","Valid"], 
	"SCM1597":["YGL078C", "DBP3","GATTCCTGCAATAGGTCTAA","5","0.977863","0.0126","Valid"], 
	"SCM1598":["YGL079W", "YGL079W","GACTTCAACACCCAGTATTA","5","0.893926","-0.0657709","Valid"], 
	"SCM1599":["YGL080W", "YGL080W","GACACCTGAATAGGTAACT","5","0.870947","-0.0727929","Valid"], 
	"SCM1600":["YGL081W", "YGL081W","GACCATCAGACACTAAGTTT","5","0.875668","-0.0426438","Valid"], 
	"SCM1601":["YGL082W", "YGL082W","GGCTTGCTCCACTATTAAC","5","0.970048","0.644493","Invalid"], 
	"SCM1602":["YGL083W", "SCY1","GATAGGGTCCACTTTATCT","5","0.962577","-0.0697369","Valid"], 
	"SCM1603":["YGL084C", "YGL084C","GATTTGTACTGCGATGAATA","4","1.00773","0.118756","Valid"], 
	"SCM1604":["YGL085W", "YGL085W","GATCTTGAAGCTAAATGTAC","5","0.889718","-0.0195837","Valid"], 
	"SCM1605":["YGL086W", "MAD1","GATGACGTTGTAAACTCATT","5","0.894145","-0.0862591","Valid"], 
	"SCM1606":["YGL087C", "MMS2","GAAAACAGAATCTATTCCC","5","1.12782","-0.0356003","Valid"], 
	"SCM1607":["YGL088W", "YGL088W","GAATTTGCGTTACTGTTATA","5","1.03715","-0.0688129","Valid"], 
	"SCM1608":["YGL089C", "MF(ALPHA)2","GGCCTGGTCTCAAATTTAA","5","0.993943","0.000803075","Valid"], 
	"SCM1609":["YGL090W", "LIF1","GGCCAATTTCTGAGTTAAAC","4","0.885847","-0.0579752","Valid"], 
	"SCM1610":["YGL091C", "NBP35","GACGGTTTCTTTAATGCAG","5","1.00414","-0.0861223","Valid"], 
	"SCM1611":["YGL092W", "NUP145","GGATAACACTTATTTGAATG","5","1.00109","-0.0432048","Valid"], 
	"SCM1612":["YGL094C", "PAN2","GATCAGCTTCTAGTATACC","3","0.88671","0.0805072","Valid"], 
	"SCM1613":["YGL095C", "VPS45","GAGAAGTTTCCTATGAGATT","5","0.935914","-0.0590871","Valid"], 
	"SCM1614":["YGL096W", "YGL096W","GGAAATTTGAAGTTTAGTTA","5","0.955483","0.01379","Valid"], 
	"SCM1615":["YGL097W", "SRM1","GGCTACAGACAATATGAGT","5","0.935197","-0.0292725","Valid"], 
	"SCM1616":["YGL098W", "YGL098W","GATCGTTTCTATCAATAAACT","5","0.87723","-0.116744","Valid"], 
	"SCM1617":["YGL099W", "YGL099W","GATGCCATCGAGTATTTAC","5","0.97259","-0.0738783","Valid"], 
	"SCM1618":["YGL100W", "SEH1","GGCAGTAATTACTGACATA","5","1.01617","-0.11427","Valid"], 
	"SCM1619":["YGL101W", "YGL101W","GACCCATGCGAAAGTATAT","5","0.995592","-0.0629662","Valid"], 
	"SCM1620":["YGL102C", "YGL102C","GACATGGATAAATACCATC","5","1.05375","-0.0376381","Valid"], 
	"SCM1621":["YGL103W", "RPL28","GAGTTATCGTCAAAGCTAG","5","1.02103","-0.0571742","Valid"], 
	"SCM1622":["YGL104C", "YGL104C","GACTGCACATTGAATATCG","4","0.943517","-0.21591","Invalid"], 
	"SCM1623":["YGL105W", "ARC1","GGACTTACCTCATGAAGT","4","0.937794","0.00928107","Valid"], 
	"SCM1624":["YGL107C", "YGL107C","GATAGATGCTCTAGTTAACA","4","0.930438","0.0169988","Valid"], 
	"SCM1625":["YGL108C", "YGL108C","GACAATGCCTTCACAAACTA","5","0.966083","-0.0328203","Valid"], 
	"SCM1626":["YGL110C", "YGL110C","GACCCTCCGAGATAATCTTT","4","0.964907","-0.060781","Valid"], 
	"SCM1627":["YGL111W", "YGL111W","GACTTTCAAGTAAATCTGTTA","4","1.00853","0.0141926","Valid"], 
	"SCM1628":["YGL112C", "TAF60","GAATCTTTCCGATTTACAAT","5","0.963302","-0.0850573","Valid"], 
	"SCM1629":["YGL113W", "YGL113W","GGTCTACACGTTCATGTAG","5","0.957647","-0.0632351","Valid"], 
	"SCM1630":["YGL114W", "YGL114W","GATAGTTGCCGTATAATCAC","5","0.911843","-0.0595481","Valid"], 
	"SCM1631":["YGL115W", "SNF4","GATGACAGCTTTTCATGTTA","5","0.492362","0.231717","Invalid"], 
	"SCM1632":["YGL116W", "CDC20","GATTGAAGACAATCTTAGTC","5","0.902809","-0.0651676","Valid"], 
	"SCM1633":["YGL117W", "YGL117W","GACGATTAACAGTGTCTATC","5","0.871762","-0.015578","Valid"], 
	"SCM1634":["YGL119W", "ABC1","GATTCTAAGCCTGTGAGATA","5","1.0058","-0.0504377","Valid"], 
	"SCM1635":["YGL120C", "PRP43","GATGGAAATTGCTTAAGTCG","5","0.927382","-0.0205801","Valid"], 
	"SCM1636":["YGL121C", "YGL121C","GAACCTTCTCCTAGGATAC","5","0.958017","-0.0239083","Valid"], 
	"SCM1637":["YGL122C", "NAB2","GACGAACTTACATTGTTCTAAG","5","0.923414","0.032948","Valid"], 
	"SCM1638":["YGL123W", "RPS2","GGTTGTTGGTGACTCTAAC","5","0.971884","-0.0267542","Valid"], 
	"SCM1639":["YGL124C", "YGL124C","GGTCAATTGAAGCATAGTAA","5","0.869913","-0.015411","Valid"], 
	"SCM1640":["YGL125W", "MET13","GAGGAAGTCAGACCTATCT","5","0.929152","-0.0360067","Valid"], 
	"SCM1641":["YGL126W", "SCS3","GATTCACGCAAGGTATATG","5","0.937459","0.127633","Valid"], 
	"SCM1642":["YGL127C", "SOH1","GATCAACAGCTTTAAAATGA","5","1.02594","-0.0399296","Valid"], 
	"SCM1643":["YGL128C", "YGL128C","GACAAACTGCTTATCTCATT","5","1.00966","0.0432799","Valid"], 
	"SCM1644":["YGL129C", "YGL129C","GATTCCCTGGATTTACAAAT","5","1.03017","-0.0293302","Valid"], 
	"SCM1645":["YGL130W", "CEG1","GAACATATGGATTTCAGTTA","5","0.982523","0.032787","Valid"], 
	"SCM1646":["YGL131C", "YGL131C","GATTCAGCGATTACGGAATA","5","0.835619","-0.0719609","Valid"], 
	"SCM1647":["YGL132W", "YGL132W","GACATACTTTCTATCTAAGGTAA","4","1.05189","-0.0186001","Valid"], 
	"SCM1648":["YGL133W", "YGL133W","GACGTAAACCCACTTATAGAG","5","0.948771","-0.0399519","Valid"], 
	"SCM1649":["YGL134W", "PCL10","GATCACCCATGGAACTATA","5","0.994842","-0.0344785","Valid"], 
	"SCM1650":["YGL136C", "YGL136C","GACGGAGTTTCATAAATGTC","5","0.874163","-0.0594129","Valid"], 
	"SCM1651":["YGL137W", "SEC27","GATTTGACAGTCAAACTA","5","0.958436","-0.0428283","Valid"], 
	"SCM1652":["YGL138C", "YGL138C","GACATGATGCACTAATAAGA","5","0.922394","-0.052151","Valid"], 
	"SCM1653":["YGL139W", "YGL139W","GACACACCAGTATCATTTGA","5","0.99545","-0.0126773","Valid"], 
	"SCM1654":["YGL140C", "YGL140C","GACTCCTGGAAGTTCTATTA","5","0.909055","0.00882474","Valid"], 
	"SCM1655":["YGL141W", "YGL141W","GGCATTTAACTCTATAGGAG","4","1.07633","0.000518312","Valid"], 
	"SCM1656":["YGL142C", "GPI10","GAATGGCCAACATATTTG","5","0.918776","0.0359238","Valid"], 
	"SCM1657":["YGL143C", "MRF1","GGCAGATAAACCTAGCTTA","5","1.0186","-0.0468261","Valid"], 
	"SCM1658":["YGL144C", "YGL144C","GAATCCAAGGTAGTTAACC","5","0.965736","-0.00584655","Valid"], 
	"SCM1659":["YGL145W", "TIP20","GACGGAGTCAATTCTAAAG","5","1.006","-0.0359735","Valid"], 
	"SCM1660":["YGL146C", "YGL146C","GACCCACAATCAGATAACTA","5","0.939903","-0.0272822","Valid"], 
	"SCM1661":["YGL147C", "RPL9A","GATATCCTTGTTTCTGACAC","5","0.999049","-0.0521603","Valid"], 
	"SCM1662":["YGL148W", "ARO2","GAATGGTGAGAACATCTAT","5","0.976995","0.233739","Invalid"], 
	"SCM1663":["YGL149W", "YGL149W","GATCGAATTGGAATTTAAGT","5","0.9347","-0.0184572","Valid"], 
	"SCM1664":["YGL150C", "INO80","GACAACCTTGGTAGGCTATA","5","1.09562","-0.0511887","Valid"], 
	"SCM1665":["YGL151W", "NUT1","GAGTTCTCCGCAAATTTAG","5","1.02044","-0.0357356","Valid"], 
	"SCM1666":["YGL152C", "YGL152C","GACAAGCTGAGTTTAGGAAA","5","0.93678","-0.036978","Valid"], 
	"SCM1667":["YGL153W", "PEX14","GATGGTGCATATGAAGTAAC","5","0.978235","-0.0575588","Valid"], 
	"SCM1668":["YGL154C", "LYS5","GGTGAACAATATGTAGCT","4","0.974639","-0.0430539","Valid"], 
	"SCM1669":["YGL155W", "CDC43","GATGATACTTGCCTATGTAAT","4","1.02164","-0.0354965","Valid"], 
	"SCM1670":["YGL156W", "AMS1","GACACCAGAATATTACGG","5","1.07866","-0.0409005","Valid"], 
	"SCM1671":["YGL157W", "YGL157W","GAATCTGCAAACATTTGAG","5","0.968808","-0.0286608","Valid"], 
	"SCM1672":["YGL158W", "RCK1","GAAACCCAGAATTTATAGC","4","0.945419","-0.111679","Valid"], 
	"SCM1673":["YGL159W", "YGL159W","GATGGCACTTGCTATTTAAC","5","0.894207","-0.0395848","Valid"], 
	"SCM1674":["YGL160W", "YGL160W","GATTTAGTCCATGTAAGATTG","5","0.975815","-0.0180807","Valid"], 
	"SCM1675":["YGL161C", "YGL161C","GGGTAGCGAATTTTATAA","5","0.918024","-0.0351835","Valid"], 
	"SCM1676":["YGL162W", "SUT1","GGCACTCAAATGTCTATAA","5","0.947175","-0.0552996","Valid"], 
	"SCM1677":["YGL163C", "RAD54","GACCAGTCGATATGAATCT","5","0.992321","-0.0616921","Valid"], 
	"SCM1678":["YGL164C", "YGL164C","GACAAATCACTCTGAGGTTAA","5","0.966062","0.000122646","Valid"], 
	"SCM1679":["YGL165C", "YGL165C","GATTATGCGAAGATACTTGT","5","0.87339","-0.00976983","Valid"], 
	"SCM1680":["YGL166W", "CUP2","GATTATGCGAAGATACTTGT","5","0.972406","0.0111671","Valid"], 
	"SCM1681":["YGL167C", "PMR1","GGTTAAGACCATATCTGAG","5","0.905245","-0.00277098","Valid"], 
	"SCM1682":["YGL169W", "SUA5","GATGAGACGCTAAAGTAGG","5","0.91119","-0.0543739","Valid"], 
	"SCM1683":["YGL170C", "YGL170C","GAGATGGCAATACTAGTAA","4","0.966378","-0.0654387","Valid"], 
	"SCM1684":["YGL171W", "ROK1","GACTGGAACGTCATAATTGA","5","0.997083","0.0468002","Valid"], 
	"SCM1685":["YGL172W", "NUP49","GGTAAATGGCATTGATACA","5","0.871347","0.0731331","Valid"], 
	"SCM1686":["YGL173C", "KEM1","GAAGATGGACATCCTCTAT","5","0.938558","-0.0210969","Valid"], 
	"SCM1687":["YGL174W", "YGL174W","GACCGCAAGCTTTATGATAA","5","0.825936","-0.201649","Invalid"], 
	"SCM1688":["YGL175C", "SAE2","GAAATGTTAAGGATAATTTCC","5","0.918377","-0.0449426","Valid"], 
	"SCM1689":["YGL176C", "YGL176C","GAGAACTACTGTAGGTTAG","4","1.00936","0.0172903","Valid"], 
	"SCM1690":["YGL177W", "YGL177W","GAATGAAACCTATAACCAT","5","1.06329","0.00340381","Valid"], 
	"SCM1691":["YGL178W", "MPT5","GAGGATGGTGTTTCCATAA","5","1.0224","-0.0228166","Valid"], 
	"SCM1692":["YGL179C", "YGL179C","GACAAAGGGATATTCTCCTA","5","0.915087","-0.0479192","Valid"], 
	"SCM1693":["YGL180W", "APG1","GGCAATAGCATTACTATCC","5","1.06514","-0.0465808","Valid"], 
	"SCM1694":["YGL181W", "GTS1","GACTGCCGATACACTATTTC","5","0.941798","-0.0154299","Valid"], 
	"SCM1695":["YGL182C", "YGL182C","GGTTTTTCTCTTCTTATTATGA","5","0.95829","0.00166173","Valid"], 
	"SCM1696":["YGL183C", "YGL183C","GGCAATATCACACTTTAC","5","1.09996","-0.0472719","Valid"], 
	"SCM1697":["YGL184C", "YGL184C","GATTCAAGCTGCATAAATCG","5","0.942622","-0.0666909","Valid"], 
	"SCM1698":["YGL185C", "YGL185C","GACCCTTGCAGTTAATGTAT","5","0.945172","-0.0482701","Valid"], 
	"SCM1699":["YGL186C", "YGL186C","GATACGGTCACTATGACAAT","0","0","0","Invalid"], 
	"SCM1700":["YGL187C", "COX4","GATCCTGGACGAATCTAATG","5","0.968511","-0.036982","Valid"], 
	"SCM1701":["YGL188C", "YGL188C","GGTTATGACATGAATAGTACT","5","0.935353","0.0225894","Valid"], 
	"SCM1702":["YGL189C", "RPS26A","GAACTGTTCCAAGTCTATT","5","1.02537","-0.00844864","Valid"], 
	"SCM1703":["YGL190C", "CDC55","GACATGCTGTGATAATTGAG","5","0.963104","-0.0179332","Valid"], 
	"SCM1704":["YGL192W", "IME4","GGCATGGAACTTGTTATA","5","0.903436","0.00861946","Valid"], 
	"SCM1705":["YGL193C", "YGL193C","GGCATTCTACATTGGTATAG","5","1.09434","-0.0476192","Valid"], 
	"SCM1706":["YGL194C", "HOS2","GAAAGCCGTGATACATTTC","5","0.846068","0.165844","Invalid"], 
	"SCM1707":["YGL195W", "GCN1","GGTAAGTCTGTTTACCTC","5","0.972292","-0.0359158","Valid"], 
	"SCM1708":["YGL196W", "YGL196W","GGATTTCAAGCGTACTAA","5","1.01044","0.0292625","Valid"], 
	"SCM1709":["YGL197W", "MDS3","GACGGAACATTCAATAGTTT","5","0.871232","-0.0563507","Valid"], 
	"SCM1710":["YGL200C", "EMP24","GAGTTGTCCAAATTAACCA","5","1.0499","-0.0241025","Valid"], 
	"SCM1711":["YGL201C", "MCM6","GATTGTTCTGCACTAAATGG","2","1.13626","-0.0591216","Invalid"], 
	"SCM1712":["YGL202W", "ARO8","GATTTCCCATGGGATAATC","5","1.03749","0.0211825","Valid"], 
	"SCM1713":["YGL203C", "KEX1","GATGCATCTGTGGAATATT","4","0.914322","-0.0421277","Valid"], 
	"SCM1714":["YGL205W", "POX1","GATTTCATCGGAAATATGTG","4","0.998189","-0.0146764","Valid"], 
	"SCM1715":["YGL206C", "CHC1","GAAAGTCTGCTACAATCAG","5","0.90287","-0.0426748","Valid"], 
	"SCM1716":["YGL207W", "SPT16","GGGTCGGACAAATTTATG","4","0.962046","-0.0146638","Valid"], 
	"SCM1717":["YGL208W", "SIP2","GATGGGTGACATATTTCTGT","5","0.689237","0.287007","Invalid"], 
	"SCM1718":["YGL209W", "MIG2","GATTGAGTCCGTCTATTTAG","4","0.82404","-0.0592153","Valid"], 
	"SCM1719":["YGL210W", "YPT32","GGCACTTGTCTCAGTAAAT","5","0.808841","0.0704642","Valid"], 
	"SCM1720":["YGL211W", "YGL211W","GATCTTGAATGACATAGTTCAC","4","0.958271","-0.023762","Valid"], 
	"SCM1721":["YGL212W", "VAM7","GATATACGGTGTTAGTACAC","4","0.912216","-0.0370021","Valid"], 
	"SCM1722":["YGL213C", "SKI8","GACTCTGAACGAGGACTAAT","5","0.927181","-0.0333356","Valid"], 
	"SCM1723":["YGL214W", "YGL214W","GATCATGAGTCTATCGTTTA","4","0.834243","0.0305742","Valid"], 
	"SCM1724":["YGL215W", "CLG1","GACTTGGACTACGATATTTC","5","0.88097","-0.0166072","Valid"], 
	"SCM1725":["YGL216W", "KIP3","GGGATTCCAAGTTAACTA","3","0.802462","-0.15004","Valid"], 
	"SCM1726":["YGL218W", "YGL218W","GACCACAGCTAGAAATTCT","2","1.00119","0.0418052","Invalid"], 
	"SCM1727":["YGL219C", "YGL219C","GACCACAGCTAGAAATTCT","4","1.03582","-0.0383118","Valid"], 
	"SCM1728":["YGL220W", "YGL220W","GACACAATCTTAGACCATTC","3","1.00065","-0.0789434","Valid"], 
	"SCM1729":["YGL221C", "NIF3","GACGTAGACCTTTACTAT","5","0.958041","0.254688","Invalid"], 
	"SCM1730":["YGL223C", "YGL223C","GATCGAGACACTATTTAACG","5","0.8701","-0.0475697","Valid"], 
	"SCM1731":["YGL224C", "YGL224C","GGTTTCAAGATATCTTGTAG","5","1.05756","0.0397658","Valid"], 
	"SCM1732":["YGL225W", "GOG5","GACCCTACCATCGAATATGT","5","0.959037","-0.143309","Valid"], 
	"SCM1733":["YGL226W", "YGL226W","GATCCTCCATCGTAAGTATT","5","1.01286","0.0158797","Valid"], 
	"SCM1734":["YGL227W", "TIN1","GATGCTCAGGAACTATTAGA","3","0.842011","1.46505","Invalid"], 
	"SCM1735":["YGL228W", "SHE10","GGTCGAGGTATTTGAAGAA","5","0.931686","-0.0311591","Valid"], 
	"SCM1736":["YGL229C", "SAP4","GGTCTACAAGATTTATCCC","5","0.922942","-0.0143596","Valid"], 
	"SCM1737":["YGL232W", "YGL232W","GACAGGCAAAGATTTATCTT","5","0.93865","0.0352461","Valid"], 
	"SCM1738":["YGL233W", "SEC15","GGCAATTTCGTCTATAGATG","5","1.00639","-0.0300268","Valid"], 
	"SCM1739":["YGL235W", "YGL235W","GACGTTAACAGATATTGGTAA","5","0.911678","-0.0342092","Valid"], 
	"SCM1740":["YGL236C", "YGL236C","GAAGGTTCGTATTTACCTT","5","0.953174","-0.0283743","Valid"], 
	"SCM1741":["YGL237C", "HAP2","GACACTGGAAGATGTATA","5","0.973939","-0.0100164","Valid"], 
	"SCM1742":["YGL238W", "CSE1","GGTTCATGTCGATTAGAA","5","0.951511","0.366602","Invalid"], 
	"SCM1743":["YGL239C", "YGL239C","GGTAGAAGCAATAACTGA","5","0.886237","0.00287537","Valid"], 
	"SCM1744":["YGL240W", "DOC1","GACCGATTGGAATAAACAAA","4","1.14228","-0.104561","Valid"], 
	"SCM1745":["YGL242C", "YGL242C","GACCCACTTCAATTAAGTT","4","1.10791","-0.0485927","Valid"], 
	"SCM1746":["YGL244W", "RTF1","GGACATTGCAAAATACTC","5","0.93259","0.125665","Valid"], 
	"SCM1747":["YGL245W", "YGL245W","GATCTCAATTGAACCTAAGA","5","0.95568","-0.0740214","Valid"], 
	"SCM1748":["YGL247W", "YGL247W","GAACAAGGAAATAGTGTC","5","0.92876","0.0216487","Valid"], 
	"SCM1749":["YGL248W", "PDE1","GGCCTCTTTAATGATTGTA","4","0.948769","-0.039496","Valid"], 
	"SCM1750":["YGL249W", "ZIP2","GATCCGAGTTTAAGACAAAT","5","0.925076","-0.0766741","Valid"], 
	"SCM1751":["YGL250W", "YGL250W","GATTGTTCGAAGATAATGTC","5","0.972069","-0.0473462","Valid"], 
	"SCM1752":["YGL251C", "HFM1","GGGTTTCCCATAAAGATG","5","0.979386","0.0370424","Valid"], 
	"SCM1753":["YGL252C", "RTG2","GGCTGTACATTTTAGTGAG","5","0.947814","-0.282944","Invalid"], 
	"SCM1754":["YGL253W", "HXK2","GACTTGTCTAAGTTCGAC","5","0.900307","0.00567122","Valid"], 
	"SCM1755":["YGL254W", "FZF1","GATCCACAACTTTCATTTAG","5","0.942953","-0.0524237","Valid"], 
	"SCM1756":["YGL255W", "ZRT1","GACCAGTGTACAATAAGAT","4","0.957941","-0.0301808","Valid"], 
	"SCM1757":["YGL256W", "ADH4","GATAGCAACGTTTAAGTC","5","1.00571","-0.0189305","Valid"], 
	"SCM1758":["YGL259W", "YPS5","GAAAGTCGCGTTATTCTTA","5","1.0084","-0.021479","Valid"], 
	"SCM1759":["YGL261C", "YGL261C","GACAATTTGGTTGAATTAGG","5","1.02859","-0.0679301","Valid"], 
	"SCM1760":["YGL262W", "YGL262W","GACCTTTACCACAATTGTAT","4","1.00644","0.0040358","Valid"], 
	"SCM1761":["YGL263W", "COS12","GACACTTGGCTATTAATGTG","5","1.03311","0.0205598","Valid"], 
	"SCM1762":["YGR001C", "YGR001C","GACCAGTACAACTTATGAG","0","0","0","Invalid"], 
	"SCM1763":["YGR002C", "YGR002C","GAGGTAACGATAATTCTTG","5","1.00882","-0.0212554","Valid"], 
	"SCM1764":["YGR003W", "YGR003W","GATGGTCTTCGGAAATTGTA","5","1.00014","-0.00941818","Valid"], 
	"SCM1765":["YGR004W", "YGR004W","GACAGCGCTAGATTTCATA","5","0.994473","-0.0391725","Valid"], 
	"SCM1766":["YGR005C", "TFG2","GGGAATCGTCTTCACATA","5","1.01742","0.0892509","Valid"], 
	"SCM1767":["YGR006W", "PRP18","GACAGAGTGACGATATTAGG","4","0.995886","-0.0258287","Valid"], 
	"SCM1768":["YGR007W", "MUQ1","GACGCAGTTATACTGAGACA","5","0.93296","-0.0362017","Valid"], 
	"SCM1769":["YGR008C", "STF2","GACCATTATCAATTAAGTCAT","5","0.965436","0.0182485","Valid"], 
	"SCM1770":["YGR009C", "SEC9","GATTGCACCTTCATTAAATC","5","0.981312","0.00215878","Valid"], 
	"SCM1771":["YGR010W", "YGR010W","GACTTTCGTAGAGGAAATA","5","0.888502","-0.0710037","Valid"], 
	"SCM1772":["YGR012W", "YGR012W","GAGTGATTCTGTTTAACCC","5","0.951086","0.022151","Valid"], 
	"SCM1773":["YGR013W", "SNU71","GATTACCATCCGATAGTTGT","5","1.02604","0.00567958","Valid"], 
	"SCM1774":["YGR014W", "MSB2","GATGAGCTAGTAATCTCAGA","5","0.942484","0.00244188","Valid"], 
	"SCM1775":["YGR015C", "YGR015C","GAAAGCAATACCTTATGAC","4","0.85542","-0.0301307","Valid"], 
	"SCM1776":["YGR016W", "YGR016W","GGACTGCTAATGATACTC","5","0.943846","-0.0135044","Valid"], 
	"SCM1777":["YGR017W", "YGR017W","GATACCAAGTCATTGTATAG","4","0.963518","0.0289655","Valid"], 
	"SCM1778":["YGR018C", "YGR018C","GATACCAAGTCATTGTATAG","5","1.03924","0.0528959","Valid"], 
	"SCM1779":["YGR019W", "UGA1","GATCCCATCTAAGGATTTAG","5","0.904819","0.258941","Invalid"], 
	"SCM1780":["YGR020C", "VMA7","GAAATCACTGACAAGTTTA","4","0.888204","-0.0732213","Valid"], 
	"SCM1781":["YGR021W", "YGR021W","GATGCTGACATTGTTTTTAT","5","0.97413","-0.061463","Valid"], 
	"SCM1782":["YGR026W", "YGR026W","GACCTCTGAGAACTTTCATA","5","0.865385","-0.018361","Valid"], 
	"SCM1783":["YGR028W", "MSP1","GATTACGCCAGATGAAATAA","4","0.936833","-0.0494206","Valid"], 
	"SCM1784":["YGR029W", "ERV1","GATGTGAGAAGATATTCAAG","5","1.01912","0.0824508","Valid"], 
	"SCM1785":["YGR030C", "POP6","GGCCATGATACTGTATTGA","5","1.03145","-0.0583245","Valid"], 
	"SCM1786":["YGR031W", "YGR031W","GACATAGTGACTGCTTAAA","5","0.930184","0.0208101","Valid"], 
	"SCM1787":["YGR032W", "GSC2","GATTCAGCACTGTTAAGTGA","5","0.984053","-0.0208634","Valid"], 
	"SCM1788":["YGR033C", "YGR033C","GAAACAGGCCTATAGTAT","5","0.934002","-0.0470285","Valid"], 
	"SCM1789":["YGR034W", "RPL26B","GAGAGCTCAATATGGTAT","5","1.00961","0.00731136","Valid"], 
	"SCM1790":["YGR037C", "ACB1","GATTGTATGCTCTGTACAAG","5","0.884986","0.00501789","Valid"], 
	"SCM1791":["YGR038W", "ORM1","GACTTCTACCTCGTATAGTC","5","0.963671","-0.0723234","Valid"], 
	"SCM1792":["YGR039W", "YGR039W","GATTTACCGGCTTAGTAATA","5","0.961507","-0.10818","Valid"], 
	"SCM1793":["YGR040W", "KSS1","GATAAGGCCAGTATCCATAG","5","0.92023","-0.0505113","Valid"], 
	"SCM1794":["YGR041W", "BUD9","GACAAGAAACCATTCCCTAT","1","0","0","Invalid"], 
	"SCM1795":["YGR042W", "YGR042W","GGTTTAACTGAAAGTATTTCAGT","3","0.931216","-0.0392232","Valid"], 
	"SCM1796":["YGR043C", "YGR043C","GGCTACCTCATCTTTAGAA","4","1.0597","-0.106431","Valid"], 
	"SCM1797":["YGR044C", "RME1","GGGATAGCCTAGAATACA","5","0.87115","-0.0614922","Valid"], 
	"SCM1798":["YGR045C", "YGR045C","GGCCTTCGAGGAAATTAAA","5","0.915967","-0.0221467","Valid"], 
	"SCM1799":["YGR046W", "YGR046W","GGCTTCTGAGTACTCAAAT","5","0.86274","-0.0416247","Valid"], 
	"SCM1800":["YGR047C", "TFC4","GAAACGTACACCTTATGA","0","0","0","Invalid"], 
	"SCM1801":["YGR048W", "UFD1","GATCTACTGCAAATTTCATC","5","0.899767","-0.00789528","Valid"], 
	"SCM1802":["YGR050C", "YGR050C","GACGTAGAATGTGATTCAT","4","0.888924","-0.0127656","Valid"], 
	"SCM1803":["YGR052W", "YGR052W","GACTACGTCGCTTTAAAGAT","5","0.959515","0.0546309","Valid"], 
	"SCM1804":["YGR053C", "YGR053C","GGTCGCTTGCATATAAGTT","5","0.944889","-0.0560048","Valid"], 
	"SCM1805":["YGR054W", "YGR054W","GATGGTAGCTGTCATGATAA","5","1.01051","-0.0337118","Valid"], 
	"SCM1806":["YGR055W", "MUP1","GATCCTACCCAATGAATATT","5","0.883666","-0.0475297","Valid"], 
	"SCM1807":["YGR056W", "RSC1","GACCTATGTACTGAGGATTA","4","0.930844","0.0299172","Valid"], 
	"SCM1808":["YGR057C", "LST7","GATCCACCGATGATAAAGT","3","1.01477","-0.0751041","Valid"], 
	"SCM1809":["YGR058W", "YGR058W","GGCCTCAACGAATTTATCA","5","0.964623","0.0299663","Valid"], 
	"SCM1810":["YGR059W", "SPR3","GACTCTTGTTCCATGAATAG","5","0.916975","-0.0682999","Valid"], 
	"SCM1811":["YGR060W", "ERG25","GGTGTCTAGACAGTAATCC","5","0.954834","-0.00440237","Valid"], 
	"SCM1812":["YGR061C", "ADE6","GGTTCAAGCATTAGGTCTG","5","0.959045","-0.00868589","Valid"], 
	"SCM1813":["YGR062C", "COX18","GACCTTGAAATTGTCTTTATAC","4","0.949024","-0.0064827","Valid"], 
	"SCM1814":["YGR063C", "SPT4","GAACTGTCAGGGTATTTTT","4","0.951461","-0.0140081","Valid"], 
	"SCM1815":["YGR064W", "YGR064W","GACAAATGAGTTTAATAGAGAT","5","1.01593","-0.0883818","Valid"], 
	"SCM1816":["YGR065C", "YGR065C","GACTAAGGGCTTACAGATTT","4","0.942989","-0.0565057","Valid"], 
	"SCM1817":["YGR066C", "YGR066C","GACACTTCCACCGTATAATA","5","0.923861","-0.0054911","Valid"], 
	"SCM1818":["YGR067C", "YGR067C","GATACCTGTGGAAAGTTATC","3","1.13085","-0.026803","Valid"], 
	"SCM1819":["YGR068C", "YGR068C","GGTCCATCGATAATGTACG","4","0.914523","0.100944","Valid"], 
	"SCM1820":["YGR069W", "YGR069W","GATTACTTTTGCCATCTTATA","1","0","0","Invalid"], 
	"SCM1821":["YGR070W", "ROM1","GATATCGACGCCATACTAAT","5","0.987077","0.0144335","Valid"], 
	"SCM1822":["YGR071C", "YGR071C","GACAAATGCTTTGACATAGG","5","1.01735","0.00911099","Valid"], 
	"SCM1823":["YGR072W", "UPF3","GGAGGTAGCAATCTAATAA","4","0.900267","-0.0507993","Valid"], 
	"SCM1824":["YGR074W", "SMD1","GGCAAGTTTGCAATACATA","5","0.957914","-0.0500081","Valid"], 
	"SCM1825":["YGR076C", "MRPL25","GATTCACTTAGAAGAATGAG","5","0.888017","-0.192044","Invalid"], 
	"SCM1826":["YGR077C", "PEX8","GAAGGTTCGATAAACTCAG","5","0.848995","-0.123376","Valid"], 
	"SCM1827":["YGR078C", "PAC10","GACGGCTTTCTAAGTACAA","5","0.975465","0.0309813","Valid"], 
	"SCM1828":["YGR079W", "YGR079W","GATCTGTGGTAGAAAGATAC","0","0","0","Invalid"], 
	"SCM1829":["YGR080W", "TWF1","GACCCTGAAAGTTAACGATA","5","1.00536","-0.0503659","Valid"], 
	"SCM1830":["YGR081C", "YGR081C","GGTGCAAGAAATAGTCAAA","5","0.914431","0.25848","Invalid"], 
	"SCM1831":["YGR082W", "TOM20","GGTGAAAGATTATCCATG","4","0.916568","-0.0142993","Valid"], 
	"SCM1832":["YGR083C", "GCD2","GGTGTTAGAACAATCATTTG","4","0.992165","0.0500215","Valid"], 
	"SCM1833":["YGR084C", "MRP13","GACTTGCAACCTGTAGATAT","5","0.897767","-0.0500405","Valid"], 
	"SCM1834":["YGR085C", "RPL11B","GGTTTGACCAGATAATTGT","4","0.826377","-0.0702933","Valid"], 
	"SCM1835":["YGR086C", "YGR086C","GGTCTCAATTGGTTAAGATT","5","0.982949","-0.0778193","Valid"], 
	"SCM1836":["YGR087C", "PDC6","GGTGACACCTCTAGGTAAA","5","1.03855","-0.0127658","Valid"], 
	"SCM1837":["YGR088W", "CTT1","GACTTGCAATATTTTCCAG","5","0.900792","-0.04255","Valid"], 
	"SCM1838":["YGR089W", "YGR089W","GATCCTCGTAAAGACATATC","5","0.873758","-0.048059","Valid"], 
	"SCM1839":["YGR090W", "YGR090W","GAAGCTGGAATTTATCAAC","5","1.00059","-0.024203","Valid"], 
	"SCM1840":["YGR091W", "PRP31","GATTCGGTTGCTCTGTATTA","5","0.85601","-0.0659902","Valid"], 
	"SCM1841":["YGR092W", "DBF2","GACTGGTACAAATTCCATAG","5","0.977859","-0.0432853","Valid"], 
	"SCM1842":["YGR093W", "YGR093W","GAATCGGCAAACTAGTGTA","5","0.88744","-0.0304369","Valid"], 
	"SCM1843":["YGR094W", "VAS1","GATCAATTTCCTTAGGAGTC","5","0.960546","-0.0200252","Valid"], 
	"SCM1844":["YGR095C", "RRP46","GAACTGCCCGTAATTTAT","5","0.89089","-0.083618","Valid"], 
	"SCM1845":["YGR096W", "YGR096W","GACGAAACAATCAGGATAT","4","0.908577","-0.0138092","Valid"], 
	"SCM1846":["YGR097W", "ASK10","GAGCTTCGGAGTCAATTAA","5","0.933595","-0.0490846","Valid"], 
	"SCM1847":["YGR098C", "ESP1","GACAGTTCGTGATTATCT","4","1.0542","-0.0782004","Valid"], 
	"SCM1848":["YGR099W", "TEL2","GAGACCGTGATAGCATTAA","4","1.07683","-0.019524","Valid"], 
	"SCM1849":["YGR100W", "MDR1","GGTGCAAACTCCTATGTTC","5","1.00966","-0.0378474","Valid"], 
	"SCM1850":["YGR101W", "YGR101W","GACGTATCGATTAGTAGTT","4","0.888553","0.00370654","Valid"], 
	"SCM1851":["YGR102C", "YGR102C","GATGGAAGGAGCAGATATTA","5","1.02105","-0.0822823","Valid"], 
	"SCM1852":["YGR103W", "YGR103W","GATTGTATCCATTAAAGGTG","5","1.01166","-0.0507268","Valid"], 
	"SCM1853":["YGR104C", "SRB5","GGTCTATCGGGTACACTTA","5","0.92859","-0.0225256","Valid"], 
	"SCM1854":["YGR105W", "VMA21","GACGCCAAATACCTTAATT","5","0.964865","-0.0626364","Valid"], 
	"SCM1855":["YGR107W", "YGR107W","GGTGTTATCCAATTATTTAG","4","0.845184","-0.0391378","Valid"], 
	"SCM1856":["YGR108W", "CLB1","GATGGCAACTTAATCCAT","5","0.940847","-0.0570109","Valid"], 
	"SCM1857":["YGR109C", "CLB6","GGCGTGTCCATTAAATAGT","5","0.932363","-0.00708157","Valid"], 
	"SCM1858":["YGR110W", "YGR110W","GATGGGACAGAAATATCTCG","5","0.931056","0.00859212","Valid"], 
	"SCM1859":["YGR111W", "YGR111W","GATAGAACCCGGATGAATAC","5","0.36321","0.386041","Invalid"], 
	"SCM1860":["YGR112W", "SHY1","GATGACTCAAGAAATTTACAC","5","0.759482","0.0868604","Valid"], 
	"SCM1861":["YGR115C", "YGR115C","GACGAGGAAGAAATAGTA","5","0.927279","-0.0328103","Valid"], 
	"SCM1862":["YGR116W", "SPT6","GATTGGATTCACTCTAGAGT","5","0.917969","-0.0997328","Valid"], 
	"SCM1863":["YGR117C", "YGR117C","GGAAGCCAACTTTATTTC","5","0.963703","-0.0422362","Valid"], 
	"SCM1864":["YGR118W", "RPS23A","GACGAAAATGATGAAGTCT","5","0.811979","-0.08353","Valid"], 
	"SCM1865":["YGR119C", "NUP57","GGCAGCTGTCTAATTATCC","5","0.932328","-0.0148423","Valid"], 
	"SCM1866":["YGR121C", "MEP1","GATTTCAGGCCTCATAATG","5","0.924073","-0.0704123","Valid"], 
	"SCM1867":["YGR122W", "YGR122W","GAAGCTCCTTCAATTTAGA","5","1.00463","-0.029074","Valid"], 
	"SCM1868":["YGR123C", "PPT1","GATTGCTCACTTTAAGGTAG","5","0.909607","0.0166629","Valid"], 
	"SCM1869":["YGR124W", "ASN2","GATACCGTCCAGATATTTTG","5","1.04393","-0.0218094","Valid"], 
	"SCM1870":["YGR125W", "YGR125W","GAGGACTACAGAATAGTTC","5","0.988716","-0.0388346","Valid"], 
	"SCM1871":["YGR126W", "YGR126W","GAACAGTTGATTCCTTAAA","3","0.977072","-0.00252441","Valid"], 
	"SCM1872":["YGR127W", "YGR127W","GACATCTGAGCTATAAAGGA","5","0.93559","-0.0376089","Valid"], 
	"SCM1873":["YGR128C", "YGR128C","GACCTTCAAGATAATGACAT","5","0.918387","-0.061533","Valid"], 
	"SCM1874":["YGR129W", "SYF2","GGTTGAAAGCTTCATTAATG","4","0.88021","-0.0309593","Valid"], 
	"SCM1875":["YGR130C", "YGR130C","GGCATTAACATCAATGATTT","4","0.916176","-0.026441","Valid"], 
	"SCM1876":["YGR131W", "YGR131W","GATGGGAAATTGTAGGTATG","5","0.947652","-0.0463897","Valid"], 
	"SCM1877":["YGR132C", "PHB1","GACTACTATAGACTTTAAAACCT","3","1.01291","0.510288","Invalid"], 
	"SCM1878":["YGR133W", "PEX4","GACACAGGAGAAATATGTCT","5","0.997808","0.0507024","Valid"], 
	"SCM1879":["YGR134W", "YGR134W","GACAAGCACGAGTCTTTAAA","3","0.998626","0.10806","Valid"], 
	"SCM1880":["YGR136W", "YGR136W","GAGGCTGTTGATAGTAAT","5","0.964555","-0.0304817","Valid"], 
	"SCM1881":["YGR138C", "YGR138C","GGCCTTATCTCGTACTAGA","4","1.03525","0.0323173","Valid"], 
	"SCM1882":["YGR140W", "CBF2","GGTATAAAGCTTCACAATTAG","5","0.936312","0.0121449","Valid"], 
	"SCM1883":["YGR141W", "YGR141W","GGTAGTGCCTATAAGTTC","5","1.00457","-0.0544474","Valid"], 
	"SCM1884":["YGR143W", "SKN1","GATGTCAGCGATTTTAAAC","5","0.948772","-0.0274882","Valid"], 
	"SCM1885":["YGR144W", "THI4","GATGAGCTGGTTTTCTCATA","5","0.566778","-0.39006","Invalid"], 
	"SCM1886":["YGR145W", "YGR145W","GACTTCTCCCAAATTTAGG","5","0.97453","0.0102856","Valid"], 
	"SCM1887":["YGR146C", "YGR146C","GAAGCTAGAGTCCTTATTA","5","1.05117","0.0213868","Valid"], 
	"SCM1888":["YGR147C", "NAT2","GATCTCTCATTGAAAGTTTT","5","0.946032","-0.0436737","Valid"], 
	"SCM1889":["YGR148C", "RPL24B","GGTGATGCTTTCTGAACAA","5","0.968649","-0.0071621","Valid"], 
	"SCM1890":["YGR149W", "YGR149W","GATTGTAACGAATCCATATG","5","0.852678","-0.0548435","Valid"], 
	"SCM1891":["YGR150C", "YGR150C","GGAAGACCTCAACTTAAT","5","0.830807","0.058509","Valid"], 
	"SCM1892":["YGR152C", "RSR1","GACTTTATGTATAATTCTCTC","5","1.04476","-0.00644255","Valid"], 
	"SCM1893":["YGR153W", "YGR153W","GAGATACCTACTCATTTTT","5","0.987606","-0.0170741","Valid"], 
	"SCM1894":["YGR154C", "YGR154C","GATGCTAATCCGACTTTATA","5","0.968381","0.0365418","Valid"], 
	"SCM1895":["YGR155W", "CYS4","GATACCCTCAACTTTGTAG","5","1.02498","-0.132318","Valid"], 
	"SCM1896":["YGR156W", "YGR156W","GACTTTACTAGTCAAATAATCG","5","0.93521","-0.0300069","Valid"], 
	"SCM1897":["YGR157W", "CHO2","GGAAGTTCTGTCAATATG","5","0.957706","-0.0697498","Valid"], 
	"SCM1898":["YGR158C", "MTR3","GAAGGCTAGCGTTATACTA","5","0.995755","-0.033803","Valid"], 
	"SCM1899":["YGR159C", "NSR1","GACTTGTGGACATATCACAG","5","0.927782","-0.0199629","Valid"], 
	"SCM1900":["YGR161C", "YGR161C","GAGCCGTAAACATGAATAA","5","0.954519","-0.00542988","Valid"], 
	"SCM1901":["YGR162W", "TIF4631","GAATGTTTCCGTAGACTAA","5","1.02056","-0.0360031","Valid"], 
	"SCM1902":["YGR164W", "YGR164W","GACCAAAGTTTTTTTACTAATGG","5","1.04145","-0.0794137","Valid"], 
	"SCM1903":["YGR165W", "YGR165W","GATGCTGTAGAGACCTTAAG","5","0.985928","-0.0755563","Valid"], 
	"SCM1904":["YGR166W", "KRE11","GGGTATTGGAGCTTAAGA","4","0.991292","-0.0599476","Valid"], 
	"SCM1905":["YGR167W", "CLC1","GATGGTAGTGCTACTGTATC","5","0.977456","-0.0514139","Valid"], 
	"SCM1906":["YGR168C", "YGR168C","GGTCTTCCATTGTAGGAAT","4","0.989814","-0.0924465","Valid"], 
	"SCM1907":["YGR169C", "YGR169C","GGCGAAGTTTAAATTCAC","5","1.03737","-0.0293245","Valid"], 
	"SCM1908":["YGR170W", "PSD2","GGTCATCCACTGATGTTAT","4","1.02306","0.0200351","Valid"], 
	"SCM1909":["YGR171C", "MSM1","GACCTTGTCGCTAAATTTCA","4","0.990049","0.0142503","Valid"], 
	"SCM1910":["YGR172C", "YIP1","GATACATGCTCTTTCAACTA","4","0.95913","-0.072763","Valid"], 
	"SCM1911":["YGR173W", "YGR173W","GAAATTGGCTAGATACAG","4","0.892787","-0.0460236","Valid"], 
	"SCM1912":["YGR174C", "CBP4","GACGTTGGTTGAAAGTCTA","4","0.929805","-0.0512451","Valid"], 
	"SCM1913":["YGR175C", "ERG1","GATTGGCATAGCTCTAAATT","5","1.01633","-0.0380097","Valid"], 
	"SCM1914":["YGR176W", "YGR176W","GGCGTATTGTGTTATATCA","3","0.911143","-0.070106","Valid"], 
	"SCM1915":["YGR177C", "ATF2","GAAAGTCACCAATAGGTTA","4","0.966642","-0.054494","Valid"], 
	"SCM1916":["YGR178C", "PBP1","GATCTTGGCGTCATTAGTAT","4","0.951116","-0.0885071","Valid"], 
	"SCM1917":["YGR179C", "YGR179C","GATCTATACTCAGCTTGTATTA","4","0.930892","0.10983","Valid"], 
	"SCM1918":["YGR180C", "RNR4","GATTTCCTTGAATAGAGGG","4","0.894731","-0.0946855","Valid"], 
	"SCM1919":["YGR182C", "YGR182C","GATGTTCACAAAATCCTT","3","0.844976","0.376998","Invalid"], 
	"SCM1920":["YGR184C", "UBR1","GACGTGGTCAGAATATCTTC","4","1.04026","0.04449","Valid"], 
	"SCM1921":["YGR185C", "TYS1","GACGAAGTGATTTGTACCAA","5","0.987696","-0.00540267","Valid"], 
	"SCM1922":["YGR186W", "TFG1","GGAGGCACCTATTATAGA","5","1.03631","0.0167716","Valid"], 
	"SCM1923":["YGR187C", "HGH1","GATTGCCATTGATAATCTAG","5","0.934142","-0.0355393","Valid"], 
	"SCM1924":["YGR188C", "BUB1","GGTCTGCTCCTAACGTATA","5","0.944438","-0.0553488","Valid"], 
	"SCM1925":["YGR190C", "YGR190C","GGTACACAAATACAGATATACA","5","0.498536","0.220074","Invalid"], 
	"SCM1926":["YGR191W", "HIP1","GATGGCCATTAATCTTTC","5","0.993134","-0.0430091","Valid"], 
	"SCM1927":["YGR193C", "PDX1","GACACTTTAAAATCATGTACAA","5","0.918661","0.0437024","Valid"], 
	"SCM1928":["YGR195W", "SKI6","GACGACGGATATACCACTTA","4","0.905408","-0.0535922","Valid"], 
	"SCM1929":["YGR196C", "YGR196C","GACGGGAACATTATAAATCG","5","1.02624","0.0254211","Valid"], 
	"SCM1930":["YGR197C", "SNG1","GACAACTGTCATTATATGG","5","0.971047","-0.0340136","Valid"], 
	"SCM1931":["YGR198W", "YGR198W","GAATCTCCGGATAGTCATT","5","1.04549","-0.0476747","Valid"], 
	"SCM1932":["YGR200C", "YGR200C","GATGCAAAGACACTTGTTAT","4","0.975218","0.0435258","Valid"], 
	"SCM1933":["YGR201C", "YGR201C","GACGTATTCATCCCTTTTAATAG","5","0.914561","-0.032157","Valid"], 
	"SCM1934":["YGR202C", "PCT1","GACACAGTCAAACCTTTTAG","5","0.956665","-0.0189689","Valid"], 
	"SCM1935":["YGR203W", "YGR203W","GAGGCTCAGATTATATGG","5","1.037","-0.137323","Valid"], 
	"SCM1936":["YGR204W", "ADE3","GATTGACACTAGAATGTTCC","4","0.992823","-0.00756601","Valid"], 
	"SCM1937":["YGR205W", "YGR205W","GACCAGGTACTCATGATAT","5","0.87052","0.00807208","Valid"], 
	"SCM1938":["YGR206W", "YGR206W","GATGCCTGAATTTAAGTT","5","0.922409","-0.0181052","Valid"], 
	"SCM1939":["YGR207C", "YGR207C","GATACCCACAGAGTCAATTA","5","0.941582","-0.0101519","Valid"], 
	"SCM1940":["YGR208W", "SER2","GATGACCTCTTGGTAGATTA","5","1.03605","-0.00443687","Valid"], 
	"SCM1941":["YGR210C", "YGR210C","GGCAGATGCTCTTATTCAT","5","1.05494","-0.0390111","Valid"], 
	"SCM1942":["YGR212W", "YGR212W","GATAGCGGCTCTTAAGTAT","5","1.05663","0.0500073","Valid"], 
	"SCM1943":["YGR213C", "RTA1","GGCGTACATTCCCTTTATA","4","1.05891","-0.0243879","Valid"], 
	"SCM1944":["YGR214W", "RPS0A","GACTTCTCTAGCCAATAAG","5","0.929345","0.0213086","Valid"], 
	"SCM1945":["YGR215W", "YGR215W","GATTGCTTCTACCATAGATA","5","1.05781","0.0171984","Valid"], 
	"SCM1946":["YGR216C", "GPI1","GACCCTTGGCATCAAATTAA","5","0.970919","-0.0808747","Valid"], 
	"SCM1947":["YGR217W", "CCH1","GACCCTTGGAGACATGATAT","5","0.924665","-0.0390691","Valid"], 
	"SCM1948":["YGR218W", "CRM1","GATCAGACACTATCCAATTA","5","1.05062","-0.0138942","Valid"], 
	"SCM1949":["YGR220C", "MRPL9","GACTTTCACCAGTAGATTTAT","5","0.978197","0.020931","Valid"], 
	"SCM1950":["YGR221C", "YGR221C","GACTTTCAAAGATTATGTGAG","3","0.734668","0.353175","Invalid"], 
	"SCM1951":["YGR222W", "PET54","GGCTACAATCCATATTTAGTT","5","0.991752","-0.0161261","Valid"], 
	"SCM1952":["YGR223C", "YGR223C","GAATGCAATGATTTCTAAGA","5","0.913675","-0.0668878","Valid"], 
	"SCM1953":["YGR224W", "YGR224W","GAAACAGCAATTAGTATGC","5","1.0353","0.0409201","Valid"], 
	"SCM1954":["YGR226C", "YGR226C","GACGATGAAACGATAAGATTT","5","0.922532","-0.0250672","Valid"], 
	"SCM1955":["YGR227W", "DIE2","GGCATACGTTCAATAACTATT","5","0.940143","-0.0409831","Valid"], 
	"SCM1956":["YGR229C", "SMI1","GACTTCAGGGATAAGAAATC","5","0.960975","-0.059786","Valid"], 
	"SCM1957":["YGR231C", "PHB2","GATCCACTACGGTATTTAGC","5","0.861226","0.00181677","Valid"], 
	"SCM1958":["YGR232W", "YGR232W","GGTGGGTTCTTTGAAATTA","5","0.918785","0.0509526","Valid"], 
	"SCM1959":["YGR233C", "PHO81","GATTGTAGGTGATACTCCTA","4","1.03019","0.0256629","Valid"], 
	"SCM1960":["YGR235C", "YGR235C","GAAGACCCCAGTATAATGG","5","0.963025","0.202387","Invalid"], 
	"SCM1961":["YGR237C", "YGR237C","GACGTCGAGACAAGTACTAT","5","1.0846","-0.114137","Valid"], 
	"SCM1962":["YGR238C", "KEL2","GATTCCAACGATGTCTATTT","5","0.938204","-0.0184204","Valid"], 
	"SCM1963":["YGR240C", "PFK1","GATAGCAGTTCTAACACC","4","1.00394","0.00281196","Valid"], 
	"SCM1964":["YGR241C", "YAP1802","GGCATTGTACAGACCTAGT","5","0.979433","0.0367221","Valid"], 
	"SCM1965":["YGR243W", "YGR243W","GATGCTAACTTTAGGATACG","4","0.875909","0.361171","Invalid"], 
	"SCM1966":["YGR244C", "LSC2","GATCGTAAGATGTGACTAT","4","1.00347","0.0199373","Valid"], 
	"SCM1967":["YGR245C", "YGR245C","GATTGGTACCCATAAGTTAA","4","0.942762","-0.0842782","Valid"], 
	"SCM1968":["YGR246C", "BRF1","GACTGCTTTCCAATGGTATA","5","0.982154","0.0243316","Valid"], 
	"SCM1969":["YGR247W", "YGR247W","GACTTACCGGATGAATATC","5","0.802739","0.123119","Valid"], 
	"SCM1970":["YGR248W", "SOL4","GATTTAATTACCTTGTAGAAGA","5","0.933385","-0.0090619","Valid"], 
	"SCM1971":["YGR249W", "MGA1","GGCCTTTCACTTATATTGC","4","0.471792","0.286433","Invalid"], 
	"SCM1972":["YGR250C", "YGR250C","GACCATCAGATGAAGTAAT","5","1.1557","-0.0561439","Valid"], 
	"SCM1973":["YGR251W", "YGR251W","GAAACTCACCAATCGTATG","5","0.912935","0.00969837","Valid"], 
	"SCM1974":["YGR252W", "GCN5","GACGAAATCGCATATTGTAAG","4","0.883707","-0.0246303","Valid"], 
	"SCM1975":["YGR253C", "PUP2","GATGCATGGAAAAGTTGATA","5","0.988817","-0.0292844","Valid"], 
	"SCM1976":["YGR254W", "ENO1","GATGTTAGCCTTAACGAAAG","5","1.0348","-0.0882263","Valid"], 
	"SCM1977":["YGR255C", "COQ6","GATCCAATGGTGAAGTATAC","5","0.938852","0.0194028","Valid"], 
	"SCM1978":["YGR256W", "GND2","GACACCGGCTTTGATTAAAA","5","0.873251","0.0779925","Valid"], 
	"SCM1979":["YGR257C", "YGR257C","GAGACGTTTCTCCTATAG","5","1.00372","-0.0165146","Valid"], 
	"SCM1980":["YGR258C", "RAD2","GACACTGTCATCGGTAATTA","4","0.974357","-0.0481919","Valid"], 
	"SCM1981":["YGR259C", "YGR259C","GATAGTAGCCATAATTTCCC","5","0.834268","-0.0101896","Valid"], 
	"SCM1982":["YGR260W", "YGR260W","GATATCCACCTTGTAGGAA","5","1.00965","0.00474221","Valid"], 
	"SCM1983":["YGR261C", "APL6","GATATGGCGGTTAAGTCATT","5","1.01169","0.0449125","Valid"], 
	"SCM1984":["YGR262C", "YGR262C","GGTGATTTGACAAGTTCTAA","5","1.11894","0.122601","Valid"], 
	"SCM1985":["YGR263C", "YGR263C","GATCATACTGTCGAGGATTA","5","1.05368","0.00159855","Valid"], 
	"SCM1986":["YGR264C", "MES1","GAAACTTCCGACAAGTATC","5","0.908893","-0.0540901","Valid"], 
	"SCM1987":["YGR266W", "YGR266W","GATGGAACCACATTATAGG","4","0.924432","-0.0147643","Valid"], 
	"SCM1988":["YGR267C", "FOL2","GAGATTGGCAGAAATGTAT","5","0.994789","-0.0379606","Valid"], 
	"SCM1989":["YGR268C", "YGR268C","GATGACAAAGAGGACATATA","5","1.11057","-0.0994236","Valid"], 
	"SCM1990":["YGR270W", "YTA7","GATGGACCCTTCTAAGATTA","5","1.03141","0.0817966","Valid"], 
	"SCM1991":["YGR271W", "YGR271W","GACATTTAAGCCGTGTAGAT","5","0.95774","0.0684041","Valid"], 
	"SCM1992":["YGR273C", "YGR273C","GATGTGAGTCTTGATTAATGA","5","0.963208","-0.0291612","Valid"], 
	"SCM1993":["YGR274C", "TAF145","GACAAATGCTCCGTATAGTC","4","1.01427","-0.0584496","Valid"], 
	"SCM1994":["YGR276C", "RNH70","GATTCAACCACAGACTTTAG","4","0.881285","-0.119564","Valid"], 
	"SCM1995":["YGR277C", "YGR277C","GATGCTAACAAATTTCATGT","5","0.817598","-0.0255172","Valid"], 
	"SCM1996":["YGR278W", "YGR278W","GAGACCCAGATTTATAATC","4","1.05091","0.037722","Valid"], 
	"SCM1997":["YGR280C", "YGR280C","GATCACTGTCTTTATCCTC","4","1.00862","-0.132095","Valid"], 
	"SCM1998":["YGR281W", "YOR1","GACATTCTTGCACTCTAAGA","5","0.987336","0.0396609","Valid"], 
	"SCM1999":["YGR283C", "YGR283C","GAATGGGTATATTTCCCT","5","0.909911","0.0526117","Valid"], 
	"SCM2000":["YGR284C", "YGR284C","GACACTTCTGGCATCTTAAA","5","0.946508","0.00828538","Valid"], 
	"SCM2001":["YGR285C", "ZUO1","GACTCTAGGTAACAAAGATTC","5","0.897043","-0.0885783","Valid"], 
	"SCM2002":["YGR286C", "BIO2","GATGAGTCCCTACCAATTAA","5","1.10033","-0.0750447","Valid"], 
	"SCM2003":["YGR287C", "YGR287C","GACGCAAGTAGAATTCTTG","3","0.878552","-0.0289944","Valid"], 
	"SCM2004":["YGR295C", "COS6","GACAAGTACCTATTCATTTTC","5","0.872711","-0.0987494","Valid"], 
	"SCM2005":["YHL001W", "RPL14B","GGTCAATGGAGTTAAGAC","0","0","0","Invalid"], 
	"SCM2006":["YHL002W", "YHL002W","GACCTGGGTACTCATGTTAT","4","0.894743","-0.118828","Valid"], 
	"SCM2007":["YHL003C", "LAG1","GACCTTGCCATATCAATCT","4","1.03869","-0.0921404","Valid"], 
	"SCM2008":["YHL004W", "MRP4","GATCGAAGGTTTACTATCCT","4","0.925848","-0.0142428","Valid"], 
	"SCM2009":["YHL006C", "YHL006C","GATATCGCATGTAACACAAT","5","0.952834","-0.0684412","Valid"], 
	"SCM2010":["YHL007C", "STE20","GAATTTACCCGAGTATCTT","4","1.00402","-0.0131618","Valid"], 
	"SCM2011":["YHL008C", "YHL008C","GACCAGAACTGAATATGGAT","5","0.987421","-0.0329991","Valid"], 
	"SCM2012":["YHL009C", "YAP3","GATCGAACTTGGAGATATAC","5","0.895227","-0.00913061","Valid"], 
	"SCM2013":["YHL010C", "YHL010C","GACTAAGCAGGGAATCATTA","5","0.889057","-0.0255543","Valid"], 
	"SCM2014":["YHL011C", "PRS3","GACGTCCCAGTAGATAATT","5","1.01696","-0.00744704","Valid"], 
	"SCM2015":["YHL012W", "YHL012W","GGCGTTTGTCGAACTATTA","4","1.0214","-0.0626521","Valid"], 
	"SCM2016":["YHL013C", "YHL013C","GACCATCTCTTTCGTATACT","5","0.952522","-0.0409855","Valid"], 
	"SCM2017":["YHL014C", "YLF2","GGTGAAACATTTAGCAAT","4","1.03982","0.0401607","Valid"], 
	"SCM2018":["YHL015W", "RPS20","GGTCGATGTATCTCTTGTG","3","0.902958","-0.137859","Valid"], 
	"SCM2019":["YHL016C", "DUR3","GATTGCATACTTCCTATGTG","4","0.962017","0.00505245","Valid"], 
	"SCM2020":["YHL017W", "YHL017W","GAGCATAGACATGAGTTAC","5","1.03833","-0.0887412","Valid"], 
	"SCM2021":["YHL018W", "YHL018W","GACGATGTAGGAATCTATTC","5","1.0219","-0.0612553","Valid"], 
	"SCM2022":["YHL019C", "APM2","GGTTGACCAACTTATCTCG","4","0.924307","-0.048913","Valid"], 
	"SCM2023":["YHL020C", "OPI1","GAAATCAACGTTTAGGATTA","5","0.991183","0.0221775","Valid"], 
	"SCM2024":["YHL021C", "YHL021C","GACAGGAACAATTTGTAAAG","5","1.01125","-0.00130847","Valid"], 
	"SCM2025":["YHL023C", "YHL023C","GGCTTACCTATTCATGTA","5","1.06436","-0.0680515","Valid"], 
	"SCM2026":["YHL025W", "SNF6","GATGTATCCGTACTGATAGT","5","1.004","0.135104","Valid"], 
	"SCM2027":["YHL026C", "YHL026C","GATTACAACGGCATAAATC","5","1.0467","0.0134672","Valid"], 
	"SCM2028":["YHL027W", "RIM101","GAGTTGTCCCATTTACAAT","5","0.910351","-0.241393","Invalid"], 
	"SCM2029":["YHL028W", "WSC4","GAAGGGACAAATTATGTCT","5","1.00948","-0.00749361","Valid"], 
	"SCM2030":["YHL029C", "YHL029C","GGCAAACTGGTTATGCTAG","5","1.02038","0.00759783","Valid"], 
	"SCM2031":["YHL030W", "ECM29","GAAAGTCTGCTTGACTATG","4","0.939619","0.114442","Valid"], 
	"SCM2032":["YHL031C", "GOS1","GACTTCACGCTGAATAACAA","5","1.00287","-0.00648689","Valid"], 
	"SCM2033":["YHL032C", "GUT1","GACCTTACAAGGTAATATGC","5","1.01623","-0.00815864","Valid"], 
	"SCM2034":["YHL033C", "RPL8A","GAGTCTAACAAGACTAGAA","0","0","0","Invalid"], 
	"SCM2035":["YHL034C", "SBP1","GACGAGGACACAATCTTTAT","5","0.527338","0.449221","Invalid"], 
	"SCM2036":["YHL035C", "YHL035C","GGTGACCTAACAGAAATT","1","0","0","Invalid"], 
	"SCM2037":["YHL036W", "MUP3","GATGAGAACGGCAAATATTA","5","1.05978","0.592985","Invalid"], 
	"SCM2038":["YHL037C", "YHL037C","GAAGTGTTGATAATGTAATTC","4","0.990887","-0.0433306","Valid"], 
	"SCM2039":["YHL038C", "CBP2","GATCCAAGAGTCTATCGTAA","3","0.977853","-0.0218369","Valid"], 
	"SCM2040":["YHL039W", "YHL039W","GAGGGTAGCACATCTAAAT","5","0.842975","-0.0668507","Valid"], 
	"SCM2041":["YHL041W", "YHL041W","GACTGCCGCAGAATATTTTA","5","0.419599","0.168632","Invalid"], 
	"SCM2042":["YHL042W", "YHL042W","GACTTTCTTGAGGGTAGATA","5","1.15754","-0.0590441","Valid"], 
	"SCM2043":["YHL044W", "YHL044W","GGTGTAATGAACTATTACCAG","5","0.966377","0.305975","Invalid"], 
	"SCM2044":["YHL046C", "YHL046C","GAGTTTGTGATAGTGTAGAT","5","0.975993","0.0507179","Valid"], 
	"SCM2045":["YHL047C", "YHL047C","GACCATGAAGGTATCAATGT","5","0.979485","-0.0446812","Valid"], 
	"SCM2046":["YHL048W", "COS8","GACCTCTTCGATATAAGGAA","5","0.967631","-0.0451547","Valid"], 
	"SCM2047":["YHL050C", "YHL050C","GATAGTAGCATTAGTGCCTA","1","0","0","Invalid"], 
	"SCM2048":["YHR001W", "YHR001W","GATCCCTCAAATCTTTGATA","5","1.0131","-0.0130817","Valid"], 
	"SCM2049":["YHR002W", "YHR002W","GAAACACTGCATAATCCTG","0","0","0","Invalid"], 
	"SCM2050":["YHR003C", "YHR003C","GGCTTTCCAATATCTGAT","2","0.517667","1.74527","Invalid"], 
	"SCM2051":["YHR005C", "GPA1","GACACTGGCGTTGATATAAT","1","0","0","Invalid"], 
	"SCM2052":["YHR006W", "STP2","GATGACTACCTTAAAGCATT","0","0","0","Invalid"], 
	"SCM2053":["YHR007C", "ERG11","GGCATTGGAATACGTAAAC","3","0.347924","-1.73563","Invalid"], 
	"SCM2054":["YHR008C", "SOD2","GGTGCATTGGAACCTTATA","0","0","0","Invalid"], 
	"SCM2055":["YHR009C", "YHR009C","GACAGCTTCATCCCTATAAA","4","1.00433","-0.0822989","Valid"], 
	"SCM2056":["YHR010W", "RPL27A","GATGCCGGTATTGAAAGATA","5","0.843002","-0.0245265","Valid"], 
	"SCM2057":["YHR011W", "YHR011W","GACTGTAGGTCTAACATATTC","5","1.02452","-0.0400325","Valid"], 
	"SCM2058":["YHR012W", "VPS29","GATAACGTTGAAGCTTATAC","4","0.953367","-0.0350905","Valid"], 
	"SCM2059":["YHR013C", "ARD1","GGCTTGTCTCATTAAGTTTT","5","1.01486","-0.0414071","Valid"], 
	"SCM2060":["YHR015W", "MIP6","GACATCGGAACAAATGTTTT","5","1.24785","-0.347585","Invalid"], 
	"SCM2061":["YHR016C", "YSC84","GACAAGAGCGTTCAACTTTA","5","1.05046","-0.0429295","Valid"], 
	"SCM2062":["YHR017W", "YSC83","GACTGCTTCAGGTAAATTAG","5","0.900484","0.0719806","Valid"], 
	"SCM2063":["YHR018C", "ARG4","GACCATCTAATAGGTTGTG","5","1.08863","0.010759","Valid"], 
	"SCM2064":["YHR019C", "DED81","GACCTACAACTTCGTAATAG","5","0.922818","-0.0282667","Valid"], 
	"SCM2065":["YHR020W", "YHR020W","GACTTGTGAAGGCTATATTC","5","0.846219","0.0401155","Valid"], 
	"SCM2066":["YHR021C", "RPS27B","GGTTGGAGTACATAAGAC","4","1.00957","-0.000134446","Valid"], 
	"SCM2067":["YHR022C", "YHR022C","GAGTGTTCGCTTATCATA","4","1.01718","0.0381418","Valid"], 
	"SCM2068":["YHR023W", "MYO1","GACGTTGATTCCTGGTATAA","5","1.06706","0.109764","Valid"], 
	"SCM2069":["YHR024C", "MAS2","GATTGCCGAAATGATATTTA","5","1.00651","-0.0019602","Valid"], 
	"SCM2070":["YHR025W", "THR1","GACGAACCTGTTGATAATTTC","5","0.906356","-0.0507322","Valid"], 
	"SCM2071":["YHR026W", "PPA1","GATTACTTGGTGCTAATAGTA","4","1.03382","-0.0196421","Valid"], 
	"SCM2072":["YHR027C", "RPN1","GATTTGTCGATGAGAATACC","5","0.935502","-0.0643458","Valid"], 
	"SCM2073":["YHR028C", "DAP2","GACCGTAGGATTTAATGAAG","4","0.966252","-0.0055517","Valid"], 
	"SCM2074":["YHR029C", "YHR029C","GACTGGACAAACTTATCAGA","5","0.949565","-0.123922","Valid"], 
	"SCM2075":["YHR030C", "SLT2","GATGTTCAGGACTACATAC","5","0.967255","-0.0880797","Valid"], 
	"SCM2076":["YHR032W", "YHR032W","GGCGATTTGTTCCTTATAA","5","1.04098","0.0149462","Valid"], 
	"SCM2077":["YHR033W", "YHR033W","GACCAAGTTCTTAGCTAATG","5","0.895296","0.0577757","Valid"], 
	"SCM2078":["YHR034C", "YHR034C","GATGAGGTCGATTTTAATGC","1","0","0","Invalid"], 
	"SCM2079":["YHR035W", "YHR035W","GATGAAGCAATTGTTTCTAT","5","1.02299","-0.00194017","Valid"], 
	"SCM2080":["YHR036W", "YHR036W","GGCATTGAGAAATAACTGTA","4","0.935822","0.0134579","Valid"], 
	"SCM2081":["YHR037W", "PUT2","GACTTTGATGGGTAATACAG","5","1.03012","-0.128013","Valid"], 
	"SCM2082":["YHR039C", "YHR039C","GATGACTGCCAATAAAAGTG","5","1.1026","-0.0676625","Valid"], 
	"SCM2083":["YHR040W", "YHR040W","GACGATGGACCTATTTGTA","5","0.952168","0.0275429","Valid"], 
	"SCM2084":["YHR042W", "NCP1","GAAGGTCGAACAGTTCTTA","5","0.904427","-0.0189207","Valid"], 
	"SCM2085":["YHR043C", "DOG2","GAAACGCTCTTATCATACG","5","1.03921","-0.0463802","Valid"], 
	"SCM2086":["YHR044C", "DOG1","GAGATGGTACCATAGTGAG","5","0.997302","-0.0133597","Valid"], 
	"SCM2087":["YHR045W", "YHR045W","GACACTAAGTACAACATTAGAA","5","0.961489","0.0106983","Valid"], 
	"SCM2088":["YHR046C", "YHR046C","GACTGCTATCGATAAACAGG","5","0.971584","-0.0209876","Valid"], 
	"SCM2089":["YHR047C", "AAP1'","GGTACCGGTGATGTTAAAG","5","0.885697","-0.0368126","Valid"], 
	"SCM2090":["YHR048W", "YHR048W","GGTTCAGCCTTTCTAAGTG","3","0.9076","-0.114801","Valid"], 
	"SCM2091":["YHR049W", "YHR049W","GGTCCAATGTGACTATATTG","5","1.07284","-0.0900649","Valid"], 
	"SCM2092":["YHR050W", "SMF2","GAGGAAGCTGACTTATTT","5","0.89296","0.0216803","Valid"], 
	"SCM2093":["YHR052W", "YHR052W","GGTCAAACATTCGTTTTAC","5","0.974329","0.0270082","Valid"], 
	"SCM2094":["YHR056C", "YHR056C","GAGCCTGCTTATTGAATAG","5","1.02633","-0.0297152","Valid"], 
	"SCM2095":["YHR057C", "CYP2","GACTTCTACAAGTTAAGCA","5","1.0592","0.0712395","Valid"], 
	"SCM2096":["YHR058C", "MED6","GATTCAGTACCATCTAACTT","5","0.925297","-0.0310443","Valid"], 
	"SCM2097":["YHR059W", "YHR059W","GATGAACTTGTTTCAGTATA","4","1.02811","-0.0881091","Valid"], 
	"SCM2098":["YHR060W", "VMA22","GATTTCTCTGAGTCAATTTAT","3","1.10999","0.0791403","Valid"], 
	"SCM2099":["YHR061C", "GIC1","GACGAAGATTTAGGAATT","5","0.938006","0.0538264","Valid"], 
	"SCM2100":["YHR062C", "RPP1","GACAATATCCAGATTGGTAG","5","1.0284","-0.0228168","Valid"], 
	"SCM2101":["YHR063C", "YHR063C","GACGAGCCTTCCAAATAAAG","5","0.936112","0.0117563","Valid"], 
	"SCM2102":["YHR064C", "PDR13","GAAGGAAGCTGTATTGACA","4","1.01565","-0.0414532","Valid"], 
	"SCM2103":["YHR065C", "RRP3","GATGTCCACTGATGGAATAT","4","0.987163","-0.0356382","Valid"], 
	"SCM2104":["YHR066W", "SSF1","GAATGTCTCCCTAAAGATA","4","1.06535","0.0435007","Valid"], 
	"SCM2105":["YHR067W", "YHR067W","GATGCATTTCTGTAGTAAT","1","0","0","Invalid"], 
	"SCM2106":["YHR068W", "DYS1","GGTTAGCCTCTAAACAGTC","2","0.732187","-0.161568","Invalid"], 
	"SCM2107":["YHR070W", "YHR070W","GGCTTGGATGAGTTTAAC","4","0.898805","0.0273629","Valid"], 
	"SCM2108":["YHR071W", "PCL5","GATGGAAATCATAGGTTTAC","5","1.0109","-0.0592228","Valid"], 
	"SCM2109":["YHR072W", "ERG7","GAACTATGTAATCTTACGTTT","4","0.968178","-0.0492769","Valid"], 
	"SCM2110":["YHR073W", "YHR073W","GATCATTCTCGCTAAGATATG","5","0.761532","-0.178334","Invalid"], 
	"SCM2111":["YHR074W", "YHR074W","GATCCTTGGCAGAAATAAAG","5","0.998868","-0.0378615","Valid"], 
	"SCM2112":["YHR075C", "YHR075C","GATACACCCAATGTATTTG","4","1.05187","0.0317983","Valid"], 
	"SCM2113":["YHR076W", "YHR076W","GACAAACGTTGGATTTAGAA","5","0.973559","-0.0147721","Valid"], 
	"SCM2114":["YHR077C", "NMD2","GATGAGCTTCAAAGGATAAC","5","1.0252","0.0328857","Valid"], 
	"SCM2115":["YHR078W", "YHR078W","GAAGTCGGGTTTATCATA","5","1.03683","0.00138482","Valid"], 
	"SCM2116":["YHR079C", "IRE1","GGGAATTCACTCTTATGA","5","0.960735","0.000161582","Valid"], 
	"SCM2117":["YHR080C", "YHR080C","GATGTTCAACCTTACTATGG","5","1.02775","-0.0126379","Valid"], 
	"SCM2118":["YHR081W", "YHR081W","GATGGATAAGGCTAAACAATA","5","0.920163","0.0243777","Valid"], 
	"SCM2119":["YHR082C", "KSP1","GATCGTCTAATGTATACTCAG","5","1.08371","-0.0572798","Valid"], 
	"SCM2120":["YHR083W", "YHR083W","GATTGTAACCCTCAACTAGA","3","0.849857","0.039392","Valid"], 
	"SCM2121":["YHR084W", "STE12","GACCAGCTACATGAAGTAT","5","0.933399","-0.0058887","Valid"], 
	"SCM2122":["YHR085W", "YHR085W","GACAAAATCCACATGATTTAA","5","0.923041","-0.0663617","Valid"], 
	"SCM2123":["YHR086W", "NAM8","GACATGGGATAAGAATACC","5","0.94786","0.068205","Valid"], 
	"SCM2124":["YHR087W", "YHR087W","GAGGGTGAAAATACAGATT","4","1.01563","-0.0289255","Valid"], 
	"SCM2125":["YHR088W", "YHR088W","GATGTCCTCGTTGATTATCA","5","1.01407","-0.0733941","Valid"], 
	"SCM2126":["YHR089C", "GAR1","GAAGGTGATAAATTCTACA","5","0.982377","-0.0303094","Valid"], 
	"SCM2127":["YHR090C", "NBN1","GAGCCTTGCTGTCTTATA","0","0","0","Invalid"], 
	"SCM2128":["YHR091C", "MSR1","GACACAAGCTCAACTAGTTG","5","1.06672","-0.0396757","Valid"], 
	"SCM2129":["YHR092C", "HXT4","GATCACATGTTTCTACTTATT","5","0.872796","0.0976201","Valid"], 
	"SCM2130":["YHR094C", "HXT1","GACGGTAGTCATTACTTGT","5","1.00264","0.00489885","Valid"], 
	"SCM2131":["YHR095W", "YHR095W","GACTTCTTCAAGAGAGTTAAA","5","0.960771","-0.0731011","Valid"], 
	"SCM2132":["YHR096C", "HXT5","GGTCGTATCCCTTAAGAGT","4","1.06096","-0.0259888","Valid"], 
	"SCM2133":["YHR097C", "YHR097C","GAGACTCCCATCATATGAA","4","0.824249","0.0130031","Valid"], 
	"SCM2134":["YHR099W", "TRA1","GACTTCCATGCAAGGTTTAT","5","1.01987","-0.0254355","Valid"], 
	"SCM2135":["YHR100C", "YHR100C","GACTTGCGAATAGTCCTTAT","4","0.910253","0.0206481","Valid"], 
	"SCM2136":["YHR101C", "BIG1","GACCAGCCCTTTATTGATAG","5","0.923488","0.251975","Invalid"], 
	"SCM2137":["YHR102W", "NRK1","GACAGCATACCTAGTTCTT","5","1.01188","0.0209616","Valid"], 
	"SCM2138":["YHR103W", "SBE22","GAGTTCAAGGATGAATTTA","5","0.963779","0.0217654","Valid"], 
	"SCM2139":["YHR104W", "GRE3","GACTTGGCAACCTAGAAATC","5","0.951022","-0.212726","Invalid"], 
	"SCM2140":["YHR106W", "TRR2","GGTAACTGCTTGTCTATAC","5","1.0435","0.00932586","Valid"], 
	"SCM2141":["YHR107C", "CDC12","GATTGGGTAAAACTACAT","5","0.881198","0.0414903","Valid"], 
	"SCM2142":["YHR108W", "YHR108W","GACGTTGCCAATCATAAAGT","5","1.06964","-0.0508716","Valid"], 
	"SCM2143":["YHR109W", "YHR109W","GACGCTCTCTCATTAAAGAG","5","0.970018","-0.0565135","Valid"], 
	"SCM2144":["YHR111W", "YHR111W","GATTCAGGGAAATGAGATAT","5","0.840497","0.0526606","Valid"], 
	"SCM2145":["YHR112C", "YHR112C","GATGTGGAATCCACTATAAG","5","0.876414","0.0339731","Valid"], 
	"SCM2146":["YHR113W", "YHR113W","GAGTTTACCTCCATAAAAA","4","1.00504","0.0224645","Valid"], 
	"SCM2147":["YHR114W", "YHR114W","GATACTGGAGATGGCTTATA","4","0.939523","-0.0141184","Valid"], 
	"SCM2148":["YHR115C", "YHR115C","GATATCTCCGTCATGTAAA","5","0.965313","-0.022267","Valid"], 
	"SCM2149":["YHR116W", "YHR116W","GAATAGGGATACCACAAAT","5","0.924584","0.0283183","Valid"], 
	"SCM2150":["YHR117W", "TOM71","GATGAACCAGTGTTCTATT","5","0.953343","-0.0247847","Valid"], 
	"SCM2151":["YHR118C", "ORC6","GACTTCACCTATGAAACAAT","4","0.666311","0.110268","Invalid"], 
	"SCM2152":["YHR119W", "SET1","GATGGCACATTTACTGAAC","5","1.07565","-0.00429183","Valid"], 
	"SCM2153":["YHR120W", "MSH1","GGAACAGCCTCTAGTTTA","5","0.984041","0.0168873","Valid"], 
	"SCM2154":["YHR121W", "YHR121W","GACATGTAGCACTTTGATAT","5","0.932037","-0.0187855","Valid"], 
	"SCM2155":["YHR122W", "YHR122W","GATACACGTTCCTTATCATT","5","0.954256","-0.0203312","Valid"], 
	"SCM2156":["YHR123W", "EPT1","GATGTTCCGGATTCACATAT","0","0","0","Invalid"], 
	"SCM2157":["YHR124W", "NDT80","GATGAACTCGGATATTTCAG","5","0.943587","-0.0247213","Valid"], 
	"SCM2158":["YHR125W", "YHR125W","GATAGCGAGTATTTCATACA","5","0.940341","0.00986654","Valid"], 
	"SCM2159":["YHR126C", "YHR126C","GACGAACTCGTACATAGAAG","4","1.01423","0.0250014","Valid"], 
	"SCM2160":["YHR127W", "HSN1","GATATTCAACCTAACTTTGG","5","0.988634","0.0185782","Valid"], 
	"SCM2161":["YHR129C", "ARP1","GATTTGAAAGGTAGATAACC","4","1.00808","-0.0866643","Valid"], 
	"SCM2162":["YHR130C", "YHR130C","GGCAAATCATCTGAGTATAT","5","1.09378","-0.122051","Valid"], 
	"SCM2163":["YHR131C", "YHR131C","GACGAGGTTCTCATTACT","5","1.05612","-0.013451","Valid"], 
	"SCM2164":["YHR132C", "ECM14","GATATGGTTCGTCTAAGA","5","0.995021","-0.00663819","Valid"], 
	"SCM2165":["YHR133C", "YHR133C","GACTTTGGTTCCATAGTACC","5","1.06559","-0.0428499","Valid"], 
	"SCM2166":["YHR134W", "YHR134W","GAGCTCCTTAGAAGTTGTA","5","0.979312","-0.0546507","Valid"], 
	"SCM2167":["YHR135C", "YCK1","GATTTGGCAGGTATCTAGAA","4","0.93533","0.00302356","Valid"], 
	"SCM2168":["YHR136C", "SPL2","GACGAATCTTCGAATATG","5","0.95502","0.00801311","Valid"], 
	"SCM2169":["YHR137W", "ARO9","GACCGTGGTAAACGAATTAT","5","0.985468","0.012665","Valid"], 
	"SCM2170":["YHR139C", "SPS100","GACAGTTTGTGACGATTATAA","5","1.03717","-0.0261223","Valid"], 
	"SCM2171":["YHR140W", "YHR140W","GACAGGAATGCTAAATATTGA","5","0.914774","-0.0387789","Valid"], 
	"SCM2172":["YHR144C", "DCD1","GACAAGGGTAGCATTATACA","5","0.901528","0.0282162","Valid"], 
	"SCM2173":["YHR146W", "YHR146W","GATTGGAAACATTAGTAGGC","5","0.885836","-0.268682","Invalid"], 
	"SCM2174":["YHR147C", "MRPL6","GACAGGTTTCCATAAATGCA","5","0.922626","-0.0595673","Valid"], 
	"SCM2175":["YHR149C", "YHR149C","GACCGACAATGAAGGATTA","5","0.900822","0.0138307","Valid"], 
	"SCM2176":["YHR150W", "YHR150W","GATGCATATCGCGTAAATTA","5","1.01096","-0.0141408","Valid"], 
	"SCM2177":["YHR151C", "YHR151C","GGCGAGTAGGTAACTGTTA","5","0.946766","-0.0544418","Valid"], 
	"SCM2178":["YHR152W", "SPO12","GGTTGCCTTTAAAGTTCA","5","1.07438","0.00996405","Valid"], 
	"SCM2179":["YHR153C", "SPO16","GATGGACGAGTTTATTGAT","5","0.974691","0.0199036","Valid"], 
	"SCM2180":["YHR154W", "ESC4","GGCTCTAACCACATATGATT","4","0.927699","-0.00565502","Valid"], 
	"SCM2181":["YHR155W", "YHR155W","GACGTGCTCTTCAATAGAT","4","0.992498","-0.0915019","Valid"], 
	"SCM2182":["YHR156C", "YHR156C","GGGCAGAATATGATTCTG","4","0.914095","0.0250956","Valid"], 
	"SCM2183":["YHR157W", "REC104","GAACGGAAGAGATACTGTT","5","0.965738","0.0335447","Valid"], 
	"SCM2184":["YHR158C", "KEL1","GACTTCCAAGGAATGATTAT","4","0.99904","-0.0279537","Valid"], 
	"SCM2185":["YHR159W", "YHR159W","GAACTCCCATTTCTAGAC","5","1.031","0.0508033","Valid"], 
	"SCM2186":["YHR161C", "YAP1801","GACAAACGGGTTGTAAGATT","3","0.927826","0.126857","Valid"], 
	"SCM2187":["YHR163W", "SOL3","GACTAGTCGAGGGTAATT","5","0.953901","0.0888946","Valid"], 
	"SCM2188":["YHR164C", "DNA2","GATGCTAAACCCTGATGTAT","0","0","0","Invalid"], 
	"SCM2189":["YHR165C", "PRP8","GATGGTTCCTGTACACTAG","5","0.972566","0.0155628","Valid"], 
	"SCM2190":["YHR166C", "CDC23","GATCCCACGATAGAAATTT","5","0.951713","-0.0000928079","Valid"], 
	"SCM2191":["YHR167W", "YHR167W","GGCTAATACTCTTAGGATTC","5","0.996163","0.00220303","Valid"], 
	"SCM2192":["YHR168W", "YHR168W","GACTGTTGAGCCAAGTATAG","3","1.29516","-0.126791","Invalid"], 
	"SCM2193":["YHR169W", "DBP8","GATGGCAGACTTTAAATCT","5","1.05791","0.000917623","Valid"], 
	"SCM2194":["YHR170W", "NMD3","GACGAGATTGTTCCTATCTG","5","0.990086","-0.103159","Valid"], 
	"SCM2195":["YHR172W", "SPC97","GACGCCCTTGTTAATATCA","5","1.01456","-0.0573342","Valid"], 
	"SCM2196":["YHR173C", "YHR173C","GATTCATGAAGTGTGATAC","5","0.948313","-0.0161935","Valid"], 
	"SCM2197":["YHR174W", "ENO2","GGTTGAAGGTTAACCAAAT","5","0.982143","-0.0161505","Valid"], 
	"SCM2198":["YHR175W", "CTR2","GATCTCAGGACTATACGAA","4","0.996424","-0.048652","Valid"], 
	"SCM2199":["YHR176W", "YHR176W","GACTCTCAATGGGAGATAAC","5","0.889984","0.00376212","Valid"], 
	"SCM2200":["YHR177W", "YHR177W","GATGGTGTTTACAATCCTAA","5","1.05215","0.0115236","Valid"], 
	"SCM2201":["YHR178W", "STB5","GACATGACTGCTAATTAGTG","4","0.717623","-0.251821","Invalid"], 
	"SCM2202":["YHR179W", "OYE2","GATCTGACAACGTGTATATG","0","0","0","Invalid"], 
	"SCM2203":["YHR180W", "YHR180W","GGTACAGCTGTGTATTTT","5","0.965274","0.0296893","Valid"], 
	"SCM2204":["YHR181W", "YHR181W","GATTTCTTAGCCATATGTTG","5","1.03167","0.00316778","Valid"], 
	"SCM2205":["YHR182W", "YHR182W","GGCGACCAATTTATGTCAT","2","1.03218","-0.0781474","Invalid"], 
	"SCM2206":["YHR183W", "GND1","GATTGGAAGATGTTCTTAA","5","1.04252","-0.0272338","Valid"], 
	"SCM2207":["YHR184W", "SSP1","GATTTGTCCACTTTACAAAC","5","0.976659","-0.0292562","Valid"], 
	"SCM2208":["YHR186C", "YHR186C","GATCATCCTCGTTAATGAGT","5","1.06928","0.0245804","Valid"], 
	"SCM2209":["YHR187W", "IKI1","GATGGAATACGACTTCATAG","4","0.982339","-0.020205","Valid"], 
	"SCM2210":["YHR188C", "YHR188C","GGCAGATTGGTATAAATGA","5","0.964832","-0.0195084","Valid"], 
	"SCM2211":["YHR189W", "YHR189W","GACTCGTCATGAATAACTAC","5","0.897923","0.0158322","Valid"], 
	"SCM2212":["YHR190W", "ERG9","GACTTCGATGGTATCCAAAG","5","1.04626","-0.0129799","Valid"], 
	"SCM2213":["YHR192W", "YHR192W","GGCATTAACCAAACTCTATG","5","1.03997","-0.0270601","Valid"], 
	"SCM2214":["YHR193C", "EGD2","GATACCGTCTTAAACAAGAA","5","0.950572","-0.0397514","Valid"], 
	"SCM2215":["YHR194W", "YHR194W","GACAACGACTCATTCTTAGT","4","1.07382","-0.0437606","Valid"], 
	"SCM2216":["YHR196W", "YHR196W","GAGCAACAGGTTCTAATTT","5","1.02918","-0.0310899","Valid"], 
	"SCM2217":["YHR197W", "YHR197W","GATCGCTACAGAAGAAATA","5","1.04702","0.00449219","Valid"], 
	"SCM2218":["YHR198C", "YHR198C","GACTGATACGCTAGAGTCTA","5","0.937612","-0.0696019","Valid"], 
	"SCM2219":["YHR199C", "YHR199C","GACCGTCCATCAATAACTTG","5","0.950912","0.00335519","Valid"], 
	"SCM2220":["YHR200W", "RPN10","GACGAGAATCACTTATTGGG","5","0.961996","0.191754","Invalid"], 
	"SCM2221":["YHR202W", "YHR202W","GAGAGCCAGTGTTAATCAA","4","0.936356","0.0226745","Valid"], 
	"SCM2222":["YHR204W", "YHR204W","GAATCCGGTAGACGTTAAA","5","0.999787","-0.0365443","Valid"], 
	"SCM2223":["YHR205W", "SCH9","GATATCGATGGTAACTGAGA","5","0.96922","0.0149378","Valid"], 
	"SCM2224":["YHR206W", "SKN7","GAATACGGTCCTTTAGAT","5","0.900383","-0.0293757","Valid"], 
	"SCM2225":["YHR207C", "YHR207C","GAACTCTTTCAAATGTAGAT","5","1.1434","-0.0347888","Valid"], 
	"SCM2226":["YHR208W", "BAT1","GAACCGAAGGCTTCTAATA","5","0.981209","-0.0281706","Valid"], 
	"SCM2227":["YHR209W", "YHR209W","GACAGCCTTTCTAAATTGC","5","0.920728","0.0244948","Valid"], 
	"SCM2228":["YHR210C", "YHR210C","GGCAAATCGTATTTACAAG","0","0","0","Invalid"], 
	"SCM2229":["YHR218W", "YHR218W","GATTGGGTGATGTTTTAG","0","0","0","Invalid"], 
	"SCM2230":["YIL001W", "YIL001W","GATTTCGGAGCAAATAGTAC","5","0.956653","0.00107597","Valid"], 
	"SCM2231":["YIL002C", "INP51","GATTACCTTGGAATATTCCG","5","1.08198","-0.0934402","Valid"], 
	"SCM2232":["YIL003W", "YIL003W","GAAGTGGAGACAAACTCTA","5","0.953134","0.0337738","Valid"], 
	"SCM2233":["YIL004C", "BET1","GAAGCTGGTCAATAGTTTG","5","1.01507","0.0168177","Valid"], 
	"SCM2234":["YIL005W", "YIL005W","GACGAAGTTGACTCTTCTAAT","4","0.938543","0.0326955","Valid"], 
	"SCM2235":["YIL006W", "YIL006W","GACCTATAATTGACTCAGTAC","5","0.946168","0.0195883","Valid"], 
	"SCM2236":["YIL007C", "YIL007C","GACTAGTTGTGTCTCAATATC","4","0.958305","-0.00780831","Valid"], 
	"SCM2237":["YIL008W", "YIL008W","GATGTCGTTGATTAATGTGA","4","0.961675","-0.469221","Invalid"], 
	"SCM2238":["YIL009W", "FAA3","GACACCCAAAGTATCATACG","5","0.975792","-0.0154436","Valid"], 
	"SCM2239":["YIL010W", "DOT5","GACTTCTGGTGATATCTTA","4","1.08338","0.258163","Invalid"], 
	"SCM2240":["YIL013C", "PDR11","GGCTGTCCATCGATTAATA","5","0.915791","-0.0582545","Valid"], 
	"SCM2241":["YIL014W", "YIL014W","GACATGTCTGTGATAATAGG","5","0.982456","0.00288973","Valid"], 
	"SCM2242":["YIL015W", "BAR1","GGTAAATGCGTCCTATAGT","5","1.06711","-0.0486293","Valid"], 
	"SCM2243":["YIL016W", "SNL1","GATGTATTTTTGGTTACAATCA","5","1","0.0304506","Valid"], 
	"SCM2244":["YIL017C", "YIL017C","GAATCCCACATTACTTTGA","5","1.06216","-0.091863","Valid"], 
	"SCM2245":["YIL018W", "RPL2B","GACACCTCTAGAGATAGTAG","5","0.961573","-0.0385721","Valid"], 
	"SCM2246":["YIL019W", "YIL019W","GAGAGTCTCACTTATTGA","4","0.933769","-0.0439055","Valid"], 
	"SCM2247":["YIL020C", "HIS6","GATTACGAGTTGGCTATTTA","5","0.929821","-0.0378164","Valid"], 
	"SCM2248":["YIL021W", "RPB3","GGTCAGAGGTATCGATACA","5","0.985807","0.00525488","Valid"], 
	"SCM2249":["YIL022W", "TIM44","GACAGCGTCTTTATGTTCTC","4","0.977087","-0.0439003","Valid"], 
	"SCM2250":["YIL023C", "YIL023C","GACGGCATAAGTTGTATGA","5","1.01697","-0.0195117","Valid"], 
	"SCM2251":["YIL024C", "YIL024C","GATACTGCAGAACATAATC","5","0.918148","-0.0370764","Valid"], 
	"SCM2252":["YIL025C", "YIL025C","GGTAGGATGAGTCGATTAG","4","1.02037","-0.0663225","Valid"], 
	"SCM2253":["YIL026C", "IRR1","GACGATAACTCTGTATCAGTC","5","1.03107","-0.0626374","Valid"], 
	"SCM2254":["YIL027C", "YIL027C","GGTTACCTAAAGATATCATGTA","5","0.951228","-0.0528695","Valid"], 
	"SCM2255":["YIL029C", "YIL029C","GATGCATCCAATTTTTACAG","5","1.03895","0.025061","Valid"], 
	"SCM2256":["YIL030C", "SSM4","GATAGGTCCAAGATTATCT","5","0.979922","-0.069314","Valid"], 
	"SCM2257":["YIL031W", "SMT4","GGTCATCCCTGTTAACAAT","5","1.07393","-0.0371537","Valid"], 
	"SCM2258":["YIL033C", "SRA1","GACCTCCAGACAATTTATGA","4","1.03196","-0.0144097","Valid"], 
	"SCM2259":["YIL034C", "CAP2","GATGGCACAAGATTTACTAT","5","0.951783","0.0418153","Valid"], 
	"SCM2260":["YIL035C", "CKA1","GACAGAGGCTCGTGTTTATA","5","1.00982","-0.0215647","Valid"], 
	"SCM2261":["YIL036W", "YIL036W","GATGGATTCGTCATAGGTAA","5","0.927828","-0.0242272","Valid"], 
	"SCM2262":["YIL037C", "YIL037C","GACCTCAAGAACTTCCTTAAT","5","0.981867","-0.0317097","Valid"], 
	"SCM2263":["YIL038C", "NOT3","GATCCCTTTCTAAAGGAGTA","4","1.08393","0.0631124","Valid"], 
	"SCM2264":["YIL039W", "YIL039W","GAGGCTGATAATCAAGAA","5","0.967222","-0.0758802","Valid"], 
	"SCM2265":["YIL041W", "YIL041W","GATAGCGTGAGAAATAACCT","5","0.917581","0.0272095","Valid"], 
	"SCM2266":["YIL042C", "YIL042C","GACGTTTCTGATTATGTCA","3","0.859238","-0.014338","Valid"], 
	"SCM2267":["YIL043C", "CBR1","GACTCGTGGGAACTATCATT","5","0.912191","0.0823769","Valid"], 
	"SCM2268":["YIL044C", "YIL044C","GGTTCAGTAGAATCATTTA","5","1.02874","-0.0126473","Valid"], 
	"SCM2269":["YIL045W", "PIG2","GACTATGTTTCATCTCGTAG","5","0.937501","-0.0326979","Valid"], 
	"SCM2270":["YIL046W", "MET30","GACTGACAACTTCAGAATTAT","5","1.13269","0.0163882","Valid"], 
	"SCM2271":["YIL047C", "SYG1","GACGACTTGTATTTAGCTG","4","0.873398","-0.18865","Invalid"], 
	"SCM2272":["YIL048W", "NEO1","GGTTCCTGCACTAAGAATA","5","0.939525","-0.0551826","Valid"], 
	"SCM2273":["YIL049W", "DFG10","GATATTCCGTACTCTTGTTA","5","1.03185","0.0312087","Valid"], 
	"SCM2274":["YIL050W", "PCL7","GACAGGAGAACAATCTAGTA","5","0.951611","0.00304196","Valid"], 
	"SCM2275":["YIL051C", "MMD1","GATCTTAGCAGAAAGTAATT","5","0.903805","0.035032","Valid"], 
	"SCM2276":["YIL053W", "RHR2","GACCTTTAAGTATGGTTCTG","4","0.922763","-0.0308321","Valid"], 
	"SCM2277":["YIL054W", "YIL054W","GGAAATCCGTATCATTTT","5","0.973713","0.0697668","Valid"], 
	"SCM2278":["YIL055C", "YIL055C","GATGGACGCTCTAAAGATA","5","0.948773","0.0141463","Valid"], 
	"SCM2279":["YIL056W", "YIL056W","GACGAGATTCATCTCGTAAT","5","1.08588","-0.0472273","Valid"], 
	"SCM2280":["YIL057C", "YIL057C","GGCCATCGTGTTTACATAC","5","1.00376","-0.0201919","Valid"], 
	"SCM2281":["YIL058W", "YIL058W","GAAACTGCCAGGGATATAA","5","0.908726","-0.0136592","Valid"], 
	"SCM2282":["YIL061C", "SNP1","GATCTTGGCTTGAAATATTTA","1","0","0","Invalid"], 
	"SCM2283":["YIL062C", "ARC15","GACATTCCTTTGTAGAGA","5","0.987168","-0.187127","Invalid"], 
	"SCM2284":["YIL063C", "YRB2","GACGAGACCTCATAACAAT","0","0","0","Invalid"], 
	"SCM2285":["YIL064W", "YIL064W","GAATGGACACATGTTATTT","5","0.929469","0.0215255","Valid"], 
	"SCM2286":["YIL065C", "YIL065C","GATATTCACCGAGTTTGTAG","5","1.07167","-0.0410202","Valid"], 
	"SCM2287":["YIL066C", "RNR3","GATCAATGGGTAAGATTACT","5","1.03427","0.0541705","Valid"], 
	"SCM2288":["YIL067C", "YIL067C","GACTGCATTCGTATAGTCAC","4","0.720751","-0.0648647","Invalid"], 
	"SCM2289":["YIL068C", "SEC6","GATGATTAGGCCTAAAGAAC","4","0.883808","-0.0506257","Valid"], 
	"SCM2290":["YIL071C", "YIL071C","GACAGAACTTTCAATGTTAA","4","0.9806","0.0515074","Valid"], 
	"SCM2291":["YIL072W", "HOP1","GATTGAGAAATGCTTTACT","4","0.905277","-0.0159787","Valid"], 
	"SCM2292":["YIL074C", "YIL074C","GACAGGAATCTAGTTTGTATT","4","1.00418","0.0382949","Valid"], 
	"SCM2293":["YIL075C", "RPN2","GATCTTGCGTGATTATACCA","5","0.941268","0.0533227","Valid"], 
	"SCM2294":["YIL076W", "SEC28","GACGTCAAGCTACAGTATAA","4","1.04549","-0.0562482","Valid"], 
	"SCM2295":["YIL077C", "YIL077C","GATAGGTCCATGTATACACG","4","0.851037","-0.0518985","Valid"], 
	"SCM2296":["YIL078W", "THS1","GACGACTCTTTACAAAGAGT","5","1.01564","-0.0414862","Valid"], 
	"SCM2297":["YIL079C", "YIL079C","GAGTGTCCTCATAAATGGA","5","0.9136","0.0327448","Valid"], 
	"SCM2298":["YIL080W", "YIL080W","GATTCCTGAAAAGTTTGTA","0","0","0","Invalid"], 
	"SCM2299":["YIL082W", "YIL082W","GATATAGAAATGTTGATATAATCC","5","1.00934","0.0130602","Valid"], 
	"SCM2300":["YIL083C", "YIL083C","GACCATATTCAAGACTACCT","5","0.937121","0.0644253","Valid"], 
	"SCM2301":["YIL084C", "SDS3","GGTCTGCTATAATTCATG","3","0.882529","-0.0816474","Valid"], 
	"SCM2302":["YIL085C", "KTR7","GACGTACGGATATTTGAACC","5","1.0036","-0.0176442","Valid"], 
	"SCM2303":["YIL087C", "YIL087C","GACCAGAATCGGTATAACTA","5","0.985275","-0.0117804","Valid"], 
	"SCM2304":["YIL088C", "YIL088C","GATTTGGCAATGATAGTT","4","0.876152","0.0219076","Valid"], 
	"SCM2305":["YIL089W", "YIL089W","GAAAGGCGAATAACTTCAT","5","0.977848","-0.0806848","Valid"], 
	"SCM2306":["YIL090W", "YIL090W","GATCAAACACGTGGATTATT","5","1.0338","-0.0133672","Valid"], 
	"SCM2307":["YIL091C", "YIL091C","GATTCGTAGGAGTCATACTC","5","0.928128","-0.0201172","Valid"], 
	"SCM2308":["YIL092W", "YIL092W","GACATGGTTTGATTCTAC","5","1.07916","0.111407","Valid"], 
	"SCM2309":["YIL093C", "YIL093C","GGTTATCCAGCGAACTATG","4","1.00108","-0.0552029","Valid"], 
	"SCM2310":["YIL094C", "LYS12","GATCAACAGCCTTGTAGAT","3","0.984808","-0.161756","Invalid"], 
	"SCM2311":["YIL095W", "PRK1","GATAAGGCCACCTAGAAATA","5","0.937971","-0.102788","Valid"], 
	"SCM2312":["YIL096C", "YIL096C","GAACAAGTTACGATAATTCT","4","1.05821","0.00317405","Valid"], 
	"SCM2313":["YIL097W", "YIL097W","GGGTACCAGGACTAAATT","5","0.965877","-0.0574533","Valid"], 
	"SCM2314":["YIL098C", "FMC1","GGCCATTCTGAAATATGAA","0","0","0","Invalid"], 
	"SCM2315":["YIL099W", "SGA1","GATCCCAACGTACAATATCA","5","0.992453","-0.0203615","Valid"], 
	"SCM2316":["YIL101C", "XBP1","GACCTCTGGGCAAGTTTATA","4","0.981308","0.000641056","Valid"], 
	"SCM2317":["YIL103W", "YIL103W","GGTGTTGAAACTCTAGTA","5","0.94252","-0.0112546","Valid"], 
	"SCM2318":["YIL104C", "YIL104C","GGTCATGCCAATTGAGTTT","5","0.577164","0.127395","Invalid"], 
	"SCM2319":["YIL105C", "YIL105C","GATTGTCCATTCAAATAGCT","3","0.917759","0.00139759","Valid"], 
	"SCM2320":["YIL107C", "PFK26","GATGTCGGTAACACTAGAA","5","1.02233","-0.0108044","Valid"], 
	"SCM2321":["YIL108W", "YIL108W","GATAAGTGACCAATCTCATG","5","0.996295","-0.101872","Valid"], 
	"SCM2322":["YIL109C", "SEC24","GAGAATTTCCATCTTATGTG","5","0.982891","0.03899","Valid"], 
	"SCM2323":["YIL110W", "YIL110W","GACAATATTGGAAAGTCTTAA","3","0.920424","0.00605719","Valid"], 
	"SCM2324":["YIL111W", "COX5B","GATCCTTTAGTTATAAATGCA","5","1.02998","-0.023921","Valid"], 
	"SCM2325":["YIL112W", "YIL112W","GATGCAAGGTCATATTGAGA","5","1.02033","-0.148239","Valid"], 
	"SCM2326":["YIL113W", "YIL113W","GAACCTGCATTCGTAAAT","5","0.945994","-0.010317","Valid"], 
	"SCM2327":["YIL115C", "NUP159","GAGTTTCCGGTAATCTAG","4","0.742039","-0.084302","Valid"], 
	"SCM2328":["YIL116W", "HIS5","GATGAAGTACTTTATCAAATGT","5","1.00375","0.0029867","Valid"], 
	"SCM2329":["YIL117C", "YIL117C","GGAACAGTTTTCATTGTAG","5","0.926686","-0.0307876","Valid"], 
	"SCM2330":["YIL118W", "RHO3","GATGTGACTTAAGAAACAATG","0","0","0","Invalid"], 
	"SCM2331":["YIL119C", "RPI1","GATTTCCGTTTACAAAACTA","4","1.01796","-0.13482","Valid"], 
	"SCM2332":["YIL120W", "YIL120W","GATTCCGGAATTTGTCTAGT","5","1.0191","-0.082463","Valid"], 
	"SCM2333":["YIL121W", "YIL121W","GATTCTGAGCGTTATAGAAA","5","0.961917","0.0191119","Valid"], 
	"SCM2334":["YIL122W", "YIL122W","GATTCGACATTAAACAAGAT","1","0","0","Invalid"], 
	"SCM2335":["YIL123W", "SIM1","GATTCACATAAGTAATCCG","4","1.03764","-0.0143789","Valid"], 
	"SCM2336":["YIL125W", "KGD1","GAATGGAGACATAAGTTC","5","1.13019","-0.0484281","Valid"], 
	"SCM2337":["YIL126W", "STH1","GGTAGCTCGTCTAATTGAA","5","1.03513","-0.0221761","Valid"], 
	"SCM2338":["YIL127C", "YIL127C","GACTTGAAGGATACAGTTTC","4","1.05917","-0.134141","Valid"], 
	"SCM2339":["YIL128W", "MET18","GGTCTCCATTAACGAGATA","5","0.980943","-0.0203851","Valid"], 
	"SCM2340":["YIL130W", "YIL130W","GATTGAAACCTCATTTAGGA","4","0.978805","0.0279419","Valid"], 
	"SCM2341":["YIL131C", "FKH1","GACTCATGCCCAAATTACTA","5","0.970018","0.0268814","Valid"], 
	"SCM2342":["YIL132C", "YIL132C","GATTGGAACTGATTACCATT","4","0.859364","-0.0264654","Valid"], 
	"SCM2343":["YIL134W", "FLX1","GACTTTCGTGACACCATATA","4","1.00071","-0.0602871","Valid"], 
	"SCM2344":["YIL135C", "YIL135C","GGCAACCTTCTAGGACTAA","3","0.900711","-0.138956","Valid"], 
	"SCM2345":["YIL136W", "OM45","GAAAGCTCATTAAAGTCTC","5","0.926077","0.0170179","Valid"], 
	"SCM2346":["YIL137C", "YIL137C","GAACTGTCTTCGATAGAAG","4","0.911006","-0.014526","Valid"], 
	"SCM2347":["YIL138C", "TPM2","GATAGCGGACAAAGATTTAA","5","0.895034","-0.052807","Valid"], 
	"SCM2348":["YIL139C", "REV7","GACTGCTTCAAATGTTATTG","5","1.08638","0.0520404","Valid"], 
	"SCM2349":["YIL140W", "SRO4","GAAATGGTAGCATTATCTA","4","0.969332","0.0120983","Valid"], 
	"SCM2350":["YIL142W", "CCT2","GGTTGGTGAACATCAGTAA","4","0.900097","-0.0375144","Valid"], 
	"SCM2351":["YIL143C", "SSL2","GACGGATTCCTCTATGAATC","3","0.955212","-0.0309977","Valid"], 
	"SCM2352":["YIL144W", "TID3","GACATGCCAAGAAATTTGTG","5","1.04214","-0.00835177","Valid"], 
	"SCM2353":["YIL145C", "YIL145C","GAGGAGCAAATAGAACATC","5","0.968783","-0.0744036","Valid"], 
	"SCM2354":["YIL146C", "ECM37","GATTCCAAGGATAAATCTTG","5","0.899352","-0.229731","Invalid"], 
	"SCM2355":["YIL147C", "SLN1","GACATGGTGAATAGCCTAAA","5","0.972869","-0.0472775","Valid"], 
	"SCM2356":["YIL148W", "RPL40A","GAATCTCAAGACTAAGTGC","5","1.00153","-0.00291484","Valid"], 
	"SCM2357":["YIL149C", "YIL149C","GATCGCAGTACTATTCAAG","5","0.964139","0.0413463","Valid"], 
	"SCM2358":["YIL150C", "DNA43","GAGGCTCTTGAAATTTAGG","4","0.982053","-0.0785787","Valid"], 
	"SCM2359":["YIL151C", "YIL151C","GGTCTTCCAAGTAATTTGC","5","1.00265","-0.0834172","Valid"], 
	"SCM2360":["YIL152W", "YIL152W","GATGACGGTAATCATATGC","5","0.95929","0.0320023","Valid"], 
	"SCM2361":["YIL153W", "RRD1","GATTGGTGTCCTTATACTCG","5","0.983135","-0.000738114","Valid"], 
	"SCM2362":["YIL154C", "IMP2'","GAACTTTTGTACCAGCATA","4","0.89394","-0.00309684","Valid"], 
	"SCM2363":["YIL155C", "GUT2","GAGGCTGATATTCAAGAT","5","0.911848","-0.0278764","Valid"], 
	"SCM2364":["YIL156W", "UBP7","GAGCACCAGAATTGTTTAG","4","0.942955","-0.0135049","Valid"], 
	"SCM2365":["YIL157C", "YIL157C","GACTGGAGACCGTCTTATAT","5","0.983043","-0.0167177","Valid"], 
	"SCM2366":["YIL158W", "YIL158W","GACTCTTGTTGACAGTATAAT","5","0.952749","-0.0146981","Valid"], 
	"SCM2367":["YIL159W", "BNR1","GATAGGTGAACGATTTAAGT","5","1.05626","-0.0383362","Valid"], 
	"SCM2368":["YIL160C", "POT1","GACCTCTGTCTTTGATAAAG","5","0.920526","0.00537427","Valid"], 
	"SCM2369":["YIL162W", "SUC2","GATAGGCCGTACACTTTATA","5","0.974798","-0.0119947","Valid"], 
	"SCM2370":["YIL163C", "YIL163C","GATTCGAGGAATGCTTAAAC","5","1.07715","-0.146158","Valid"], 
	"SCM2371":["YIL164C", "NIT1","GAAGCATCGAAAACTGATG","4","0.930914","-0.0197732","Valid"], 
	"SCM2372":["YIL165C", "YIL165C","GATCGTCTATTCTTGATTAGT","5","0.971779","-0.0430854","Valid"], 
	"SCM2373":["YIL166C", "YIL166C","GGCTTCTAACATGTATAGAA","4","1.12323","0.000102589","Valid"], 
	"SCM2374":["YIL167W", "YIL167W","GGCCGATGACTACAATTTT","5","1.02936","0.0577656","Valid"], 
	"SCM2375":["YIL168W", "SDL1","GACCTGCACTTTGAATTTTC","5","0.992339","-0.038589","Valid"], 
	"SCM2376":["YIL169C", "YIL169C","GGGTCAGTACTATAGCAA","5","0.956419","-0.0431628","Valid"], 
	"SCM2377":["YIL170W", "HXT12","GACTTATGGGAGTGATAATC","5","0.911435","0.0655175","Valid"], 
	"SCM2378":["YIL177C", "YIL177C","GACGAGTAGTGATATACCAT","1","0","0","Invalid"], 
	"SCM2379":["YIR001C", "YIR001C","GACTTGTGGGTAAACTATC","4","0.967035","-0.0290834","Valid"], 
	"SCM2380":["YIR002C", "YIR002C","GATACCGAGTCTATGAACTT","3","0.912309","0.0171735","Valid"], 
	"SCM2381":["YIR003W", "YIR003W","GAGAGATTCCTCACTTATG","5","1.05606","-0.0225786","Valid"], 
	"SCM2382":["YIR004W", "DJP1","GATGGGCAAAGTATTGTC","5","0.867389","-0.038041","Valid"], 
	"SCM2383":["YIR005W", "YIR005W","GACTACAAAGTGGAATTCTTA","5","1.08642","0.0375717","Valid"], 
	"SCM2384":["YIR006C", "PAN1","GACATTTCGGTAGATAAG","5","0.934639","0.00572914","Valid"], 
	"SCM2385":["YIR007W", "YIR007W","GATTGGATTAGAGTCTATGAA","4","0.96643","-0.0144609","Valid"], 
	"SCM2386":["YIR008C", "PRI1","GATCGTATTGATGACTCTTTA","4","1.07522","0.0215766","Valid"], 
	"SCM2387":["YIR009W", "MSL1","GACGCCGTTTAATGAAATCT","0","0","0","Invalid"], 
	"SCM2388":["YIR010W", "YIR010W","GAGGTCTAGACGTAAATTT","4","0.949818","0.105237","Valid"], 
	"SCM2389":["YIR011C", "STS1","GATTACTCTCATAAGACCTA","4","0.897882","0.0774748","Valid"], 
	"SCM2390":["YIR012W", "SQT1","GATTCCGGAGCTAATGATAG","4","1.0762","-0.107668","Valid"], 
	"SCM2391":["YIR014W", "YIR014W","GATACGCTGTTTCTAGAAGT","5","1.072","-0.0480909","Valid"], 
	"SCM2392":["YIR015W", "RPR2","GAGGTAGTTTAATCTATGGAA","3","1.03038","0.0685592","Valid"], 
	"SCM2393":["YIR016W", "YIR016W","GATTACAAACTTTCGTACTAT","0","0","0","Invalid"], 
	"SCM2394":["YIR017C", "MET28","GGTTCCGTCTCTTAATGTC","3","0.983422","-0.00187751","Valid"], 
	"SCM2395":["YIR018W", "YAP5","GAATGAAGGCGATACCTAT","3","0.963973","-0.00912982","Valid"], 
	"SCM2396":["YIR019C", "MUC1","GATCACATCCAAAGTATACT","4","1.0839","-0.0000540428","Valid"], 
	"SCM2397":["YIR020C", "YIR020C","GATTCCAATTGTTAATCACA","3","0.850364","-0.0131325","Valid"], 
	"SCM2398":["YIR021W", "MRS1","GGTTGTCGAGGATAGTATG","1","0","0","Invalid"], 
	"SCM2399":["YIR022W", "SEC11","GATTGGTTGAAAGTATTTCT","4","0.944049","-0.0627023","Valid"], 
	"SCM2400":["YIR023W", "DAL81","GACGTAGTGAATGTCATAAC","5","0.939422","-0.0408656","Valid"], 
	"SCM2401":["YIR024C", "GIF1","GACTTGCTCCCATAAAGATA","5","0.943048","-0.0184186","Valid"], 
	"SCM2402":["YIR025W", "YIR025W","GAATTTGCCGTCTAGTAAC","4","1.02924","-0.0438636","Valid"], 
	"SCM2403":["YIR026C", "YVH1","GATTGGGTGCAGAATTTAAC","5","0.989775","-0.0205441","Valid"], 
	"SCM2404":["YIR027C", "DAL1","GAAGCCATCGTGAATATTC","3","1.01573","-0.044059","Valid"], 
	"SCM2405":["YIR028W", "DAL4","GGCAGACTGTTTCAATATTA","5","0.988621","-0.000220377","Valid"], 
	"SCM2406":["YIR029W", "DAL2","GATCGGTTCAGTTGATAATT","5","1.02352","-0.0158936","Valid"], 
	"SCM2407":["YIR030C", "DCG1","GATCCACAGAGTTATTCAAT","4","1.02208","-0.0365565","Valid"], 
	"SCM2408":["YIR031C", "DAL7","GGTCTGACAATTAAAGTG","5","0.980452","-0.0439039","Valid"], 
	"SCM2409":["YIR032C", "DAL3","GATCGAGGACTTTGATAGAA","5","1.00169","0.0105768","Valid"], 
	"SCM2410":["YIR033W", "MGA2","GATGGTATCGAAGTTACATT","5","0.983357","0.0218901","Valid"], 
	"SCM2411":["YIR034C", "LYS1","GACATGGAGAAACTGAATA","4","1.06163","-0.00934258","Valid"], 
	"SCM2412":["YIR035C", "YIR035C","GACGTTGTCGGTGATATTAC","5","0.886261","-0.0535051","Valid"], 
	"SCM2413":["YIR038C", "GTT1","GACTCCTCTGAGGTTATG","5","0.954271","-0.622867","Invalid"], 
	"SCM2414":["YIR039C", "YPS6","GGCACAACTTTCTCCTATT","5","0.902648","-0.0761051","Valid"], 
	"SCM2415":["YIR042C", "YIR042C","GACACTAGAAGTTGGATATG","4","1.10576","-0.0602547","Valid"], 
	"SCM2416":["YJL001W", "PRE3","GACAGTACCATTTGGAATTA","5","1.0161","0.0139059","Valid"], 
	"SCM2417":["YJL002C", "OST1","GATATGAGACAAACTCACTT","5","0.886848","-0.0579213","Valid"], 
	"SCM2418":["YJL003W", "YJL003W","GATCTCAGATTCATCCTTTAA","4","0.936556","-0.0450957","Valid"], 
	"SCM2419":["YJL004C", "SYS1","GGAAATTTCCGAGTATAG","5","0.855588","0.184734","Invalid"], 
	"SCM2420":["YJL005W", "CYR1","GATCTCACAGCTAAGTGTAT","5","1.07085","-0.0885216","Valid"], 
	"SCM2421":["YJL006C", "CTK2","GATCTTGTAGAACTATTTATGC","5","0.970224","-0.0348804","Valid"], 
	"SCM2422":["YJL007C", "YJL007C","GGATTCCATGGTTATTAAAG","5","1.11887","-0.0725604","Valid"], 
	"SCM2423":["YJL008C", "CCT8","GATCTGTAGCGACGTTAATA","4","0.981753","-0.054986","Valid"], 
	"SCM2424":["YJL010C", "YJL010C","GACATGCCAAATTTACAGAC","5","0.948081","-0.0326322","Valid"], 
	"SCM2425":["YJL011C", "YJL011C","GACCACATTGCGAGTAATAC","5","0.911884","-0.0468018","Valid"], 
	"SCM2426":["YJL012C", "YJL012C","GACGAACTAGTCGTTAAA","4","0.946283","-0.0279809","Valid"], 
	"SCM2427":["YJL013C", "MAD3","GACTGATGTAGAACTATTCG","5","0.983211","-0.0779899","Valid"], 
	"SCM2428":["YJL014W", "CCT3","GACAAGTCCTCTACACGATT","5","1.13023","-0.0519846","Valid"], 
	"SCM2429":["YJL015C", "YJL015C","GAATCGCCACTCAATAAAG","0","0","0","Invalid"], 
	"SCM2430":["YJL016W", "YJL016W","GAATGTTTGGATTACCTAAA","5","0.97941","0.0650666","Valid"], 
	"SCM2431":["YJL017W", "YJL017W","GGCTAAAGGAAAGTATCAA","3","0.964469","-0.00996253","Valid"], 
	"SCM2432":["YJL018W", "YJL018W","GACATATCTCTGAGGAAATTTAT","4","1.04301","-0.007925","Valid"], 
	"SCM2433":["YJL019W", "YJL019W","GACACGTTAGAATAATCCTG","3","0.893155","-0.0710179","Valid"], 
	"SCM2434":["YJL020C", "YJL020C","GGATGTGCATTATCAACA","5","1.01042","-0.0719898","Valid"], 
	"SCM2435":["YJL021C", "YJL021C","GACAACTTTCGCATTAAAC","5","0.942642","0.0208987","Valid"], 
	"SCM2436":["YJL022W", "YJL022W","GATCAGTTAGCGTACTTAAT","4","0.973669","0.00253956","Valid"], 
	"SCM2437":["YJL023C", "PET130","GATGTTAGCATATTTCCTGA","4","0.901777","-0.0475542","Valid"], 
	"SCM2438":["YJL024C", "APS3","GAGAAGCAACTATTCTGTT","1","0","0","Invalid"], 
	"SCM2439":["YJL025W", "RRN7","GACATGAGGCCAAATTACTA","3","1.03117","0.0753168","Valid"], 
	"SCM2440":["YJL026W", "RNR2","GGTCTAAGGATATCCATGA","5","1.23029","-0.12149","Invalid"], 
	"SCM2441":["YJL027C", "YJL027C","GGCTTTGCTAAGAAAAATT","4","0.887702","-0.0840523","Valid"], 
	"SCM2442":["YJL028W", "YJL028W","GATCTCAACCTCCTTAATTT","5","1.02899","-0.0254536","Valid"], 
	"SCM2443":["YJL029C", "YJL029C","GGTGCCTACAACTTAGAAA","5","1.03245","0.0343867","Valid"], 
	"SCM2444":["YJL030W", "MAD2","GACCGACTCCAATAGTAAAG","5","0.976903","-0.0682243","Valid"], 
	"SCM2445":["YJL031C", "BET4","GATTACCGCAGAATAGTTGT","4","0.950299","0.0222911","Valid"], 
	"SCM2446":["YJL032W", "YJL032W","GAACAAGAGTACCTTAAAAT","5","0.889603","0.0268765","Valid"], 
	"SCM2447":["YJL033W", "HCA4","GATTTCCTTGACAGATTATAAA","5","1.03191","0.0290087","Valid"], 
	"SCM2448":["YJL034W", "KAR2","GACTGAAATTCTTGCTAA","2","-0.303425","1.28388","Invalid"], 
	"SCM2449":["YJL035C", "YJL035C","GATCTCAAGCAATTAGACAT","4","0.961725","0.0245745","Valid"], 
	"SCM2450":["YJL036W", "YJL036W","GATAGCCAAAGATTTACACA","5","0.962217","-0.0511646","Valid"], 
	"SCM2451":["YJL037W", "YJL037W","GAACAAGGTGAATATGCTA","4","0.910054","-0.0707807","Valid"], 
	"SCM2452":["YJL039C", "YJL039C","GACACGTATGTCTCCTGATA","5","1.01685","-0.0451759","Valid"], 
	"SCM2453":["YJL041W", "NSP1","GACACTGGACGATTTAGTAA","5","0.931007","-0.039619","Valid"], 
	"SCM2454":["YJL042W", "MHP1","GACCTCTATGAAGCATAATC","4","0.980286","-0.053168","Valid"], 
	"SCM2455":["YJL043W", "YJL043W","GGCGTTACACGGATATAAA","4","1.03004","-0.0338869","Valid"], 
	"SCM2456":["YJL044C", "GYP6","GGCGAACACCTACAGTATA","5","0.852506","-0.0654535","Valid"], 
	"SCM2457":["YJL045W", "YJL045W","GATCCGTCAGGAATTTATG","5","1.02664","-0.061893","Valid"], 
	"SCM2458":["YJL046W", "YJL046W","GAGGGCAGATTTGTTATAC","5","1.03298","-0.0139928","Valid"], 
	"SCM2459":["YJL048C", "YJL048C","GACTCCTCGTCACTAAGATT","4","0.94415","0.0743028","Valid"], 
	"SCM2460":["YJL049W", "YJL049W","GGTAGAAGACTTACTAGATGA","5","0.936078","-0.030656","Valid"], 
	"SCM2461":["YJL050W", "MTR4","GACACTGCAATCTCATGTAT","3","1.79838","0.0673137","Invalid"], 
	"SCM2462":["YJL051W", "YJL051W","GATGTACTTGCAGTTCTAAG","5","1.01319","-0.0322406","Valid"], 
	"SCM2463":["YJL052W", "TDH1","GACTCATGGTAGATACAAGG","5","1.0038","-0.0207698","Valid"], 
	"SCM2464":["YJL053W", "PEP8","GATTCTTGACGTTAAAGTAG","5","1.01746","-0.084152","Valid"], 
	"SCM2465":["YJL054W", "TIM54","GGCAATGTACTCCTTATAGG","5","0.960694","0.0305877","Valid"], 
	"SCM2466":["YJL056C", "ZAP1","GATGGCTTTGACTCTAAATG","5","1.0057","-0.149713","Valid"], 
	"SCM2467":["YJL057C", "IKS1","GATCCAGTGCTGATAAAGAT","5","0.872628","-0.0643306","Valid"], 
	"SCM2468":["YJL058C", "YJL058C","GATTCGAAACGTGATTAAGA","5","1.00417","-0.049908","Valid"], 
	"SCM2469":["YJL059W", "YHC3","GACACCGTCTACTTATTCGA","5","0.939731","-0.00741448","Valid"], 
	"SCM2470":["YJL060W", "YJL060W","GACAATGAAGGTATACTTTCT","5","0.72269","-0.105151","Invalid"], 
	"SCM2471":["YJL061W", "NUP82","GACCTTGGCTAAACGATAT","5","0.921492","-0.0237484","Valid"], 
	"SCM2472":["YJL063C", "MRPL8","GGCATGAATCTATAGTGTCA","2","1.64062","0.0791812","Invalid"], 
	"SCM2473":["YJL065C", "YJL065C","GACCCCTAATGAAGTTTACT","5","0.926634","-0.0143321","Valid"], 
	"SCM2474":["YJL066C", "YJL066C","GATCCAAAGTTAAGGGATAT","5","0.930726","-0.0413679","Valid"], 
	"SCM2475":["YJL067W", "YJL067W","GACGAAAATATGTCCTAATT","5","0.92385","0.0161394","Valid"], 
	"SCM2476":["YJL068C", "YJL068C","GAGTACGGATTTGCAATAG","5","0.984655","-0.097101","Valid"], 
	"SCM2477":["YJL069C", "YJL069C","GACGTTAGAGCATTAATATCTC","5","0.967021","0.00549835","Valid"], 
	"SCM2478":["YJL070C", "YJL070C","GAAGAGTCGGATGAATATT","5","0.982753","0.00274473","Valid"], 
	"SCM2479":["YJL071W", "ARG2","GATAACGCTCATGTATTC","5","1.05224","-0.0726487","Valid"], 
	"SCM2480":["YJL072C", "YJL072C","GACTCATTGATTTCTAATAGA","5","1.02142","0.0040734","Valid"], 
	"SCM2481":["YJL073W", "JEM1","GGCCAAATCACATAACTTAG","4","1.0179","-0.0212276","Valid"], 
	"SCM2482":["YJL074C", "SMC3","GATCTGGTCCATTGATAGAA","4","0.886863","-0.00586489","Valid"], 
	"SCM2483":["YJL075C", "YJL075C","GATCTGACTCAGATTTAGA","4","1.01558","-0.0267223","Valid"], 
	"SCM2484":["YJL077C", "YJL077C","GGCAAGGAACGACTATTTC","4","1.0097","0.0091881","Valid"], 
	"SCM2485":["YJL078C", "PRY3","GACAGCCATTACTAAGAGT","5","0.956987","-0.0167241","Valid"], 
	"SCM2486":["YJL079C", "PRY1","GATAGTGTTTCGTAAGTTGT","4","0.287105","0.0157766","Invalid"], 
	"SCM2487":["YJL080C", "SCP160","GAGAATGGATTTATCCGTC","4","1.03886","0.0338788","Valid"], 
	"SCM2488":["YJL081C", "ARP4","GAAGAAACACTTTGTCATA","1","0","0","Invalid"], 
	"SCM2489":["YJL082W", "YJL082W","GACTCGGAAGACAATTTGTA","5","0.964696","-0.0217393","Valid"], 
	"SCM2490":["YJL083W", "YJL083W","GAAGATACGAGTCTATGTG","1","0","0","Invalid"], 
	"SCM2491":["YJL084C", "YJL084C","GACGGAAACGTTGACTAATA","5","0.935905","-0.0149984","Valid"], 
	"SCM2492":["YJL085W", "EXO70","GAAGCTGACGTATTAGTT","3","0.820601","-0.0109417","Valid"], 
	"SCM2493":["YJL086C", "YJL086C","GACAGAAGAGCATCTAATT","4","1.12864","-0.00496303","Valid"], 
	"SCM2494":["YJL087C", "TRL1","GACCATATGATTGTAGAAACTTA","5","0.984568","-0.061094","Valid"], 
	"SCM2495":["YJL088W", "ARG3","GATAAAGGCAGTTTATTCCT","3","1.09778","-0.041859","Valid"], 
	"SCM2496":["YJL089W", "SIP4","GAAACTGAAGGTTATAATCA","4","0.96593","0.0340731","Valid"], 
	"SCM2497":["YJL090C", "DPB11","GGCAGTACGTTTCTTATC","5","1.03649","-0.0139658","Valid"], 
	"SCM2498":["YJL091C", "YJL091C","GGTAGCCATTCATAAATGC","4","1.09295","-0.00386222","Valid"], 
	"SCM2499":["YJL092W", "HPR5","GACTCGGCATACAAAGATTT","5","1.02082","0.0335105","Valid"], 
	"SCM2500":["YJL093C", "TOK1","GGTCGTACTTCAATTGTA","5","0.92123","-0.0882598","Valid"], 
	"SCM2501":["YJL094C", "YJL094C","GACCCATCTTAATAGGTATT","4","0.934743","0.0232209","Valid"], 
	"SCM2502":["YJL095W", "BCK1","GGAATCGCCTTATACAAA","4","0.96045","0.0359914","Valid"], 
	"SCM2503":["YJL097W", "YJL097W","GATCAAGACTACTAGTTGTC","5","0.937628","0.0553285","Valid"], 
	"SCM2504":["YJL099W", "CHS6","GAGGCGGTAAATCATTTAG","4","0.908276","-0.0611615","Valid"], 
	"SCM2505":["YJL100W", "YJL100W","GATTGGATGGTGAAACTAAT","5","0.930556","-0.058598","Valid"], 
	"SCM2506":["YJL101C", "GSH1","GGTTGGAATGTGATATCTG","5","0.994596","-0.0211","Valid"], 
	"SCM2507":["YJL102W", "MEF2","GATCCACTGTCTAAGGTTAG","4","0.922235","0.050851","Valid"], 
	"SCM2508":["YJL103C", "YJL103C","GGTGTCTAGGCCCTTTATA","4","0.994748","0.0191393","Valid"], 
	"SCM2509":["YJL105W", "YJL105W","GACAATGTGGAACTAGTAAC","5","0.997138","0.0255871","Valid"], 
	"SCM2510":["YJL106W", "IME2","GAGTTCTTGGTACACCTAT","5","0.970376","-0.0309149","Valid"], 
	"SCM2511":["YJL107C", "YJL107C","GGTGGAGGTTTCAATAAAC","4","0.910267","-0.0310068","Valid"], 
	"SCM2512":["YJL108C", "YJL108C","GACGTTTGAATACATGTA","4","0.972672","0.0618158","Valid"], 
	"SCM2513":["YJL109C", "YJL109C","GAACACCTGTCTTTAAGAG","5","1.04111","-0.0601645","Valid"], 
	"SCM2514":["YJL110C", "GZF3","GACTCAAGCATGTCGTTAAT","5","0.885224","-0.00392459","Valid"], 
	"SCM2515":["YJL111W", "CCT7","GATGGAGGCTCTATACAATC","5","1.05773","-0.0518296","Valid"], 
	"SCM2516":["YJL112W", "YJL112W","GACACTAATGTCGATTTATCA","4","1.00718","-0.0000157482","Valid"], 
	"SCM2517":["YJL113W", "YJL113W","GATGATACAACATGTAGAAAT","4","0.975743","-0.0319655","Valid"], 
	"SCM2518":["YJL114W", "YJL114W","GATGATACAACATGTAGAAAT","3","1.06245","-0.0587448","Valid"], 
	"SCM2519":["YJL115W", "ASF1","GGTTAGTTTCCACTCTAAG","4","0.92609","-0.0357773","Valid"], 
	"SCM2520":["YJL116C", "NCA3","GAGGTATCCTTCTCAGAT","5","0.942051","-0.0145456","Valid"], 
	"SCM2521":["YJL117W", "PHO86","GATGCATCATTAGACAAA","5","1.02619","0.00345743","Valid"], 
	"SCM2522":["YJL118W", "YJL118W","GACAACTTTGGTTAAATGTC","4","0.93384","0.0328265","Valid"], 
	"SCM2523":["YJL119C", "YJL119C","GACAACTTTGGTTAAATGTC","5","0.906807","-0.0127565","Valid"], 
	"SCM2524":["YJL120W", "YJL120W","GGCATGAAATTGTATCGAG","5","0.882375","0.00000544061","Valid"], 
	"SCM2525":["YJL122W", "YJL122W","GATTTCTCTGTGTAGCATAT","5","0.986402","0.00302189","Valid"], 
	"SCM2526":["YJL123C", "YJL123C","GACTTCAAAGATAAACACG","4","0.936306","-0.0129278","Valid"], 
	"SCM2527":["YJL125C", "GCD14","GACCAAGGTGGATTTCTTAT","4","0.95201","0.00552329","Valid"], 
	"SCM2528":["YJL126W", "NIT2","GAGGCAAGTGACTATCTTT","3","0.964699","0.0180491","Valid"], 
	"SCM2529":["YJL127C", "SPT10","GACAGGCAAGTATCCTTTA","4","0.970991","0.0561641","Valid"], 
	"SCM2530":["YJL128C", "PBS2","GATCTATTCCTTTAGAGGATA","5","0.997699","-0.000515744","Valid"], 
	"SCM2531":["YJL129C", "TRK1","GGGACCATGTTCAAATAT","5","0.909475","0.0629139","Valid"], 
	"SCM2532":["YJL130C", "URA2","GATGTTAATGCACTATCAAG","5","0.884298","-0.0152706","Valid"], 
	"SCM2533":["YJL131C", "YJL131C","GAAAGTAACGTTATATCTTGA","3","0.946725","-0.0823479","Valid"], 
	"SCM2534":["YJL132W", "YJL132W","GACGTGCATTCTATAATCGG","4","1.04059","-0.062569","Valid"], 
	"SCM2535":["YJL133W", "MRS3","GATATCCGCCTTTCTCATAA","4","0.994046","-0.107661","Valid"], 
	"SCM2536":["YJL134W", "LCB3","GACAAGCACCAGTAATCTTT","0","0","0","Invalid"], 
	"SCM2537":["YJL136C", "RPS21B","GACGATAAGGGTCAATTAGTT","3","0.316914","0.210638","Invalid"], 
	"SCM2538":["YJL137C", "GLG2","GACAGCGTGAACTTTATAGT","5","1.02314","-0.04693","Valid"], 
	"SCM2539":["YJL138C", "TIF2","GATGCCATCTATTCTGATTT","5","0.958314","-0.0551265","Valid"], 
	"SCM2540":["YJL139C", "YUR1","GATGGGAAAGAGCAGTATAC","5","0.996828","-0.0627996","Valid"], 
	"SCM2541":["YJL140W", "RPB4","GATCGGGAGAAATTTGTTA","5","0.936773","-0.0712181","Valid"], 
	"SCM2542":["YJL141C", "YAK1","GGCAAGAACCGTTTATAC","5","0.965893","-0.0124602","Valid"], 
	"SCM2543":["YJL143W", "TIM17","GAGCATATCTTTGAAACATTA","4","0.997097","-0.0291181","Valid"], 
	"SCM2544":["YJL144W", "YJL144W","GGTCACCATGATTATTGTT","5","0.968508","-0.00144757","Valid"], 
	"SCM2545":["YJL145W", "YJL145W","GAAGCAGGTTTTCGATAA","5","0.991991","0.0126114","Valid"], 
	"SCM2546":["YJL146W", "IDS2","GGTCAAATCGTTAAGGATAT","5","1.01319","-0.0095013","Valid"], 
	"SCM2547":["YJL147C", "YJL147C","GATGTGGGCAAGTTAACTA","5","0.974754","0.0521215","Valid"], 
	"SCM2548":["YJL148W", "RPA34","GATAACGAGGACTCAATATC","5","0.921397","-0.0956217","Valid"], 
	"SCM2549":["YJL149W", "YJL149W","GATGAACGACTCAAATGTAG","0","0","0","Invalid"], 
	"SCM2550":["YJL150W", "YJL150W","GATTGCAAGTATTACCCTAC","1","0","0","Invalid"], 
	"SCM2551":["YJL151C", "YJL151C","GGGATACACTATTGAACT","4","1.01787","-0.0089973","Valid"], 
	"SCM2552":["YJL152W", "YJL152W","GAAGAAAAAGGCAATAATTTA","5","1.01911","-0.0553901","Valid"], 
	"SCM2553":["YJL153C", "INO1","GATGGAGACCGGTTTAATA","5","0.870036","-0.0614949","Valid"], 
	"SCM2554":["YJL154C", "VPS35","GATAACAGTGCCTCTATGAT","0","0","0","Invalid"], 
	"SCM2555":["YJL155C", "FBP26","GATGCAGTTTCTTATAGGGA","5","1.07893","-0.0513572","Valid"], 
	"SCM2556":["YJL156C", "SSY5","GATTTAAGCCATTACCTAGG","5","0.978426","-0.0379765","Valid"], 
	"SCM2557":["YJL157C", "FAR1","GATCTTGCAAGATGTGAATC","5","0.767483","-0.10907","Valid"], 
	"SCM2558":["YJL158C", "CIS3","GATTCTGGTACCTTAGAAT","5","1.01362","0.00191071","Valid"], 
	"SCM2559":["YJL161W", "YJL161W","GATCAAAGAATGAAGTACTTT","5","0.971669","0.0128736","Valid"], 
	"SCM2560":["YJL162C", "YJL162C","GGCAGGTATCTCTTTAATG","5","1.00206","-0.0315674","Valid"], 
	"SCM2561":["YJL163C", "YJL163C","GGCTGTTTCATTAGTATCC","5","0.886631","-0.04696","Valid"], 
	"SCM2562":["YJL164C", "SRA3","GAGTCAAAGACTAGGTAATT","5","1.05609","0.0115318","Valid"], 
	"SCM2563":["YJL165C", "HAL5","GAGCTGTTTCATAAAACAG","5","1.01093","-0.0278574","Valid"], 
	"SCM2564":["YJL167W", "ERG20","GACGACTTGAGTAAGTTCTC","4","0.983266","0.0254144","Valid"], 
	"SCM2565":["YJL168C", "SET2","GGTTCCGTGATAAACAATT","4","0.955207","-0.0379054","Valid"], 
	"SCM2566":["YJL171C", "YJL171C","GACATTCCAGCTTACTATGG","4","0.388476","-1.58975","Invalid"], 
	"SCM2567":["YJL172W", "CPS1","GATCTTCACGAAAGATATGG","4","0.979136","-0.0200041","Valid"], 
	"SCM2568":["YJL173C", "RFA3","GGTACAGCGTCTAGAATCA","4","0.921937","-0.0107852","Valid"], 
	"SCM2569":["YJL176C", "SWI3","GACCTGTAAGAATTTACCATG","5","0.993831","-0.0593095","Valid"], 
	"SCM2570":["YJL179W", "PFD1","GGCATGTGATAAATCATTA","5","0.924412","0.0203593","Valid"], 
	"SCM2571":["YJL180C", "ATP12","GACAACGTCATGAGTATCTT","1","0","0","Invalid"], 
	"SCM2572":["YJL181W", "YJL181W","GAACTTCGTCATACCTGTA","4","0.904629","0.35796","Invalid"], 
	"SCM2573":["YJL183W", "MNN11","GAGGACGCATCAATATTA","4","0.998284","0.040276","Valid"], 
	"SCM2574":["YJL184W", "YJL184W","GACAACTGACATACTTAGGC","5","1.01723","-0.0110601","Valid"], 
	"SCM2575":["YJL185C", "YJL185C","GGAATTTGAGCTAGACTT","5","0.984142","-0.0183144","Valid"], 
	"SCM2576":["YJL187C", "SWE1","GATTGAACCTGTCATTAAGT","4","1.10107","-0.00392363","Valid"], 
	"SCM2577":["YJL188C", "YJL188C","GAGTTTGAAGCATAAATATGT","4","0.980942","-0.0631022","Valid"], 
	"SCM2578":["YJL190C", "RPS22A","GACCTCCAAGGTCATTATCA","4","0.990292","-0.0414401","Valid"], 
	"SCM2579":["YJL191W", "RPS14B","GACAGAGACGAATCATCTC","5","0.791565","-0.100409","Valid"], 
	"SCM2580":["YJL192C", "YJL192C","GAAACGACATACTATGTGA","4","0.886621","-0.00747882","Valid"], 
	"SCM2581":["YJL193W", "YJL193W","GAGAGCTGTTAATTTGAAA","5","0.567817","0.236512","Invalid"], 
	"SCM2582":["YJL194W", "CDC6","GGTTACCGCAAACTATAGT","4","1.06136","0.0635298","Valid"], 
	"SCM2583":["YJL195C", "YJL195C","GGCGGTAACCAGTATTAAT","5","1.03129","-0.0945081","Valid"], 
	"SCM2584":["YJL196C", "ELO1","GATTCCTGTCACCTTAAACT","4","0.943561","-0.0659508","Valid"], 
	"SCM2585":["YJL197W", "UBP12","GACAAACATGTCTGGTATTA","5","0.970222","-0.0739017","Valid"], 
	"SCM2586":["YJL198W", "YJL198W","GAAGAAAATCGGAGTTATA","0","0","0","Invalid"], 
	"SCM2587":["YJL199C", "YJL199C","GATACGTCTTGATAGAGAAG","4","0.787507","0.0700558","Valid"], 
	"SCM2588":["YJL200C", "YJL200C","GATTCCAAGGTAGCTCTAAT","4","0.973643","-0.0244294","Valid"], 
	"SCM2589":["YJL201W", "ECM25","GGAATTATGACCATAAAGAG","3","1.03529","0.0179465","Valid"], 
	"SCM2590":["YJL204C", "YJL204C","GAGAAGTGCTTCATATCTA","5","0.942819","-0.0868704","Valid"], 
	"SCM2591":["YJL206C", "YJL206C","GACTTTGACGTATTACCTG","3","1.02067","-0.017814","Valid"], 
	"SCM2592":["YJL207C", "YJL207C","GACTGGTAAGCACGTTATAC","4","0.597555","0.393712","Invalid"], 
	"SCM2593":["YJL208C", "NUC1","GATTTGAAGTTCCTATAGATG","5","1.06442","0.0798987","Valid"], 
	"SCM2594":["YJL209W", "CBP1","GAAGGCAGTCAAATTACTC","5","0.94489","-0.0285332","Valid"], 
	"SCM2595":["YJL210W", "PEX2","GGCGCTTGATAAAGAATTG","5","0.973911","-0.0395271","Valid"], 
	"SCM2596":["YJL211C", "YJL211C","GGCGCTTGATAAAGAATTG","5","0.983939","-0.0723323","Valid"], 
	"SCM2597":["YJL212C", "YJL212C","GATTGTCGCCAAGTTTAAA","5","0.940951","-0.0879052","Valid"], 
	"SCM2598":["YJL213W", "YJL213W","GAGATGTCGCAAATAGTTA","5","1.04619","-0.139678","Valid"], 
	"SCM2599":["YJL214W", "HXT8","GATTTCCAAGGTAATACACC","4","1.04149","-0.0760953","Valid"], 
	"SCM2600":["YJL216C", "YJL216C","GGTAAAGCCATTTATGACT","5","1.01746","-0.0350736","Valid"], 
	"SCM2601":["YJL217W", "YJL217W","GATTGGCGTGAAACATTTTA","5","0.968748","-0.0541494","Valid"], 
	"SCM2602":["YJL218W", "YJL218W","GATTACTTCCGTAATCACAG","3","0.897007","-0.0968245","Valid"], 
	"SCM2603":["YJL225C", "YJL225C","GACGAGTAGTGATATACCAT","2","0.0727827","-0.199312","Invalid"], 
	"SCM2604":["YJR001W", "YJR001W","GATAACTGCAGTACCTATGT","5","0.930718","0.0118687","Valid"], 
	"SCM2605":["YJR002W", "MPP10","GACTCACTTGTTATAACAGG","5","0.987493","-0.0250795","Valid"], 
	"SCM2606":["YJR003C", "YJR003C","GATAGGAACCTCTAATTTGT","5","0.930087","0.0255347","Valid"], 
	"SCM2607":["YJR004C", "SAG1","GATGCCACATGTTTATAGGA","5","0.963306","-0.00336053","Valid"], 
	"SCM2608":["YJR005W", "APL1","GATTGCTGTCATTAACGAAA","5","0.787745","-0.0430396","Valid"], 
	"SCM2609":["YJR006W", "HYS2","GATCCCAGTAGAACTGAATT","3","0.824959","0.0513791","Valid"], 
	"SCM2610":["YJR007W", "SUI2","GATAAGCAAAAAGGTATTG","0","0","0","Invalid"], 
	"SCM2611":["YJR008W", "YJR008W","GACCTTCACCGTATCTAAA","5","1.07578","-0.00749479","Valid"], 
	"SCM2612":["YJR009C", "TDH2","GATCGGTAGATTGGTTATGA","5","0.886393","-0.0451904","Valid"], 
	"SCM2613":["YJR010W", "MET3","GACCACTTCAGGATATGAGA","5","0.837984","-0.084976","Valid"], 
	"SCM2614":["YJR011C", "YJR011C","GGCACTAAAGAGTGATATTT","5","0.96854","-0.0325132","Valid"], 
	"SCM2615":["YJR012C", "YJR012C","GATGAGGGTTTAGCTAGTA","5","0.917095","0.0520524","Valid"], 
	"SCM2616":["YJR013W", "YJR013W","GAAAACCCTCAATAGGTTA","5","0.940383","0.00369637","Valid"], 
	"SCM2617":["YJR014W", "YJR014W","GAAGTTTGGTTATCTGAAA","5","0.969662","-0.0107641","Valid"], 
	"SCM2618":["YJR015W", "YJR015W","GATAACCCTGTAGATATCG","4","0.980567","-0.0515166","Valid"], 
	"SCM2619":["YJR016C", "ILV3","GAGATACTCGTTACAAAG","5","0.979048","0.0249942","Valid"], 
	"SCM2620":["YJR017C", "ESS1","GACCTCGTGATTAAGGTTT","5","0.982585","0.0100924","Valid"], 
	"SCM2621":["YJR018W", "YJR018W","GACTGGATGGTCTCTTAAG","5","1.07696","-0.0813616","Valid"], 
	"SCM2622":["YJR019C", "TES1","GATTTTGTCACAAAGTATCT","5","0.927068","-0.0228914","Valid"], 
	"SCM2623":["YJR020W", "YJR020W","GATTTTGTCACAAAGTATCT","4","1.19926","0.0128556","Invalid"], 
	"SCM2624":["YJR021C", "REC107","GGTATTAGTCGAAGAAATA","4","1.03395","0.0577262","Valid"], 
	"SCM2625":["YJR024C", "YJR024C","GAGAGCGCAAATACTCTAA","5","0.961327","-0.074328","Valid"], 
	"SCM2626":["YJR025C", "BNA1","GACTACACCAATTAATATCG","0","0","0","Invalid"], 
	"SCM2627":["YJR030C", "YJR030C","GATCTCCCGAACTAATAGAG","5","0.997388","-0.0117082","Valid"], 
	"SCM2628":["YJR031C", "GEA1","GACTTTAAGGAGAATATTCGA","5","0.926403","0.00624379","Valid"], 
	"SCM2629":["YJR032W", "CPR7","GATCAGCGTAAATTGAACAT","5","0.987187","-0.122236","Valid"], 
	"SCM2630":["YJR033C", "YJR033C","GATTCTGCACCTAGAAGTAT","0","0","0","Invalid"], 
	"SCM2631":["YJR034W", "PET191","GATGTGTCATGATAGAGAGA","5","1.03956","-0.00587818","Valid"], 
	"SCM2632":["YJR035W", "RAD26","GATTGACCGGTTTAACAATG","5","0.962649","-0.0000703507","Valid"], 
	"SCM2633":["YJR036C", "YJR036C","GATACTGGACAGATTTCATG","5","1.17532","-0.0898176","Invalid"], 
	"SCM2634":["YJR037W", "YJR037W","GACATAGGCAATTAAGTGAAA","5","0.989481","-0.0478356","Valid"], 
	"SCM2635":["YJR039W", "YJR039W","GATCAAACAGCTTATAGGAC","4","1.03395","-0.059468","Valid"], 
	"SCM2636":["YJR040W", "GEF1","GAACCATGCACAGAATATT","5","1.02222","-0.0201248","Valid"], 
	"SCM2637":["YJR041C", "YJR041C","GGCTATCAAGGAGTTCTTAG","5","1.14883","-0.0703174","Valid"], 
	"SCM2638":["YJR042W", "NUP85","GATTAGTGGTAAGATACACT","5","0.950958","-0.0228949","Valid"], 
	"SCM2639":["YJR043C", "POL32","GACTGAGACCCATGTCTTTA","5","0.94973","-0.0549863","Valid"], 
	"SCM2640":["YJR044C", "YJR044C","GACCTTTTGGTCATACTAAG","4","0.950722","-0.0638573","Valid"], 
	"SCM2641":["YJR045C", "SSC1","GACAACAGCATTCTTAACTG","4","0.952268","-0.0696261","Valid"], 
	"SCM2642":["YJR047C", "ANB1","GATGGTCACTATCATTTC","5","1.02242","-0.00283543","Valid"], 
	"SCM2643":["YJR049C", "UTR1","GACCTCGGATTATGAATCA","3","0.922432","-0.0284678","Valid"], 
	"SCM2644":["YJR050W", "ISY1","GACTTGAGCCATTCTTTTAC","5","0.974605","-0.0184977","Valid"], 
	"SCM2645":["YJR051W", "OSM1","GAGTATTAACATCGGAATAG","5","0.949223","-0.0758725","Valid"], 
	"SCM2646":["YJR052W", "RAD7","GACTGAGAAGCTTAAATCTC","5","0.98009","-0.0448369","Valid"], 
	"SCM2647":["YJR054W", "YJR054W","GGTATCCGTGAAGATTAA","4","1.02128","-0.00402992","Valid"], 
	"SCM2648":["YJR055W", "HIT1","GACATTTGGCAAAGGTTTAT","5","1.0008","0.171567","Invalid"], 
	"SCM2649":["YJR056C", "YJR056C","GACAAATATTAATGAAAATATAGCA","5","0.920477","0.0351889","Valid"], 
	"SCM2650":["YJR057W", "CDC8","GATACGAAACTGTTAAGTT","5","1.05584","-0.0299708","Valid"], 
	"SCM2651":["YJR058C", "APS2","GATACTGTGCTTTAATAAGC","5","0.969069","-0.0281203","Valid"], 
	"SCM2652":["YJR059W", "PTK2","GATCAGGAACCCTTACTAAG","5","0.933769","-0.0571645","Valid"], 
	"SCM2653":["YJR060W", "CBF1","GACCTGGATTAAGTCTGTATA","0","0","0","Invalid"], 
	"SCM2654":["YJR061W", "YJR061W","GAACTGGCAAGATATGTT","5","1.06443","-0.0497298","Valid"], 
	"SCM2655":["YJR062C", "NTA1","GATTCTGGATTTAAAGTACAA","5","0.860506","-0.0532474","Valid"], 
	"SCM2656":["YJR063W", "RPA12","GACACTTTTCCTTGATAGTA","5","1.00675","-0.00705276","Valid"], 
	"SCM2657":["YJR064W", "CCT5","GACTACACGTGAGTCTTTAA","0","0","0","Invalid"], 
	"SCM2658":["YJR065C", "ARP3","GACCGTAAAGGTTTATACAAC","5","0.980616","-0.00696027","Valid"], 
	"SCM2659":["YJR066W", "TOR1","GACGTCAAGGATAACATCTG","4","0.98949","-0.0103999","Valid"], 
	"SCM2660":["YJR067C", "YAE1","GAAGTTGGCATAATTATGG","5","1.06056","0.0102097","Valid"], 
	"SCM2661":["YJR068W", "RFC2","GACACTTGGGTAGAAGTTAT","5","1.03825","-0.037937","Valid"], 
	"SCM2662":["YJR069C", "HAM1","GATGGAACCCTTTGAAAATA","5","0.780491","-0.0422919","Valid"], 
	"SCM2663":["YJR070C", "YJR070C","GGCTCTGTTCAACTTAAAG","5","0.924097","-0.0384439","Valid"], 
	"SCM2664":["YJR072C", "YJR072C","GATACGCCTAGAAACTCAT","0","0","0","Invalid"], 
	"SCM2665":["YJR073C", "OPI3","GACACGATGTTCAATCCTAT","5","0.971653","-0.367643","Invalid"], 
	"SCM2666":["YJR074W", "MOG1","GAGACGCTTCTACTCTAAG","5","0.845429","-0.0331271","Valid"], 
	"SCM2667":["YJR075W", "HOC1","GGTACTTGGATTATACAAG","5","1.0651","-0.0343573","Valid"], 
	"SCM2668":["YJR076C", "CDC11","GAACCCAAGATTTAAGGAC","5","1.06565","-0.086437","Valid"], 
	"SCM2669":["YJR077C", "MIR1","GACACCTTGGATAGAGTAAC","0","0","0","Invalid"], 
	"SCM2670":["YJR078W", "YJR078W","GATGAATGTGGTTATCTCTA","4","1.02015","-0.0998208","Valid"], 
	"SCM2671":["YJR080C", "YJR080C","GGTCGGAGATTCAAGTAAT","5","1.0422","0.0100165","Valid"], 
	"SCM2672":["YJR082C", "YJR082C","GGTCCCTCCAAGATAGAAG","4","0.91813","-0.0160007","Valid"], 
	"SCM2673":["YJR083C", "YJR083C","GACCCAAGGAATACTATGAA","5","0.939558","-0.00243178","Valid"], 
	"SCM2674":["YJR084W", "YJR084W","GGTTTGCCAGACGAATTAA","4","0.963524","-0.0663047","Valid"], 
	"SCM2675":["YJR086W", "STE18","GGCAACAGCTTTCCTTAAA","4","0.927234","0.0128242","Valid"], 
	"SCM2676":["YJR087W", "YJR087W","GACGGTAATCTTATCTTTATTGT","4","0.928259","-0.00829071","Valid"], 
	"SCM2677":["YJR088C", "YJR088C","GAACAGGTCCTATGTATT","5","0.842309","0.0255781","Valid"], 
	"SCM2678":["YJR090C", "GRR1","GAAATGTCACTGATTCTAG","4","1.00564","-0.0421685","Valid"], 
	"SCM2679":["YJR091C", "JSN1","GAGGTCTATCCATAGTTAC","4","0.993622","-0.0139619","Valid"], 
	"SCM2680":["YJR092W", "BUD4","GATCCTGGAGCTTATTGTAC","4","1.00068","-0.0450582","Valid"], 
	"SCM2681":["YJR093C", "FIP1","GATGTTCCAGACATACTATT","5","1.01916","-0.0346125","Valid"], 
	"SCM2682":["YJR094C", "IME1","GGTCGAAGGCAATTTCTAA","4","0.853727","-0.0118299","Valid"], 
	"SCM2683":["YJR096W", "YJR096W","GATCGTTCAACCATTTAATG","3","0.924091","0.112543","Valid"], 
	"SCM2684":["YJR097W", "YJR097W","GAGCGTCTACATTATCAAT","5","0.947977","-0.0391906","Valid"], 
	"SCM2685":["YJR098C", "YJR098C","GACTAAAGTGAACGGTATAC","2","1.43912","-1.21925E-16","Invalid"], 
	"SCM2686":["YJR100C", "YJR100C","GACAGAAACGGTCCATTTAG","4","0.938092","-0.040706","Valid"], 
	"SCM2687":["YJR101W", "YJR101W","GACTGATAGGAAAGTCTAC","5","0.929606","-0.0287403","Valid"], 
	"SCM2688":["YJR102C", "YJR102C","GAACCACTGTAGTATCAA","3","1.04612","0.0280315","Valid"], 
	"SCM2689":["YJR103W", "URA8","GACTGTCTTGGATTACAAGT","4","0.994644","0.00326284","Valid"], 
	"SCM2690":["YJR104C", "SOD1","GATTACCAGTCTTCAAAGAT","5","1.04864","-0.00912605","Valid"], 
	"SCM2691":["YJR105W", "YJR105W","GACCTTCCAATTAGACTGTG","5","0.978942","-0.0409445","Valid"], 
	"SCM2692":["YJR106W", "ECM27","GGTAAACGAGATAGCCTA","5","0.914783","-0.0360216","Valid"], 
	"SCM2693":["YJR107W", "YJR107W","GAGCATCTGTTTCAAATAA","5","0.961129","-0.0710443","Valid"], 
	"SCM2694":["YJR109C", "CPA2","GACATACTGGTGATTCTATG","5","0.936302","-0.0431794","Valid"], 
	"SCM2695":["YJR110W", "YJR110W","GATCGGAATTACTATGCTC","5","1.00885","0.0533555","Valid"], 
	"SCM2696":["YJR111C", "YJR111C","GACTCCGGACATTTTAGTA","4","0.963943","-0.0560864","Valid"], 
	"SCM2697":["YJR112W", "NNF1","GACGATTTCGAAATTACAGA","5","1.00013","-0.020929","Valid"], 
	"SCM2698":["YJR113C", "YJR113C","GAGTACACCAGATATAAGG","5","1.15587","-0.00436593","Valid"], 
	"SCM2699":["YJR115W", "YJR115W","GACCGGATGTTATTAGTGAG","5","0.981896","0.0323769","Valid"], 
	"SCM2700":["YJR116W", "YJR116W","GAGATACCATTGAACTGTA","5","0.952652","-0.00891382","Valid"], 
	"SCM2701":["YJR117W", "STE24","GATGTTCGACACTTTAGTGA","5","1.02874","-0.02926","Valid"], 
	"SCM2702":["YJR118C", "YJR118C","GAGTTATTGTGAACGTAAAA","5","1.07335","-0.0772004","Valid"], 
	"SCM2703":["YJR119C", "YJR119C","GATGGTAGCCAGAAATCTAT","5","0.906188","-0.0315695","Valid"], 
	"SCM2704":["YJR120W", "YJR120W","GATTAGATACAACGCTTATAAA","5","1.09232","0.0154318","Valid"], 
	"SCM2705":["YJR121W", "ATP2","GAGCAATGATATCTTGTAAA","5","1.08221","-0.080172","Valid"], 
	"SCM2706":["YJR122W", "CAF17","GAGCTCTTGTCCTACATAA","5","1.09158","0.0417905","Valid"], 
	"SCM2707":["YJR124C", "YJR124C","GATCTGAGTCCTCATAATG","5","0.984268","0.0165772","Valid"], 
	"SCM2708":["YJR126C", "YJR126C","GATGGTAGCATCAGTGATTA","5","0.984307","-0.0206793","Valid"], 
	"SCM2709":["YJR127C", "ZMS1","GACTTGACGGAAGGTTAAAT","4","1.01545","0.0123148","Valid"], 
	"SCM2710":["YJR128W", "YJR128W","GACTCGCGTAGTTACCTATT","5","0.982895","-0.0988084","Valid"], 
	"SCM2711":["YJR129C", "YJR129C","GATATCCGCGACAATTAGAA","4","0.901962","0.0932208","Valid"], 
	"SCM2712":["YJR130C", "YJR130C","GGCTATCAGACTTGTATTC","5","0.980405","-0.0243432","Valid"], 
	"SCM2713":["YJR131W", "MNS1","GACAGGAAATCGTACTTATT","5","0.874324","-0.0291049","Valid"], 
	"SCM2714":["YJR132W", "NMD5","GAAAGGCTCTGTTATCATA","4","1.12815","-0.0157258","Valid"], 
	"SCM2715":["YJR134C", "YJR134C","GAGCAGAACTATCGTTTAG","5","1.00979","-0.0742732","Valid"], 
	"SCM2716":["YJR135C", "MCM22","GACCAAATTCGGTACTAGAT","5","0.996549","0.0164351","Valid"], 
	"SCM2717":["YJR137C", "ECM17","GACAGGCTCGAATTTCTTAC","4","0.958899","-0.0555819","Valid"], 
	"SCM2718":["YJR138W", "YJR138W","GACTTCTGCCCATATTTAAT","5","0.960711","0.255168","Invalid"], 
	"SCM2719":["YJR139C", "HOM6","GACTGGAAGTGTTATCAACC","5","0.85988","0.00306787","Valid"], 
	"SCM2720":["YJR140C", "HIR3","GATTGCTCGATGTTAAAGTC","5","1.02463","-0.0082031","Valid"], 
	"SCM2721":["YJR142W", "YJR142W","GACTAGTTCAAGATAATTGG","5","1.0555","-0.022315","Valid"], 
	"SCM2722":["YJR143C", "PMT4","GAATCACGTTATAGCTTT","3","0.9622","-0.0628461","Valid"], 
	"SCM2723":["YJR144W", "MGM101","GATATACTTGCCTGAAATTAA","5","0.986956","-0.0250609","Valid"], 
	"SCM2724":["YJR145C", "RPS4A","GACCACGATGGTAGAACTAT","4","0.923523","-0.0299104","Valid"], 
	"SCM2725":["YJR146W", "YJR146W","GATGACTGGCAATATATACA","0","0","0","Invalid"], 
	"SCM2726":["YJR148W", "BAT2","GGTTTCGTCCAGATATGAA","5","1.01083","-0.071247","Valid"], 
	"SCM2727":["YJR149W", "YJR149W","GGTCACGACTATTGAAAT","0","0","0","Invalid"], 
	"SCM2728":["YJR150C", "DAN1","GATGAAAGGGTCAATTTGAT","5","0.874787","-0.0685359","Valid"], 
	"SCM2729":["YJR151C", "YJR151C","GATCCAGTGAACTAATAGTT","5","0.998714","-0.00368828","Valid"], 
	"SCM2730":["YJR152W", "DAL5","GAAGCAGGCTCCTAAATAT","5","0.868249","-0.039923","Valid"], 
	"SCM2731":["YJR153W", "PGU1","GGGACAGTTAAGTCTTTA","0","0","0","Invalid"], 
	"SCM2732":["YJR154W", "YJR154W","GAACCTTGTAGACTATACC","0","0","0","Invalid"], 
	"SCM2733":["YJR161C", "COS5","GAAAAAGTACCTAGTATTCC","5","1.03771","-0.00865823","Valid"], 
	"SCM2734":["YKL002W", "YKL002W","GACGAAGCTATTGATAAC","4","0.863612","0.169951","Invalid"], 
	"SCM2735":["YKL003C", "MRP17","GGCATAAGGTATCTTCCTA","5","0.788209","-0.00368593","Valid"], 
	"SCM2736":["YKL004W", "AUR1","GACTTTGACAGTAATAGGAG","1","0","0","Invalid"], 
	"SCM2737":["YKL005C", "YKL005C","GATCCTGACTTACAAGAAT","5","1.0278","-0.0103441","Valid"], 
	"SCM2738":["YKL006W", "RPL14A","GGTCAATGGAGTTAAGAC","0","0","0","Invalid"], 
	"SCM2739":["YKL007W", "CAP1","GACAGAATTGCATCCCTATA","5","0.963674","0.02564","Valid"], 
	"SCM2740":["YKL009W", "MRT4","GACTTTAAGTCATACGTTCG","5","0.954029","0.00850417","Valid"], 
	"SCM2741":["YKL010C", "UFD4","GACCGATGGAAACCTTAATA","5","1.017","0.0855267","Valid"], 
	"SCM2742":["YKL011C", "CCE1","GATATGCCTCGAAGACATAG","4","0.966632","0.0034462","Valid"], 
	"SCM2743":["YKL012W", "PRP40","GGAAAATCAAGTAGACTC","4","0.967716","-0.142118","Valid"], 
	"SCM2744":["YKL014C", "YKL014C","GACTCAAGTCCCTGAATTAT","5","0.964182","0.00995819","Valid"], 
	"SCM2745":["YKL015W", "PUT3","GATAGGCATTCGATACAATC","5","1.0031","-0.0540017","Valid"], 
	"SCM2746":["YKL016C", "ATP7","GACACGTAGACAATTACTAG","5","0.918067","-0.0131509","Valid"], 
	"SCM2747":["YKL017C", "HCS1","GATGTCCTTCACAATAGTA","5","0.999628","-0.00725832","Valid"], 
	"SCM2748":["YKL018W", "YKL018W","GACGATAGGAAAGCATTTAAT","4","0.927486","0.0779999","Valid"], 
	"SCM2749":["YKL019W", "RAM2","GATGAATCGGTAGTTCCATA","5","0.923903","0.0211069","Valid"], 
	"SCM2750":["YKL020C", "SPT23","GGAACAAGTCTTCATACT","5","0.990114","-0.011498","Valid"], 
	"SCM2751":["YKL021C", "MAK11","GATCACAAGGATAGAAATGA","5","1.0558","-0.00817365","Valid"], 
	"SCM2752":["YKL022C", "CDC16","GATTGACAAGTCGAATTTAA","5","0.941954","0.0157677","Valid"], 
	"SCM2753":["YKL023W", "YKL023W","GGGTGCTCATATCACTAA","5","0.939534","-0.0292992","Valid"], 
	"SCM2754":["YKL024C", "URA6","GAGGAAATCCGTCAATTAA","5","0.99894","0.0105915","Valid"], 
	"SCM2755":["YKL025C", "PAN3","GACAAAGTGGTAATCATAC","5","0.983612","-0.0581639","Valid"], 
	"SCM2756":["YKL026C", "YKL026C","GGTCTACCACAAACTTTTC","5","1.00768","-0.022693","Valid"], 
	"SCM2757":["YKL027W", "YKL027W","GAGCTGTGCCATACTAAAT","5","1.07768","-0.0316986","Valid"], 
	"SCM2758":["YKL028W", "TFA1","GACCATTGCCAAATCTTATG","5","1.01298","-0.0791263","Valid"], 
	"SCM2759":["YKL030W", "YKL030W","GACGGTATGTCAAGTATTATT","5","0.969006","-0.0260133","Valid"], 
	"SCM2760":["YKL031W", "YKL031W","GACAAGAACGGTAATTATC","5","0.835959","0.0957587","Valid"], 
	"SCM2761":["YKL032C", "IXR1","GACTGGTCCCTTTATTCAGT","5","1.06282","-0.0254339","Valid"], 
	"SCM2762":["YKL033W", "YKL033W","GAAGCCATTAGGTATGTGA","5","1.03863","-0.0762693","Valid"], 
	"SCM2763":["YKL034W", "YKL034W","GACGTACAGGATGCTTATA","5","0.938714","-0.074455","Valid"], 
	"SCM2764":["YKL036C", "YKL036C","GAAACAGGGAAAGGAAATG","4","1.01482","0.0262894","Valid"], 
	"SCM2765":["YKL037W", "YKL037W","GAAACAGGGAAAGGAAATG","5","0.951991","0.00106866","Valid"], 
	"SCM2766":["YKL038W", "RGT1","GATTGAGCCCAAATCATTAG","5","0.986474","-0.111726","Valid"], 
	"SCM2767":["YKL039W", "PTM1","GGCCTACGTTAGTGTATT","5","0.901825","0.028976","Valid"], 
	"SCM2768":["YKL041W", "VPS24","GGAAGTGTACATTCTATC","5","0.921773","0.0396809","Valid"], 
	"SCM2769":["YKL042W", "SPC42","GACCTCTGGTACCAGTTTAT","5","0.856174","-0.00196598","Valid"], 
	"SCM2770":["YKL043W", "PHD1","GAACCACGCGTTATAACTA","5","0.891552","0.0325102","Valid"], 
	"SCM2771":["YKL045W", "PRI2","GAGGCTGTATGAGTCTAAA","5","0.630269","0.345107","Invalid"], 
	"SCM2772":["YKL046C", "YKL046C","GATAGGTGTCGTTATCCATG","5","1.06331","-0.090043","Valid"], 
	"SCM2773":["YKL047W", "YKL047W","GACTCCTTGAGGAACTAGTA","5","0.860567","0.0248469","Valid"], 
	"SCM2774":["YKL048C", "ELM1","GAGACTCCTAGCGTATAT","4","1.0475","-0.0242514","Valid"], 
	"SCM2775":["YKL049C", "CSE4","GGTTCCACGGATTTATTAA","5","1.0712","-0.0412004","Valid"], 
	"SCM2776":["YKL050C", "YKL050C","GAGGTGTACTCATGATAAC","5","0.874504","0.0598581","Valid"], 
	"SCM2777":["YKL051W", "YKL051W","GATAGGTGCCACTAATTTA","4","0.933324","-0.0193073","Valid"], 
	"SCM2778":["YKL052C", "YKL052C","GATGTTCAAGAAATTACAGTG","3","1.07014","0.211098","Invalid"], 
	"SCM2779":["YKL054C", "YKL054C","GGCTGTTGTTGAGTATAGT","0","0","0","Invalid"], 
	"SCM2780":["YKL056C", "YKL056C","GAGAAGTTCCTAAATTCGA","4","1.06683","0.00701351","Valid"], 
	"SCM2781":["YKL057C", "NUP120","GACGATGGTTTCACAAGTATA","4","0.65211","0.139746","Invalid"], 
	"SCM2782":["YKL059C", "YKL059C","GGCTCAGCGAAAGATTATG","4","1.04972","-0.0306112","Valid"], 
	"SCM2783":["YKL060C", "FBA1","GATTCCAGCTATTAACGTCA","0","0","0","Invalid"], 
	"SCM2784":["YKL062W", "MSN4","GACCTTCAGGGATAATTTG","4","1.04304","-0.00796088","Valid"], 
	"SCM2785":["YKL063C", "YKL063C","GGCTTTGCGACTTCATTAT","3","0.948094","-0.0373001","Valid"], 
	"SCM2786":["YKL064W", "MNR2","GAGCACAATGCCTATAAAC","5","0.86056","0.539242","Invalid"], 
	"SCM2787":["YKL065C", "YET1","GGTCGTTGTGGTATAATGA","5","0.969292","0.000356741","Valid"], 
	"SCM2788":["YKL066W", "YKL066W","GGCAAAGGTCTATTACAATC","4","0.983643","-0.0273785","Valid"], 
	"SCM2789":["YKL068W", "NUP100","GAAGTACCTGCACTATTA","5","1.01318","-0.000998173","Valid"], 
	"SCM2790":["YKL069W", "YKL069W","GAAGCGTTTGACAAATTA","5","1.01383","-0.00200903","Valid"], 
	"SCM2791":["YKL071W", "YKL071W","GATCGGAAGACATCAATTAG","5","0.965914","-0.0665959","Valid"], 
	"SCM2792":["YKL072W", "STB6","GATCCCAGTGAAATTCGTTA","5","0.990999","-0.0134417","Valid"], 
	"SCM2793":["YKL073W", "LHS1","GATTCAGGAGCTATAAAGA","5","1.01397","-0.0191818","Valid"], 
	"SCM2794":["YKL074C", "MUD2","GATTCGTGCTCATAGTAA","5","0.966429","-0.0106593","Valid"], 
	"SCM2795":["YKL075C", "YKL075C","GACTTACAGAGCAAATCATA","5","1.04457","-0.0127325","Valid"], 
	"SCM2796":["YKL076C", "YKL076C","GACAACTTCTGGAAAATTA","5","1.02316","0.0169953","Valid"], 
	"SCM2797":["YKL077W", "YKL077W","GAGAAGGGCAATTATAAAA","5","0.936902","-0.00249523","Valid"], 
	"SCM2798":["YKL079W", "SMY1","GATTCTACCGAACATATGC","5","0.897562","0.0247483","Valid"], 
	"SCM2799":["YKL080W", "VMA5","GACGTCAGAGCTACTTAT","4","1.03116","-0.0334107","Valid"], 
	"SCM2800":["YKL081W", "TEF4","GATGACATCGGAATTAGCTA","0","0","0","Invalid"], 
	"SCM2801":["YKL082C", "YKL082C","GATTACTCTTCATATCTGAAAT","5","1.01658","-0.00181513","Valid"], 
	"SCM2802":["YKL084W", "YKL084W","GAACTGCCATTTATGGTAA","5","0.895722","0.0534809","Valid"], 
	"SCM2803":["YKL085W", "MDH1","GAGACATCAACTTATGGTT","5","0.94967","-0.0337948","Valid"], 
	"SCM2804":["YKL086W", "YKL086W","GACGAAGGCATAATATAGCG","4","0.986735","0.0162752","Valid"], 
	"SCM2805":["YKL087C", "CYT2","GATGGAACTACATTAAAAGC","5","0.87506","0.0361963","Valid"], 
	"SCM2806":["YKL088W", "YKL088W","GACAAAAACGATTATAGCAC","5","0.971641","-0.0323175","Valid"], 
	"SCM2807":["YKL089W", "MIF2","GAATGGCGATACTAAGAAC","4","0.870472","-0.00468759","Valid"], 
	"SCM2808":["YKL090W", "YKL090W","GATCACAGTCGTATTAGGAC","5","1.04156","-0.0752532","Valid"], 
	"SCM2809":["YKL091C", "YKL091C","GATGCACGAAGTTTCAATAA","5","1.10984","-0.0708244","Valid"], 
	"SCM2810":["YKL092C", "BUD2","GACATACTGGAAGCTAATTT","4","0.935605","-0.00623193","Valid"], 
	"SCM2811":["YKL093W", "MBR1","GATAAATGGCCTTTTAGTG","5","0.914595","-0.0349144","Valid"], 
	"SCM2812":["YKL094W", "YJU3","GGTTTAGGCAAATACACGA","4","0.98221","-0.0430305","Valid"], 
	"SCM2813":["YKL095W", "YJU2","GAGACTTTCCTCGTTTTA","5","0.992357","-0.0135288","Valid"], 
	"SCM2814":["YKL096W", "CWP1","GACAGATTCTATACTCGA","0","0","0","Invalid"], 
	"SCM2815":["YKL097C", "YKL097C","GATCCTGTCATAATCTTGTAT","5","0.926419","0.273793","Invalid"], 
	"SCM2816":["YKL098W", "YKL098W","GACCATGATATCGAGAAT","5","0.939092","-0.00467187","Valid"], 
	"SCM2817":["YKL099C", "YKL099C","GGTACATGATGTTCAGAAAA","5","0.954238","0.570882","Invalid"], 
	"SCM2818":["YKL100C", "YKL100C","GACAGCTATTGTTACACGAT","5","0.906276","-0.0532133","Valid"], 
	"SCM2819":["YKL101W", "HSL1","GGCGACAAATGTTAGAGTA","5","0.863699","0.0454329","Valid"], 
	"SCM2820":["YKL103C", "LAP4","GACCGGTTTCTTAGTGAATG","4","0.927331","0.0298283","Valid"], 
	"SCM2821":["YKL104C", "GFA1","GATACCGATTTGCTTATAGA","5","0.957003","0.0209361","Valid"], 
	"SCM2822":["YKL105C", "YKL105C","GACTGTCTCGGTAGAATATT","5","1.04481","-0.0511575","Valid"], 
	"SCM2823":["YKL106W", "AAT1","GACCATCACCTGTTAAATAGA","5","0.900162","0.0971705","Valid"], 
	"SCM2824":["YKL107W", "YKL107W","GGCGAAGGTAAAATAGCAT","5","1.14131","-0.0508219","Valid"], 
	"SCM2825":["YKL109W", "HAP4","GATCTCGTTGATTAGAAACC","5","0.95838","-0.0597059","Valid"], 
	"SCM2826":["YKL110C", "KTI12","GATTCAGATGAATCTTTAGG","5","0.964974","0.0168962","Valid"], 
	"SCM2827":["YKL112W", "ABF1","GAGACACGTCTATGAATT","5","0.970227","0.0797875","Valid"], 
	"SCM2828":["YKL113C", "RAD27","GATTCAATCTTGATATACCAG","5","0.944188","-0.0145545","Valid"], 
	"SCM2829":["YKL114C", "APN1","GACACCACTGAAACGTTTAA","5","0.956482","-0.0262049","Valid"], 
	"SCM2830":["YKL116C", "YKL116C","GATGAAGAGGCTTTAGTAAAT","5","0.929042","0.00172014","Valid"], 
	"SCM2831":["YKL117W", "SBA1","GATGAGCCTTTAATTCGATG","5","0.958817","-0.00830542","Valid"], 
	"SCM2832":["YKL119C", "VPH2","GATCTTGTTCCTGATATTTC","5","0.945726","-0.075065","Valid"], 
	"SCM2833":["YKL121W", "YKL121W","GATGGATGAAAGCTATTCTTA","5","0.958443","0.0159938","Valid"], 
	"SCM2834":["YKL122C", "SRP21","GACACGAGGCGTATCTATAA","4","1.10299","0.102901","Valid"], 
	"SCM2835":["YKL123W", "YKL123W","GAGATGGAGCTATCAATAA","5","1.00597","-0.00253703","Valid"], 
	"SCM2836":["YKL124W", "SSH4","GGGTAGAAAGTTTCCATAT","5","0.929181","0.013281","Valid"], 
	"SCM2837":["YKL125W", "RRN3","GATTTCACGAACCTGCTATA","5","0.977979","0.01146","Valid"], 
	"SCM2838":["YKL126W", "YPK1","GACCACATAAGGAGATTAGTA","5","1.04725","-0.0175651","Valid"], 
	"SCM2839":["YKL127W", "PGM1","GAATATGCACCCGAAATTC","5","0.803448","0.0775693","Valid"], 
	"SCM2840":["YKL128C", "PMU1","GGAACTGTATCATGCTAT","5","0.978758","-0.039463","Valid"], 
	"SCM2841":["YKL129C", "MYO3","GAAGCTCACTTGTTTAATT","5","1.06191","-0.021271","Valid"], 
	"SCM2842":["YKL131W", "YKL131W","GATTCTTAGCGAAGTATACG","5","1.06526","-0.0227226","Valid"], 
	"SCM2843":["YKL132C", "YKL132C","GATTCTTAGCGAAGTATACG","5","1.04338","-0.0635212","Valid"], 
	"SCM2844":["YKL133C", "YKL133C","GATCGTTGACTTATCAGTAG","5","0.912639","-0.0694804","Valid"], 
	"SCM2845":["YKL135C", "APL2","GGCCTTGCTAGAAATTTCA","4","0.976085","-0.036576","Valid"], 
	"SCM2846":["YKL136W", "YKL136W","GGAATGCTGAATACTTTA","5","1.23966","-0.062692","Invalid"], 
	"SCM2847":["YKL137W", "YKL137W","GACCCTTTCACCATCTAAAT","5","0.832463","-0.0296798","Valid"], 
	"SCM2848":["YKL138C", "MRPL31","GATTAGAAGACATTTGATTCT","5","0.96856","-0.0525584","Valid"], 
	"SCM2849":["YKL139W", "CTK1","GACACGTCAGTTTACCTAAG","0","0","0","Invalid"], 
	"SCM2850":["YKL140W", "TGL1","GGTGGGCAGTTGAATATTT","5","1.02131","-0.0260097","Valid"], 
	"SCM2851":["YKL141W", "SDH3","GAGGTCTTGGATTGACTAC","5","1.01709","0.0210042","Valid"], 
	"SCM2852":["YKL142W", "MRP8","GAACACTCCGTCTGAAATA","5","0.896045","0.0346136","Valid"], 
	"SCM2853":["YKL143W", "LTV1","GACGTCTATACTTAGGTTC","3","0.999543","-0.00460607","Valid"], 
	"SCM2854":["YKL144C", "RPC25","GACCTCGACGGTTAATAAGT","5","0.843203","-0.0207106","Valid"], 
	"SCM2855":["YKL145W", "RPT1","GAAGCCTGACGTTACTTAT","5","1.05132","-0.0276119","Valid"], 
	"SCM2856":["YKL146W", "YKL146W","GACATCCGATACAATGCTTA","0","0","0","Invalid"], 
	"SCM2857":["YKL147C", "YKL147C","GATTGGACTACTGTATGAGT","4","1.069","0.02666","Valid"], 
	"SCM2858":["YKL148C", "SDH1","GATGGAGCTACAGAACTTAT","5","1.02367","-0.0643588","Valid"], 
	"SCM2859":["YKL149C", "DBR1","GATTGAGACAGTTCTATC","4","0.948049","0.0106196","Valid"], 
	"SCM2860":["YKL150W", "MCR1","GAAATGTGAGGTCATTTTA","5","1.00581","0.0614396","Valid"], 
	"SCM2861":["YKL151C", "YKL151C","GACCTTATTGGATAGAATCC","4","0.993254","0.0183009","Valid"], 
	"SCM2862":["YKL152C", "GPM1","GGTCAACGTACTTGTATC","5","1.01141","0.0443544","Valid"], 
	"SCM2863":["YKL153W", "YKL153W","GACATTCATTCTTCAGACTTAT","5","0.979385","0.145095","Valid"], 
	"SCM2864":["YKL155C", "YKL155C","GGTTGGAAATCCTAACTT","5","1.01609","-0.0634009","Valid"], 
	"SCM2865":["YKL156W", "RPS27A","GATGGTTTTAGTTCAAGATTTA","4","0.897979","0.0234231","Valid"], 
	"SCM2866":["YKL157W", "APE2","GATCCAAGAACTTTCGTATT","4","0.986417","0.0140795","Valid"], 
	"SCM2867":["YKL158W", "YKL158W","GACCCTTGTTTAAGGTCTATT","5","0.937687","-0.0360939","Valid"], 
	"SCM2868":["YKL159C", "YKL159C","GAGTAGCTGAAGTTAAAAT","5","1.00034","0.0607511","Valid"], 
	"SCM2869":["YKL161C", "YKL161C","GGCATCCTCTAAAGATAGT","0","0","0","Invalid"], 
	"SCM2870":["YKL162C", "YKL162C","GAACCCACGATTTAGTAAG","4","0.722292","0.0552311","Invalid"], 
	"SCM2871":["YKL163W", "PIR3","GATCCTATCGGTTAAGATAC","0","0","0","Invalid"], 
	"SCM2872":["YKL165C", "MCD4","GACATGCCTAGGTATACTG","0","0","0","Invalid"], 
	"SCM2873":["YKL166C", "TPK3","GAGCAAGATACATAGAAAC","4","0.943489","-0.00277854","Valid"], 
	"SCM2874":["YKL167C", "MRP49","GATTGCAGTTCTATAATCCA","5","1.0298","-0.0591922","Valid"], 
	"SCM2875":["YKL168C", "KKQ8","GATCCATTACTTCAATAAACG","5","1.00155","0.0129793","Valid"], 
	"SCM2876":["YKL171W", "YKL171W","GATGTCCCTAGTTAAGAA","0","0","0","Invalid"], 
	"SCM2877":["YKL173W", "SNU114","GATAGAGTGGAACCATTAAG","4","0.866925","0.00168758","Valid"], 
	"SCM2878":["YKL174C", "YKL174C","GAAAGCAGGTAACATACTG","4","0.926935","-0.0494216","Valid"], 
	"SCM2879":["YKL175W", "YKL175W","GACATCGCTAAATCCGATAC","4","0.859329","-0.012342","Valid"], 
	"SCM2880":["YKL176C", "YKL176C","GACTTTGGCTCCAATAAAG","4","0.991688","0.0424092","Valid"], 
	"SCM2881":["YKL178C", "STE3","GAGCTTGCAGAATTATGA","5","1.02569","0.00802185","Valid"], 
	"SCM2882":["YKL179C", "YKL179C","GGCAATCCTTGTAGATACT","5","1.02875","-0.0739535","Valid"], 
	"SCM2883":["YKL181W", "PRS1","GGTTGCTACTCACGGTATA","5","1.00117","-0.0389545","Valid"], 
	"SCM2884":["YKL182W", "FAS1","GAGAAACCATAAGTGTCC","5","1.00873","0.0267537","Valid"], 
	"SCM2885":["YKL183W", "YKL183W","GATTGATTTGCGTAGAACTC","5","1.00532","-0.087016","Valid"], 
	"SCM2886":["YKL184W", "SPE1","GACCAAGAACCCTTTATCAT","5","0.946392","0.0224406","Valid"], 
	"SCM2887":["YKL185W", "ASH1","GACAAATCCATTGAACTATG","5","0.917966","-0.0224509","Valid"], 
	"SCM2888":["YKL186C", "MTR2","GATAGCGTGATAGTCTACTC","4","0.935447","0.0451538","Valid"], 
	"SCM2889":["YKL187C", "YKL187C","GACTCAACAGCTAATTGGA","4","1.03863","-0.0437551","Valid"], 
	"SCM2890":["YKL188C", "PXA2","GACTGGGCTTAATTGTCTA","4","0.969653","0.0816684","Valid"], 
	"SCM2891":["YKL189W", "HYM1","GAGTCCTCAACATTAAAGA","5","0.951184","-0.00322084","Valid"], 
	"SCM2892":["YKL191W", "DPH2","GAGCAAACTTTGAAGATAT","5","0.963805","0.136019","Valid"], 
	"SCM2893":["YKL193C", "SDS22","GATCTTGAACCTATAAAGGTT","5","1.07695","0.0552107","Valid"], 
	"SCM2894":["YKL194C", "MST1","GATGGTCCGTAACCATTAT","4","1.09312","-0.038652","Valid"], 
	"SCM2895":["YKL195W", "YKL195W","GAAAGAGGCTTCCTATTAG","5","0.990472","-0.043129","Valid"], 
	"SCM2896":["YKL196C", "YKT6","GACCGACAAAGAATATCCT","4","0.95887","-0.0234761","Valid"], 
	"SCM2897":["YKL197C", "PEX1","GACCACCTATGTACAGATTT","5","0.918442","0.123017","Valid"], 
	"SCM2898":["YKL198C", "PTK1","GGTACCAGTCTGAGATAC","4","0.958044","-0.0243751","Valid"], 
	"SCM2899":["YKL201C", "MNN4","GATCCACAGGATTTACTTC","5","0.993719","-0.0696119","Valid"], 
	"SCM2900":["YKL203C", "TOR2","GATTCATGACGCTAGTATAC","4","1.03257","-0.0276816","Valid"], 
	"SCM2901":["YKL204W", "YKL204W","GACGTAGAATCTTCAACTGATA","5","0.981468","-0.0321135","Valid"], 
	"SCM2902":["YKL205W", "LOS1","GACCAACGAATTGACTTAC","4","0.913517","0.0170984","Valid"], 
	"SCM2903":["YKL206C", "YKL206C","GACGTTCTTGAGCAAGTATA","5","0.62701","0.286757","Invalid"], 
	"SCM2904":["YKL207W", "YKL207W","GATCATGACACTTATAACG","5","1.04833","-0.0143306","Valid"], 
	"SCM2905":["YKL208W", "CBT1","GATTGCAGCCGAAATTTATA","5","0.969185","-0.04553","Valid"], 
	"SCM2906":["YKL209C", "STE6","GAACTGGCTCTTCACATTA","5","0.986336","0.0386233","Valid"], 
	"SCM2907":["YKL210W", "UBA1","GATGAGCTCTACAGTTAGAA","5","1.07944","0.002383","Valid"], 
	"SCM2908":["YKL211C", "TRP3","GAAATCATAGTTAGATTGTAAG","4","0.914149","-0.00764328","Valid"], 
	"SCM2909":["YKL212W", "SAC1","GATCTACCAAGTTTAACTCG","5","0.993031","-0.0210315","Valid"], 
	"SCM2910":["YKL213C", "DOA1","GAAGGGAACTCTGATTTAG","5","0.992185","0.0694748","Valid"], 
	"SCM2911":["YKL214C", "YKL214C","GACGAGCCAAACTCTTTAAT","5","0.919531","0.175319","Invalid"], 
	"SCM2912":["YKL215C", "YKL215C","GATCGTCTCCTAATGAACA","5","0.859102","0.0713555","Valid"], 
	"SCM2913":["YKL216W", "URA1","GATACAGGTGGAATTAAGTC","5","1.01858","-0.0290321","Valid"], 
	"SCM2914":["YKL217W", "JEN1","GAAAGCATAACTTTTAATGG","5","1.10188","-0.0176991","Valid"], 
	"SCM2915":["YKL218C", "YKL218C","GATGCAGGTACATTTAATAG","4","1.02558","0.0187969","Valid"], 
	"SCM2916":["YKL220C", "FRE2","GGTTGACCGGATTATTAGA","5","1.01894","0.00173042","Valid"], 
	"SCM2917":["YKL221W", "YKL221W","GGGAATGCAAAGTATTCT","5","1.05673","0.0502371","Valid"], 
	"SCM2918":["YKL222C", "YKL222C","GAGGTCCCTCTAAATCATT","5","0.934553","0.0340722","Valid"], 
	"SCM2919":["YKR001C", "VPS1","GACTTGAGAATTTATTCTCC","4","0.841168","0.102022","Valid"], 
	"SCM2920":["YKR002W", "PAP1","GATCGATACTTCATAAACAAA","5","0.849735","0.04842","Valid"], 
	"SCM2921":["YKR003W", "YKR003W","GACCTGAATCTTCGATTAGA","5","0.947549","0.0337109","Valid"], 
	"SCM2922":["YKR004C", "ECM9","GATGTACACGAAGATTTACT","4","1.13277","-0.0452759","Valid"], 
	"SCM2923":["YKR005C", "YKR005C","GATTCACCAGAATCTAGTTC","5","0.965433","-0.0406041","Valid"], 
	"SCM2924":["YKR006C", "MRPL13","GATCTGATTTGGTAGCTAAA","5","0.921687","-0.00617544","Valid"], 
	"SCM2925":["YKR007W", "YKR007W","GAGTGGCATTGTAATTCAA","5","1.05406","-0.0572242","Valid"], 
	"SCM2926":["YKR008W", "RSC4","GGCCACGTTCATTTAAATC","5","0.808392","0.065","Valid"], 
	"SCM2927":["YKR009C", "FOX2","GATGCTTTCGCACTAATAC","5","0.830703","-0.202692","Invalid"], 
	"SCM2928":["YKR010C", "TOF2","GGAGTTTCCTGATAAATC","5","0.977855","0.0540063","Valid"], 
	"SCM2929":["YKR011C", "YKR011C","GATTCCTGGATGTTATACTT","4","0.911773","-0.0002861","Valid"], 
	"SCM2930":["YKR012C", "YKR012C","GAAGGAATGGTATTGTTTTA","5","0.924278","-0.0298764","Valid"], 
	"SCM2931":["YKR014C", "YPT52","GATTGGTGAAAAATTATACG","0","0","0","Invalid"], 
	"SCM2932":["YKR015C", "YKR015C","GAGTCCAAATAAGATTAGGA","5","0.977065","0.0816056","Valid"], 
	"SCM2933":["YKR016W", "YKR016W","GACCGAGGATTTACTAGAAA","5","0.902334","0.0748762","Valid"], 
	"SCM2934":["YKR017C", "YKR017C","GATGGACAGTTCCTATCAG","5","1.02119","-0.00204887","Valid"], 
	"SCM2935":["YKR018C", "YKR018C","GAAATTGCGTACTTCTAC","4","0.652353","0.0612458","Invalid"], 
	"SCM2936":["YKR019C", "IRS4","GACTTAGTTCTGACAATAACT","4","0.90123","-0.239186","Invalid"], 
	"SCM2937":["YKR020W", "YKR020W","GGTCACAGATGTGAATATAG","5","1.04188","-0.0640576","Valid"], 
	"SCM2938":["YKR021W", "YKR021W","GGTCATCCGATAATTTGAG","5","1.07615","-0.0473306","Valid"], 
	"SCM2939":["YKR022C", "YKR022C","GACACTAGGGGCTTAATTT","5","0.99787","-0.0500068","Valid"], 
	"SCM2940":["YKR023W", "YKR023W","GATTATTCAATCCCTCTATAAC","5","0.935727","-0.0253065","Valid"], 
	"SCM2941":["YKR024C", "DBP7","GATATGTAGTGCTACACTTA","5","0.901665","0.117076","Valid"], 
	"SCM2942":["YKR025W", "YKR025W","GAATCTAACGACATTGATAT","4","1.0706","-0.0440266","Valid"], 
	"SCM2943":["YKR026C", "GCN3","GATCGATAAGGTTGACAAAG","5","0.874559","0.0650112","Valid"], 
	"SCM2944":["YKR027W", "YKR027W","GACAGAGTGACAATCTCATA","5","0.922177","0.0839967","Valid"], 
	"SCM2945":["YKR028W", "SAP190","GGTTCCTCTTGAAAGATTA","5","1.06321","-0.0100644","Valid"], 
	"SCM2946":["YKR029C", "YKR029C","GACAACGTCACTAATAGTTG","5","0.99741","-0.0294135","Valid"], 
	"SCM2947":["YKR030W", "YKR030W","GGAGGCGTAATAATGGTA","5","0.837898","-0.132405","Valid"], 
	"SCM2948":["YKR031C", "SPO14","GATGAGACCTCATGCAAATA","5","0.943667","0.000809892","Valid"], 
	"SCM2949":["YKR032W", "YKR032W","GGTCTCAGAAAGAATAACC","4","0.943269","-0.00920885","Valid"], 
	"SCM2950":["YKR034W", "DAL80","GGTTCATTACCTACGAATA","5","0.969835","-0.0900684","Valid"], 
	"SCM2951":["YKR036C", "CAF4","GAACGTACTCTAGAATTGA","5","1.08814","-0.0489608","Valid"], 
	"SCM2952":["YKR038C", "YKR038C","GACTCTGAAGATACCTAATG","2","-1.14447","1.72675","Invalid"], 
	"SCM2953":["YKR039W", "GAP1","GACTTAGGTATCATTCTAAACT","5","0.911052","-0.0171901","Valid"], 
	"SCM2954":["YKR042W", "UTH1","GACCATTGATAGTAGGAGTC","0","0","0","Invalid"], 
	"SCM2955":["YKR043C", "YKR043C","GGTGTTTTCCGCAATAATC","5","0.973429","-0.00896194","Valid"], 
	"SCM2956":["YKR044W", "YKR044W","GATCCTTTGCGTAATCATAG","3","1.10491","-1.32592","Invalid"], 
	"SCM2957":["YKR045C", "YKR045C","GAATGTCCGAGAAAGTAG","5","0.956154","-0.0076382","Valid"], 
	"SCM2958":["YKR046C", "YKR046C","GGTGTTGGAATGTGATTTC","5","0.950032","-0.0025432","Valid"], 
	"SCM2959":["YKR047W", "YKR047W","GATTTCAGCTTACACACTTA","5","1.04833","0.155018","Invalid"], 
	"SCM2960":["YKR048C", "NAP1","GGTGCAAGACCTACTTCTA","4","1.05134","0.168481","Invalid"], 
	"SCM2961":["YKR050W", "TRK2","GATCGAAGCTAGTCATAATT","5","1.01899","-0.0333056","Valid"], 
	"SCM2962":["YKR051W", "YKR051W","GATTCCCTTGGAACAAATAC","5","0.949039","0.0283064","Valid"], 
	"SCM2963":["YKR053C", "YSR3","GACCAATCAGATTTCGTAC","4","0.885353","-0.030236","Valid"], 
	"SCM2964":["YKR054C", "DYN1","GACCAAATCCGATTGAAGTA","4","0.98385","-0.024669","Valid"], 
	"SCM2965":["YKR055W", "RHO4","GACCGCTTTCATATACGAA","5","1.0483","-0.0449626","Valid"], 
	"SCM2966":["YKR056W", "RNC1","GACCTATCGTCTTACAAT","4","1.08133","-0.0264534","Valid"], 
	"SCM2967":["YKR057W", "RPS21A","GACAGACGTTCTTTAACAAA","5","1.01955","-0.0494681","Valid"], 
	"SCM2968":["YKR058W", "GLG1","GATCACCTGCTATGAATTAC","5","0.916452","0.00525512","Valid"], 
	"SCM2969":["YKR060W", "YKR060W","GGTGGTGAACTCTGTAATC","5","1.1102","-0.0285243","Valid"], 
	"SCM2970":["YKR061W", "KTR2","GACGAAACTCTATTTGAAG","5","0.997912","-0.0740831","Valid"], 
	"SCM2971":["YKR062W", "TFA2","GAAACTCCAAGATACGTTT","5","0.96435","-0.0791673","Valid"], 
	"SCM2972":["YKR063C", "LAS1","GAAGGGTTCCCAATATTTA","5","0.868127","0.0971948","Valid"], 
	"SCM2973":["YKR064W", "YKR064W","GACGTCTCGAACAAATAGTG","4","0.910133","0.026179","Valid"], 
	"SCM2974":["YKR065C", "YKR065C","GACCGAATAGCATTTGAGTC","3","1.03458","0.00338842","Valid"], 
	"SCM2975":["YKR066C", "CCP1","GATTGTTCCTCTAAAGTCTT","4","1.01051","-0.0383739","Valid"], 
	"SCM2976":["YKR067W", "YKR067W","GAGTTGTCCTGAATTCTAG","5","0.934502","0.00927782","Valid"], 
	"SCM2977":["YKR068C", "BET3","GGTCCCGTTCATAATCTTG","5","1.04455","-0.0337723","Valid"], 
	"SCM2978":["YKR069W", "MET1","GACCAAGTGCTCATATGTAC","4","1.05756","-1.27688","Invalid"], 
	"SCM2979":["YKR070W", "YKR070W","GACGGCATCGAATTTCTTAG","5","0.938792","-0.0383806","Valid"], 
	"SCM2980":["YKR071C", "YKR071C","GATGCTGTCCAAATTGATAG","5","0.983311","-0.0180027","Valid"], 
	"SCM2981":["YKR072C", "SIS2","GAGCATTCAAGTTATCCTC","4","1.03594","0.00304227","Valid"], 
	"SCM2982":["YKR073C", "YKR073C","GACATGGGGTGAGTTATATA","5","1.04915","0.00658449","Valid"], 
	"SCM2983":["YKR074W", "YKR074W","GAACAACCTTTCATGATTA","4","0.823334","-0.199028","Invalid"], 
	"SCM2984":["YKR075C", "YKR075C","GACAACCTGGTTCCTATAAA","5","0.923209","-0.0075878","Valid"], 
	"SCM2985":["YKR076W", "ECM4","GACATAGAACACTAATTACGA","5","1.00134","0.0177808","Valid"], 
	"SCM2986":["YKR077W", "YKR077W","GAAATCTAAACTTTACTTCATT","5","1.03309","0.0431107","Valid"], 
	"SCM2987":["YKR078W", "YKR078W","GACCAGAAAGCTGTATTAAC","5","0.965848","-0.0359688","Valid"], 
	"SCM2988":["YKR079C", "YKR079C","GATATGGAACGTAATACACC","5","1.06869","0.00911046","Valid"], 
	"SCM2989":["YKR080W", "MTD1","GAAGGAAACAGACTGTATG","5","0.941017","0.0317616","Valid"], 
	"SCM2990":["YKR082W", "NUP133","GGCGAAGTTCAGATATGTA","5","0.927888","0.045199","Valid"], 
	"SCM2991":["YKR083C", "YKR083C","GAAGAACTTCAGTCATTAC","5","0.885398","0.0876609","Valid"], 
	"SCM2992":["YKR084C", "HBS1","GATACAATGGTCCTAACTTA","4","0.878421","-0.0134661","Valid"], 
	"SCM2993":["YKR085C", "MRPL20","GACTGATGGTTGATAGTACA","5","0.999214","0.0608092","Valid"], 
	"SCM2994":["YKR086W", "PRP16","GGCCTTGAGAAGGATAAAC","5","0.895496","-0.0317404","Valid"], 
	"SCM2995":["YKR087C", "YKR087C","GGCTGTCCATCAAAATTGA","5","1.09091","-0.049197","Valid"], 
	"SCM2996":["YKR088C", "YKR088C","GGCTCTACTGAGATTATGT","5","1.0758","0.0234155","Valid"], 
	"SCM2997":["YKR089C", "YKR089C","GATTGGTGATTTCCCTTAAT","5","0.992423","-0.0351099","Valid"], 
	"SCM2998":["YKR090W", "YKR090W","GAAAGAGTGCTTATTCATC","5","1.08376","-0.0459086","Valid"], 
	"SCM2999":["YKR092C", "SRP40","GAACCTCTCTTCATTTTAT","5","0.991169","0.0449562","Valid"], 
	"SCM3000":["YKR093W", "PTR2","GACCCAGAGGTTCATTATA","5","0.961645","0.010975","Valid"], 
	"SCM3001":["YKR094C", "RPL40B","GAATCTGGCGTAACATTTA","5","1.09679","-0.0238645","Valid"], 
	"SCM3002":["YKR095W", "MLP1","GACGTATCTCGCAAATTACTA","4","1.03706","-0.00821462","Valid"], 
	"SCM3003":["YKR096W", "YKR096W","GAGGTCATATTTAGAAACT","4","0.921068","0.010923","Valid"], 
	"SCM3004":["YKR097W", "PCK1","GACAGAACATGGTTTATTGA","5","0.94875","-0.105906","Valid"], 
	"SCM3005":["YKR098C", "UBP11","GAAGAGCGATTATACCAA","4","1.05332","-0.0692793","Valid"], 
	"SCM3006":["YKR099W", "BAS1","GATCTCCAAATTCAGTAAGA","4","1.03433","-0.019821","Valid"], 
	"SCM3007":["YKR100C", "YKR100C","GATTCGTACTTGAAGTAAATT","5","0.755127","0.116919","Valid"], 
	"SCM3008":["YKR101W", "SIR1","GAGTTGTCAAGAAATTAACT","5","0.960053","0.0029519","Valid"], 
	"SCM3009":["YKR102W", "FLO10","GACGAAGGTCGTTAGTATCT","4","0.950888","0.101343","Valid"], 
	"SCM3010":["YKR103W", "YKR103W","GATGTCTTGACAAAGATATCA","4","1.02755","-0.124161","Valid"], 
	"SCM3011":["YKR104W", "YKR104W","GATATCCAAAGTGGGATTAA","5","0.996216","-0.0217697","Valid"], 
	"SCM3012":["YKR105C", "YKR105C","GACTCCTTTCACAATAAAGTA","5","1.0021","0.0203811","Valid"], 
	"SCM3013":["YKR106W", "YKR106W","GGAGGAGAAATCTGAGAG","5","1.036","-0.0232366","Valid"], 
	"SCM3014":["YLL001W", "DNM1","GACATACTCTTCAATTTAGG","5","0.946148","-0.0411205","Valid"], 
	"SCM3015":["YLL002W", "KIM2","GACCTAAGAGGGATGAAATAT","5","1.04551","0.028968","Valid"], 
	"SCM3016":["YLL003W", "SFI1","GATGAAGTCGCATTATAGC","5","0.925859","0.132877","Valid"], 
	"SCM3017":["YLL004W", "ORC3","GACTGCTCCCAACTTAGTAA","5","0.940087","0.0547868","Valid"], 
	"SCM3018":["YLL005C", "YLL005C","GATCATGGAAAGTATAACTTTC","5","0.982245","-0.0399805","Valid"], 
	"SCM3019":["YLL006W", "MMM1","GATTGACCGTATCTTTAACT","5","1.03981","-0.0312388","Valid"], 
	"SCM3020":["YLL007C", "YLL007C","GGCAGTAATGTTTACATCAAA","5","0.948905","-0.0510241","Valid"], 
	"SCM3021":["YLL008W", "DRS1","GAGAAACTGCTCATAGGTT","5","1.07504","-0.001094","Valid"], 
	"SCM3022":["YLL010C", "YLL010C","GGTCAGACGATACTTGTA","4","1.04478","0.187886","Invalid"], 
	"SCM3023":["YLL011W", "SOF1","GGCCAAGATATCTGTTTC","5","0.929132","-0.015531","Valid"], 
	"SCM3024":["YLL012W", "YLL012W","GGTAACCGGATTGATACAG","5","0.954665","-0.0486355","Valid"], 
	"SCM3025":["YLL013C", "YLL013C","GAATTTGCCAACTATGTGA","5","0.871859","-0.00353198","Valid"], 
	"SCM3026":["YLL014W", "YLL014W","GAAAACCAGTTATCTCTCT","5","0.966714","0.0144581","Valid"], 
	"SCM3027":["YLL016W", "SDC25","GGCGAAATCAAGTAGCTTA","4","0.936722","0.0374321","Valid"], 
	"SCM3028":["YLL018C", "DPS1","GACCATGCTCTATTACAA","5","1.02614","-0.0227737","Valid"], 
	"SCM3029":["YLL019C", "KNS1","GAGCCGTTTGATGTAAAT","4","0.997744","0.0283918","Valid"], 
	"SCM3030":["YLL020C", "YLL020C","GAAAACGGAACTAGTAAAA","5","0.987639","-0.0606382","Valid"], 
	"SCM3031":["YLL021W", "SPA2","GACTCCATTGATATGCTAGT","4","0.995122","0.00260101","Valid"], 
	"SCM3032":["YLL022C", "HIF1","GACAAGGTCTTGTAATAGCC","5","0.941947","-0.0217289","Valid"], 
	"SCM3033":["YLL023C", "YLL023C","GACTTCACTCTTTAGGAGTC","5","0.994369","-0.00658269","Valid"], 
	"SCM3034":["YLL024C", "SSA2","GGTTGTCAGCATAAGTAG","5","1.08025","0.00492892","Valid"], 
	"SCM3035":["YLL026W", "HSP104","GATGGCCTCTTGAGTTAAAT","5","0.917442","0.0165325","Valid"], 
	"SCM3036":["YLL029W", "YLL029W","GACCGGTAGGAATACTTTC","4","0.995076","-0.026617","Valid"], 
	"SCM3037":["YLL031C", "YLL031C","GACATTTGGCAAATAAGACT","5","1.06214","-0.0686893","Valid"], 
	"SCM3038":["YLL032C", "YLL032C","GACTTCGATTGTAAACTATCA","5","0.867206","-0.0308667","Valid"], 
	"SCM3039":["YLL033W", "YLL033W","GAAGAGCTGTTCATACTTG","1","0","0","Invalid"], 
	"SCM3040":["YLL034C", "YLL034C","GATCACAGAGGGTTTAATCT","5","1.05579","-0.0491296","Valid"], 
	"SCM3041":["YLL035W", "YLL035W","GATCCAAATGGTCTATAAGTT","5","0.990655","0.0285356","Valid"], 
	"SCM3042":["YLL036C", "PRP19","GACTAAATCCAGGACTATTTT","5","0.98727","-0.0415772","Valid"], 
	"SCM3043":["YLL039C", "UBI4","GACATTCAGAAAGAGTCTA","5","1.01033","-0.00874456","Valid"], 
	"SCM3044":["YLL040C", "VPS13","GGAGGCTCAATTATCTGA","5","1.08984","-0.0290482","Valid"], 
	"SCM3045":["YLL041C", "SDH2","GATTGGTACCTGATTTAACT","5","1.02126","-0.0112664","Valid"], 
	"SCM3046":["YLL043W", "FPS1","GGCCAATTTGGTGTATAGA","5","1.05349","-0.0506647","Valid"], 
	"SCM3047":["YLL044W", "YLL044W","GATCAAACCGTACTTAACAG","5","1.00951","0.0378683","Valid"], 
	"SCM3048":["YLL045C", "RPL8B","GATCAAACCGTACTTAACAG","5","1.05781","0.00182967","Valid"], 
	"SCM3049":["YLL046C", "RNP1","GAAAGGTTTGCATTTATAGA","5","1.03767","-0.0235671","Valid"], 
	"SCM3050":["YLL048C", "YBT1","GGCCAATAACGACATTTAG","5","0.97128","-0.0839094","Valid"], 
	"SCM3051":["YLL049W", "YLL049W","GATAGATGAACTATACAATCAGTTA","4","1.01438","0.024437","Valid"], 
	"SCM3052":["YLL050C", "COF1","GACTGGCAATTTCTCTAAGA","0","0","0","Invalid"], 
	"SCM3053":["YLL051C", "FRE6","GATTACGGCAAGGAATAGTT","5","1.03001","-0.0794093","Valid"], 
	"SCM3054":["YLL053C", "YLL053C","GGCATTAACGTATGTAGT","5","1.04624","0.0245921","Valid"], 
	"SCM3055":["YLL054C", "YLL054C","GGTCGATGTTATCCAATAC","5","1.06789","-0.0517996","Valid"], 
	"SCM3056":["YLL055W", "YLL055W","GACAGGACAAATATTTGGTAT","5","1.01657","-0.0530919","Valid"], 
	"SCM3057":["YLL056C", "YLL056C","GATTATCTGAACTAATATCCTC","5","0.973655","0.0129537","Valid"], 
	"SCM3058":["YLL057C", "YLL057C","GATGACCAGTGGATGAATAT","4","0.991829","0.0867432","Valid"], 
	"SCM3059":["YLL059C", "YLL059C","GGTATACTTCTTGATAAAGGTA","5","0.967709","-0.00522851","Valid"], 
	"SCM3060":["YLL060C", "GTT2","GGCATTCAGCGATTAAAGT","4","0.944696","-0.0566248","Valid"], 
	"SCM3061":["YLL062C", "YLL062C","GACTGAGAATACCTCGATTA","5","0.876763","0.0227108","Valid"], 
	"SCM3062":["YLL063C", "AYT1","GGCCCTAGATTGAAATCAA","3","1.07064","-0.00940608","Valid"], 
	"SCM3063":["YLL066C", "YLL066C","GATTGGGTGATGTTTTAG","0","0","0","Invalid"], 
	"SCM3064":["YLL067C", "YLL067C","GATTGGGTGATGTTTTAG","0","0","0","Invalid"], 
	"SCM3065":["YLR001C", "YLR001C","GATGCTCAGAATTCGTAAAG","4","0.875362","-0.0049969","Valid"], 
	"SCM3066":["YLR002C", "YLR002C","GACCTATACAGGTTTCATTAG","1","0","0","Invalid"], 
	"SCM3067":["YLR003C", "YLR003C","GATCACGGAGCTTTTTTTAT","5","1.11186","-0.11331","Valid"], 
	"SCM3068":["YLR004C", "YLR004C","GATAATGCTCGAGGTACTTA","5","0.881683","0.0336487","Valid"], 
	"SCM3069":["YLR005W", "SSL1","GGTAACAGCCTCGTTAAAT","3","1.10267","0.0504154","Valid"], 
	"SCM3070":["YLR006C", "SSK1","GACGTTGTCTTCAACTATTAAA","4","0.893429","0.00727248","Valid"], 
	"SCM3071":["YLR007W", "YLR007W","GATCGACAAGCTAAATGATT","3","0.91609","0.0589791","Valid"], 
	"SCM3072":["YLR008C", "YLR008C","GGTAGAGCCTCTTTAGAAT","5","1.06278","-0.0265732","Valid"], 
	"SCM3073":["YLR009W", "YLR009W","GAACTAACTCTCTATTGTATC","0","0","0","Invalid"], 
	"SCM3074":["YLR011W", "YLR011W","GACTCCACCTATAACATTC","0","0","0","Invalid"], 
	"SCM3075":["YLR012C", "YLR012C","GACATCTTTAACATATCAATCT","1","0","0","Invalid"], 
	"SCM3076":["YLR014C", "PPR1","GACCGTGAAGACTAATTTCG","0","0","0","Invalid"], 
	"SCM3077":["YLR015W", "YLR015W","GAAATCGGATTTCTACTGA","0","0","0","Invalid"], 
	"SCM3078":["YLR016C", "YLR016C","GATGGAGTCGAATAACAAAG","0","0","0","Invalid"], 
	"SCM3079":["YLR017W", "MEU1","GGTGGCCATGTTATTAAC","1","0","0","Invalid"], 
	"SCM3080":["YLR018C", "YLR018C","GACTCGCTCAATATACTGTT","0","0","0","Invalid"], 
	"SCM3081":["YLR019W", "YLR019W","GGCTGTTCTTCAGATACTT","0","0","0","Invalid"], 
	"SCM3082":["YLR020C", "YLR020C","GATTTCGGTCCCTTAAAAC","0","0","0","Invalid"], 
	"SCM3083":["YLR021W", "YLR021W","GATAAACCCAATTCTCGATA","1","0","0","Invalid"], 
	"SCM3084":["YLR022C", "YLR022C","GATGGTTTCTAAGCAAATTAT","0","0","0","Invalid"], 
	"SCM3085":["YLR023C", "YLR023C","GGCGACCAATTCATAAACA","0","0","0","Invalid"], 
	"SCM3086":["YLR024C", "YLR024C","GAATCCCGAGCTTATAGTC","0","0","0","Invalid"], 
	"SCM3087":["YLR025W", "SNF7","GATAAAGTGGATGAAACTAT","5","0.965801","-0.0393805","Valid"], 
	"SCM3088":["YLR026C", "SED5","GATGTTAGCCATTTCTAGTC","3","0.920012","-0.0123723","Valid"], 
	"SCM3089":["YLR027C", "AAT2","GGTCCAAAGACTTAGTTTC","5","0.888675","-0.0292304","Valid"], 
	"SCM3090":["YLR028C", "ADE16","GACTGCACAGCTCTATAAAC","4","0.958268","-0.7772","Invalid"], 
	"SCM3091":["YLR029C", "RPL15A","GACTTCGAAGTTATCTTGG","5","0.864253","-0.0101001","Valid"], 
	"SCM3092":["YLR030W", "YLR030W","GACACATTTCCTGAATATCT","5","0.896744","-0.0532637","Valid"], 
	"SCM3093":["YLR031W", "YLR031W","GGCGATAAAGTTCTTAACT","4","0.952454","0.0148513","Valid"], 
	"SCM3094":["YLR032W", "RAD5","GGAACCCGTATTGTTAAG","0","0","0","Invalid"], 
	"SCM3095":["YLR035C", "YLR035C","GACTGACCATTTCAAGTTAT","0","0","0","Invalid"], 
	"SCM3096":["YLR036C", "YLR036C","GATTTGGGTACTTTTCAATC","0","0","0","Invalid"], 
	"SCM3097":["YLR037C", "YLR037C","GACATTTGGCTGAATACTAT","0","0","0","Invalid"], 
	"SCM3098":["YLR038C", "COX12","GATTCGCCCTTCATATTAAC","0","0","0","Invalid"], 
	"SCM3099":["YLR039C", "RIC1","GACCCTCATGGATTACAAAT","0","0","0","Invalid"], 
	"SCM3100":["YLR041W", "YLR041W","GGCTTACCAGGAGAATATTT","0","0","0","Invalid"], 
	"SCM3101":["YLR042C", "YLR042C","GGAAGTGACTTTTGGTATA","0","0","0","Invalid"], 
	"SCM3102":["YLR044C", "PDC1","GACTGGCAAACCTAAGTAGA","0","0","0","Invalid"], 
	"SCM3103":["YLR045C", "STU2","GGTCTGCGATAGAACACTA","0","0","0","Invalid"], 
	"SCM3104":["YLR047C", "YLR047C","GGGACAAATCGTCTATAG","0","0","0","Invalid"], 
	"SCM3105":["YLR049C", "YLR049C","GATCTTTGATTCAGGAAAATAA","1","0","0","Invalid"], 
	"SCM3106":["YLR050C", "YLR050C","GGACTACAAACCAGTATA","1","0","0","Invalid"], 
	"SCM3107":["YLR051C", "YLR051C","GACAGCTCTATGTTTAATCA","0","0","0","Invalid"], 
	"SCM3108":["YLR054C", "YLR054C","GAGACGTCGAAACTATTCT","4","0.90141","-0.010865","Valid"], 
	"SCM3109":["YLR055C", "SPT8","GACCTCTTGACCGTTTAATC","5","0.894159","0.069067","Valid"], 
	"SCM3110":["YLR056W", "ERG3","GGTTGGCAGCTAATATTCC","4","0.911584","0.00205391","Valid"], 
	"SCM3111":["YLR057W", "YLR057W","GAGTGATGTCAGGAATATC","3","0.959264","0.019959","Valid"], 
	"SCM3112":["YLR058C", "SHM2","GATACCGTTGGAAACTAATC","4","1.06995","-0.0566397","Valid"], 
	"SCM3113":["YLR059C", "YNT20","GGCTCTCTTTGATATCACTA","5","0.923686","0.025208","Valid"], 
	"SCM3114":["YLR060W", "FRS1","GATGGGTACTCACGATTTAG","5","0.868088","-0.0181444","Valid"], 
	"SCM3115":["YLR061W", "RPL22A","GATTGGTTCTTCTTCAAGTA","5","0.984668","-0.0211671","Valid"], 
	"SCM3116":["YLR062C", "YLR062C","GATTGGTTCTTCTTCAAGTA","5","0.978539","-0.0255935","Valid"], 
	"SCM3117":["YLR063W", "YLR063W","GATCGCATCTGATAATCTTT","5","0.980262","-0.0622457","Valid"], 
	"SCM3118":["YLR064W", "YLR064W","GATTGGCACCATTATCAAAT","4","0.958108","-0.0378358","Valid"], 
	"SCM3119":["YLR066W", "SPC3","GGTTCTCAGTACCTAGTAA","5","0.948643","0.0338495","Valid"], 
	"SCM3120":["YLR067C", "PET309","GATTCTTGAGCGATTAAATG","4","0.863034","0.0237215","Valid"], 
	"SCM3121":["YLR068W", "YLR068W","GGAATACCTTAAAGCTTTAA","4","1.04214","0.0704529","Valid"], 
	"SCM3122":["YLR069C", "MEF1","GACTCCAGGTCATATTGAT","5","1.06949","0.0124096","Valid"], 
	"SCM3123":["YLR070C", "YLR070C","GATGGCGTTACTGTAGATA","5","0.938785","0.0620568","Valid"], 
	"SCM3124":["YLR071C", "RGR1","GACGGTATTTACAATGAAG","5","0.911581","-0.0445614","Valid"], 
	"SCM3125":["YLR072W", "YLR072W","GGACTTGGTAAAGTTAGT","5","0.962878","0.0549829","Valid"], 
	"SCM3126":["YLR074C", "YLR074C","GATACATGGAGACTGCTATA","5","0.923749","-0.00348126","Valid"], 
	"SCM3127":["YLR075W", "RPL10","GAAGACCAGCTAGATGTTA","5","0.84744","-0.0724423","Valid"], 
	"SCM3128":["YLR077W", "YLR077W","GACTGGTGAAATTTATGCC","4","0.934878","-0.0381403","Valid"], 
	"SCM3129":["YLR078C", "BOS1","GGTAACGCTCAATTAGAT","5","0.916297","-0.0262734","Valid"], 
	"SCM3130":["YLR079W", "SIC1","GACTATTCCAATTTGAAAGTC","3","1.07207","-0.00619797","Valid"], 
	"SCM3131":["YLR080W", "YLR080W","GACTAGATAATCACTTGTTAAAG","4","0.875886","-0.0153354","Valid"], 
	"SCM3132":["YLR081W", "GAL2","GAGAACAGGTTTAATCGTC","3","0.808566","0.0036682","Valid"], 
	"SCM3133":["YLR083C", "EMP70","GATCCAGCCTTGGTATTTAA","5","0.985309","-0.102457","Valid"], 
	"SCM3134":["YLR084C", "YLR084C","GAGCTCACATGGATTAGTT","4","0.942597","0.00306534","Valid"], 
	"SCM3135":["YLR085C", "ARP6","GACAATGTTTCCTACCATAA","5","1.00996","0.0156935","Valid"], 
	"SCM3136":["YLR086W", "SMC4","GACTGTTGACGTACATCAAA","3","0.971409","0.0320938","Valid"], 
	"SCM3137":["YLR087C", "YLR087C","GATCTAACTCGGAATAGAG","5","1.00058","-0.0921595","Valid"], 
	"SCM3138":["YLR088W", "GAA1","GATCTTCCGTACTCGAATA","5","0.925296","0.0507304","Valid"], 
	"SCM3139":["YLR089C", "YLR089C","GACATAGACGTTCATTATCTG","3","0.852423","0.0603209","Valid"], 
	"SCM3140":["YLR090W", "XDJ1","GACACATGCGACTGTAAATA","5","0.949557","-0.00316245","Valid"], 
	"SCM3141":["YLR091W", "YLR091W","GATGGGAAACTAAATTCAA","5","0.973763","0.0178544","Valid"], 
	"SCM3142":["YLR092W", "SUL2","GAGGAGCATGTAGTTATCT","5","1.04248","0.18075","Invalid"], 
	"SCM3143":["YLR095C", "YLR095C","GGCATATCTTCAATCGATTA","5","1.03853","-0.0584085","Valid"], 
	"SCM3144":["YLR096W", "KIN2","GACCTTGCACTAGGATGTAA","5","0.954701","0.00461338","Valid"], 
	"SCM3145":["YLR097C", "YLR097C","GACGGAATCACCGATATAAA","5","0.885222","0.0336149","Valid"], 
	"SCM3146":["YLR098C", "CHA4","GATCAAATTCCTTGTCTATAA","5","0.878052","-0.0200845","Valid"], 
	"SCM3147":["YLR099C", "YLR099C","GATTTTAGCATTGATTCAGTA","5","0.929552","-0.0398008","Valid"], 
	"SCM3148":["YLR100W", "YLR100W","GATCTTGAACGCATATTACG","5","0.982327","-0.00934128","Valid"], 
	"SCM3149":["YLR101C", "YLR101C","GACCAGTATACGTAACTAGATT","5","0.916095","-0.111947","Valid"], 
	"SCM3150":["YLR102C", "APC9","GGTCGACAAGGGTAATAAA","5","0.914929","-0.0107829","Valid"], 
	"SCM3151":["YLR103C", "CDC45","GGGTACTCTGAATTACGA","4","1.03676","-0.0840132","Valid"], 
	"SCM3152":["YLR104W", "YLR104W","GACAGGGTCATCATATATTG","5","0.967302","-0.004549","Valid"], 
	"SCM3153":["YLR105C", "SEN2","GAAACAACGAGAATCATTA","4","0.963924","-0.0248714","Valid"], 
	"SCM3154":["YLR106C", "YLR106C","GATTGGTAAAGACTATCAGG","5","0.940902","-0.0346061","Valid"], 
	"SCM3155":["YLR107W", "YLR107W","GACAGTTGCGTACTATTGTC","5","0.9286","-0.0182738","Valid"], 
	"SCM3156":["YLR108C", "YLR108C","GGCTACTGGATTTCATAAA","4","0.941246","0.0115236","Valid"], 
	"SCM3157":["YLR109W", "YLR109W","GGTGAATCTTGTAAGATGC","4","0.974311","-0.0308824","Valid"], 
	"SCM3158":["YLR113W", "HOG1","GATGTACTCAGAAATCCTAG","0","0","0","Invalid"], 
	"SCM3159":["YLR114C", "YLR114C","GACCTGAAGTCGATTTACAC","4","0.894177","-0.0867272","Valid"], 
	"SCM3160":["YLR115W", "CFT2","GACAGAGGCGTTTAAAGTAC","2","0.893476","-0.0221436","Invalid"], 
	"SCM3161":["YLR116W", "MSL5","GAGGATGAACGTATTAAA","5","1.00886","-0.0322272","Valid"], 
	"SCM3162":["YLR117C", "SYF3","GACAATCGGTTTATGTCCTA","4","0.916809","-0.0659661","Valid"], 
	"SCM3163":["YLR118C", "YLR118C","GACTCACAGCTATCTTGATAG","4","0.839946","-0.0760183","Valid"], 
	"SCM3164":["YLR119W", "SRN2","GACAGACACCAATTAGAGTT","4","0.585048","-0.0455022","Invalid"], 
	"SCM3165":["YLR120C", "YPS1","GATGCCAGTACTCAAGATAA","0","0","0","Invalid"], 
	"SCM3166":["YLR121C", "YPS4","GAACCCTGCGACTTATAAA","5","1.03232","-0.0335564","Valid"], 
	"SCM3167":["YLR125W", "YLR125W","GATGCCAAGAGCTTCTATAA","5","1.02405","-0.0554685","Valid"], 
	"SCM3168":["YLR126C", "YLR126C","GGCATCTCATTTAAGAAACTT","3","0.952545","-0.0191246","Valid"], 
	"SCM3169":["YLR127C", "APC2","GAGTCAATGCTCTTTACAG","5","1.18532","-0.336385","Invalid"], 
	"SCM3170":["YLR128W", "YLR128W","GACCACTATAAGTAAAGACA","4","0.965144","-0.0303842","Valid"], 
	"SCM3171":["YLR129W", "DIP2","GACAACGAATTCGTAGTTAT","5","1.15243","-0.101717","Valid"], 
	"SCM3172":["YLR130C", "ZRT2","GACAGAGTCACTAGCTAAT","5","0.954274","0.0378583","Valid"], 
	"SCM3173":["YLR131C", "ACE2","GATCGATAACTTGTTAGGTAT","4","0.953599","0.0937652","Valid"], 
	"SCM3174":["YLR132C", "YLR132C","GATTGGCTCGTTCTGATATA","5","0.883914","-0.0248273","Valid"], 
	"SCM3175":["YLR133W", "CKI1","GAGATTCCCTTTGTTAAG","4","0.916883","-0.0319244","Valid"], 
	"SCM3176":["YLR134W", "PDC5","GACCAACCTTGAATTTCATTA","5","0.94814","-0.0082653","Valid"], 
	"SCM3177":["YLR135W", "YLR135W","GGCGTACCTATTGAATCAT","4","0.891913","0.0196305","Valid"], 
	"SCM3178":["YLR136C", "TIS11","GACTGCCGAAGATATTTCAC","5","0.919132","-0.013241","Valid"], 
	"SCM3179":["YLR137W", "YLR137W","GATCAGGTACTCGTTGTATA","5","1.01111","-0.011224","Valid"], 
	"SCM3180":["YLR138W", "NHA1","GATCTCCACGAGCTAGTATA","4","0.869223","-0.0302579","Valid"], 
	"SCM3181":["YLR139C", "SLS1","GATTCAATGCGGAATCTAGT","5","0.932116","-0.0248462","Valid"], 
	"SCM3182":["YLR141W", "RRN5","GATGGGAACTAGACTATCC","4","0.913602","0.0400379","Valid"], 
	"SCM3183":["YLR142W", "PUT1","GGCCATACCTAGTAATTGC","5","0.92171","-0.042931","Valid"], 
	"SCM3184":["YLR143W", "YLR143W","GATTACGGAACACTTCTAA","5","0.908228","-0.0570628","Valid"], 
	"SCM3185":["YLR144C", "ACF2","GATCGCTATGTCAGTTAACT","4","1.0309","-0.0483122","Valid"], 
	"SCM3186":["YLR145W", "YLR145W","GACAGCAATGTTACTAGTGT","5","1.0623","-0.046839","Valid"], 
	"SCM3187":["YLR146C", "SPE4","GAATTGGCCAGATGTATAG","5","0.899376","-0.00496621","Valid"], 
	"SCM3188":["YLR147C", "SMD3","GACTTATCGTGGTAAACT","5","0.921121","-0.0460009","Valid"], 
	"SCM3189":["YLR148W", "PEP3","GATCAGGGTAATACTGAAC","5","0.948997","0.00139871","Valid"], 
	"SCM3190":["YLR149C", "YLR149C","GACTTCCCAACCGATTAATA","5","0.984604","-0.0685733","Valid"], 
	"SCM3191":["YLR150W", "STM1","GACTTACCAGTTCTAGAGTG","2","0.981439","-0.127113","Invalid"], 
	"SCM3192":["YLR151C", "YLR151C","GATTCGACGTTTCATGTATA","4","0.864777","-0.0656026","Valid"], 
	"SCM3193":["YLR152C", "YLR152C","GACAAATCGCTATTACTTCT","5","0.938214","0.129586","Valid"], 
	"SCM3194":["YLR153C", "ACS2","GGTCATTTGTGACACTATG","3","0.921727","0.0132532","Valid"], 
	"SCM3195":["YLR154C", "YLR154C","GACCTTTCTATACCGAGTAT","4","0.939269","-0.068399","Valid"], 
	"SCM3196":["YLR162W", "YLR162W","GGCTACTGTGTATCTTTTG","5","0.885574","0.0175876","Valid"], 
	"SCM3197":["YLR163C", "MAS1","GAGGTGGACAAGATGTAT","5","0.916949","0.0228722","Valid"], 
	"SCM3198":["YLR164W", "YLR164W","GAGACTGAAATCCGATATG","5","0.840298","0.503684","Invalid"], 
	"SCM3199":["YLR166C", "SEC10","GATGATATCCTTCGTAACTA","3","0.89461","-0.0215487","Valid"], 
	"SCM3200":["YLR167W", "RPS31","GACTCAAGACCAAGTGTAGA","4","0.935561","0.0341578","Valid"], 
	"SCM3201":["YLR168C", "MSF1'","GACAGTTACGATTTCAACTA","4","0.883222","-0.0842018","Valid"], 
	"SCM3202":["YLR171W", "YLR171W","GATATCGCTTGTATACTACT","5","0.858354","0.0585457","Valid"], 
	"SCM3203":["YLR172C", "DPH5","GACTCGTACAAATCAGACAT","5","0.968757","-0.00730103","Valid"], 
	"SCM3204":["YLR173W", "YLR173W","GACGCCAACGAGATTTAATA","5","0.888767","-0.0497404","Valid"], 
	"SCM3205":["YLR174W", "IDP2","GACGTGGACTAGAGGTATTA","5","0.817517","0.395679","Invalid"], 
	"SCM3206":["YLR175W", "CBF5","GAGAAGTGGTCATTATACC","3","0.908447","-0.0997918","Valid"], 
	"SCM3207":["YLR176C", "RFX1","GACGTGCTGAGATTTACAAT","5","0.981519","-0.284426","Invalid"], 
	"SCM3208":["YLR177W", "YLR177W","GGAACCGGTTGTAGATAT","5","1.00913","0.0223958","Valid"], 
	"SCM3209":["YLR178C", "TFS1","GATTTCGAGAACTTAGATGA","4","0.862148","0.0306332","Valid"], 
	"SCM3210":["YLR180W", "SAM1","GGTTCTTGCTGATAATGTC","5","0.921373","0.0691816","Valid"], 
	"SCM3211":["YLR181C", "YLR181C","GATGAGGTACCTGAATTT","5","0.941835","-0.0139255","Valid"], 
	"SCM3212":["YLR182W", "SWI6","GGCTCATATCTTGTAAAT","0","0","0","Invalid"], 
	"SCM3213":["YLR183C", "YLR183C","GAATTGCTTACGATAGGTA","5","1.01759","-0.0219686","Valid"], 
	"SCM3214":["YLR185W", "RPL37A","GATGTTTCAAGTATCTCATTC","5","0.915794","0.0419064","Valid"], 
	"SCM3215":["YLR186W", "YLR186W","GATTCATCCGCAAAGTTAT","5","0.989552","-0.041431","Valid"], 
	"SCM3216":["YLR187W", "YLR187W","GACTCTGACGTTACCTATTT","3","0.928899","-0.00801403","Valid"], 
	"SCM3217":["YLR188W", "MDL1","GACAGAAATTTCAACTTGAG","4","0.913641","0.0547881","Valid"], 
	"SCM3218":["YLR190W", "YLR190W","GACACTCCAAAGATGTTAA","2","6.72018","1.27319","Invalid"], 
	"SCM3219":["YLR191W", "PEX13","GATGTGGCCATATAAGTAGA","3","0.908568","0.0178648","Valid"], 
	"SCM3220":["YLR193C", "YLR193C","GGGTCAAACCCTTTTTAA","5","0.978366","-0.0030557","Valid"], 
	"SCM3221":["YLR194C", "YLR194C","GATTTCCGGTAGAAACTACA","5","0.983516","-0.162757","Invalid"], 
	"SCM3222":["YLR195C", "NMT1","GAATTGGGCTTTAAAGAGT","5","0.988167","0.33133","Invalid"], 
	"SCM3223":["YLR196W", "PWP1","GACGGAAATGTATTGACATC","5","1.07022","-0.0227899","Valid"], 
	"SCM3224":["YLR197W", "SIK1","GATCTGGTGACTTAGAAAG","5","0.926148","-0.101156","Valid"], 
	"SCM3225":["YLR199C", "YLR199C","GGCCGATGAAACAGTATAT","5","0.934553","-0.0289759","Valid"], 
	"SCM3226":["YLR201C", "YLR201C","GATATCGAACATGTTAAACC","4","0.836905","0.00455355","Valid"], 
	"SCM3227":["YLR203C", "MSS51","GAGCAGAGTTTCGAAATAC","5","0.938733","0.00852092","Valid"], 
	"SCM3228":["YLR204W", "QRI5","GGTGTTTCTTCATCTTTTTTT","5","1.08475","0.224772","Invalid"], 
	"SCM3229":["YLR205C", "YLR205C","GATAGCCAGGAATTCGTTTA","5","1.00344","-0.201922","Invalid"], 
	"SCM3230":["YLR207W", "HRD3","GACGAATCATTCGGATAT","4","0.917057","0.016865","Valid"], 
	"SCM3231":["YLR208W", "SEC13","GGAAAGAGCTAGTACATTA","5","0.902673","0.12349","Valid"], 
	"SCM3232":["YLR209C", "YLR209C","GATGGTTAAGCACTCTAATA","5","0.881893","-0.0183489","Valid"], 
	"SCM3233":["YLR210W", "CLB4","GACAAATTCCAGAGTATCTAT","5","0.929128","0.0285359","Valid"], 
	"SCM3234":["YLR211C", "YLR211C","GATTCATTAGCCAATTTTTTAT","5","1.11139","-0.0525924","Valid"], 
	"SCM3235":["YLR212C", "TUB4","GACGGTAGACATATTGCTTAA","5","0.94387","0.0546951","Valid"], 
	"SCM3236":["YLR214W", "FRE1","GATTCTGCAGGATTGTTAGA","5","1.02119","-0.066602","Valid"], 
	"SCM3237":["YLR215C", "YLR215C","GACTTGACGTTTATATTCCA","4","0.890047","-0.021951","Valid"], 
	"SCM3238":["YLR216C", "CPR6","GGTATGGCAAAGACTAAA","5","0.96954","-0.0367732","Valid"], 
	"SCM3239":["YLR217W", "YLR217W","GACATTGTACAACTCAAAAAC","5","0.948506","0.0399785","Valid"], 
	"SCM3240":["YLR219W", "YLR219W","GAGGGTACCTGATTTATC","5","1.01671","-0.0342462","Valid"], 
	"SCM3241":["YLR220W", "CCC1","GGTGACCCTTATACAGAA","5","0.902816","0.0345366","Valid"], 
	"SCM3242":["YLR221C", "YLR221C","GACGCAAGCTTGATATTTTC","5","0.956127","-0.0569987","Valid"], 
	"SCM3243":["YLR222C", "YLR222C","GACCTGATGGTCAATATCTC","4","0.89327","-0.00971302","Valid"], 
	"SCM3244":["YLR223C", "IFH1","GACTTCTCCACATGGAATTA","5","0.903572","-0.0313671","Valid"], 
	"SCM3245":["YLR224W", "YLR224W","GACTAGAGACACGATAATTG","5","0.925723","0.00166259","Valid"], 
	"SCM3246":["YLR225C", "YLR225C","GGCAATAGACCTAATGAAAG","5","1.02767","-0.00343862","Valid"], 
	"SCM3247":["YLR227C", "YLR227C","GACTCTGGACGATTATCATC","5","0.925353","0.301919","Invalid"], 
	"SCM3248":["YLR228C", "ECM22","GATGTCCGGTATAGATAACA","5","0.886527","0.00243828","Valid"], 
	"SCM3249":["YLR229C", "CDC42","GATCTCCTATACAACGAAT","5","1.02006","0.00496288","Valid"], 
	"SCM3250":["YLR230W", "YLR230W","GAAATAAACGTATTAGCTC","3","1.02505","-0.0130262","Valid"], 
	"SCM3251":["YLR231C", "YLR231C","GGCTAAGCGATTTCAAATG","5","0.939657","-0.0403884","Valid"], 
	"SCM3252":["YLR233C", "EST1","GAAGGATTCCGTCTAAATG","5","0.988617","-0.00985952","Valid"], 
	"SCM3253":["YLR234W", "TOP3","GGAATGCAGACTATCTGA","5","0.917505","-0.0109379","Valid"], 
	"SCM3254":["YLR237W", "THI7","GATCATGTTTGACAGTAATT","4","0.966613","-0.00374582","Valid"], 
	"SCM3255":["YLR238W", "YLR238W","GACACGCTATGTAATCATTT","4","0.955739","-0.0419038","Valid"], 
	"SCM3256":["YLR239C", "YLR239C","GATAGCAGCTTTGTCATTTC","4","0.892403","-0.0837248","Valid"], 
	"SCM3257":["YLR240W", "VPS34","GACGCAGACTTTGGTTATA","5","1.09772","-0.0403855","Valid"], 
	"SCM3258":["YLR241W", "YLR241W","GAAGGAGTTCTCCTTATT","3","1.02287","-0.00679835","Valid"], 
	"SCM3259":["YLR242C", "ARV1","GATGATACTCATCGAAATTAG","5","1.02203","-0.10239","Valid"], 
	"SCM3260":["YLR243W", "YLR243W","GGCTTCCAAAAGATATGTG","5","1.00538","0.000829786","Valid"], 
	"SCM3261":["YLR244C", "MAP1","GATGTCCCTGAAGATATTC","5","0.906197","0.0638159","Valid"], 
	"SCM3262":["YLR247C", "YLR247C","GAAATGCACGAGTTTACTT","5","0.888984","-0.0976775","Valid"], 
	"SCM3263":["YLR248W", "RCK2","GATGCATTCACTAGGTGTA","5","0.920614","-0.0166426","Valid"], 
	"SCM3264":["YLR249W", "YEF3","GACAGATTTCATACCAATGTT","5","0.951258","0.016635","Valid"], 
	"SCM3265":["YLR250W", "SSP120","GATCTCTGGAGTGTAATCTT","5","0.878415","-0.00563804","Valid"], 
	"SCM3266":["YLR251W", "YLR251W","GACTACCCGTAAAACCATAT","5","0.919629","0.037132","Valid"], 
	"SCM3267":["YLR253W", "YLR253W","GATAATACGCCTCTCATAGA","4","0.864602","0.0355388","Valid"], 
	"SCM3268":["YLR254C", "YLR254C","GACAACTCATCTACCTGTAT","4","0.850671","0.0190512","Valid"], 
	"SCM3269":["YLR256W", "HAP1","GACATATTCCCGTTTAAAGT","4","0.987675","-0.0648368","Valid"], 
	"SCM3270":["YLR257W", "YLR257W","GGTACGCCATGTTTAATTG","5","1.03014","-0.0217927","Valid"], 
	"SCM3271":["YLR258W", "GSY2","GATCTGTGGAACAATTAGT","4","1.0477","-0.0681738","Valid"], 
	"SCM3272":["YLR259C", "HSP60","GATGGTAAGTTACTAGCTTC","5","0.877357","-0.0691927","Valid"], 
	"SCM3273":["YLR260W", "LCB5","GATGGGAACCCTTATCTAG","5","0.937949","-0.057792","Valid"], 
	"SCM3274":["YLR262C", "YPT6","GATTTGCCTTTCATCTGATA","4","1.0237","-0.00155958","Valid"], 
	"SCM3275":["YLR263W", "RED1","GACTACGTCCATATTGAT","4","1.02299","-0.0310965","Valid"], 
	"SCM3276":["YLR266C", "YLR266C","GAACAGTTCCGTATTAGAC","5","1.01342","0.0230815","Valid"], 
	"SCM3277":["YLR268W", "SEC22","GACATACCAGTTTGTAAACTT","5","0.917994","0.00643765","Valid"], 
	"SCM3278":["YLR269C", "YLR269C","GACAGTTGAGACATGGTATA","5","0.963029","-0.0182902","Valid"], 
	"SCM3279":["YLR270W", "YLR270W","GATGCAAGAATATTCGTT","5","0.956997","0.0038688","Valid"], 
	"SCM3280":["YLR271W", "YLR271W","GGACGTCCTTCTACATTA","5","0.964567","-0.057858","Valid"], 
	"SCM3281":["YLR273C", "PIG1","GATAACGTCCACTTTATAGT","5","0.946558","0.0492554","Valid"], 
	"SCM3282":["YLR274W", "CDC46","GATCCAGTGCTAATTGAGAA","5","0.881543","-0.0736837","Valid"], 
	"SCM3283":["YLR275W", "SMD2","GACACTCTCGCTATTATTTT","0","0","0","Invalid"], 
	"SCM3284":["YLR276C", "DBP9","GACTTGCTGGATGTAATTCT","5","0.855672","-0.0500703","Valid"], 
	"SCM3285":["YLR277C", "YSH1","GATACTCATCCAGTATAAGC","4","1.01442","0.0231602","Valid"], 
	"SCM3286":["YLR278C", "YLR278C","GACTTCGAAGCATACTAGAC","5","1.05502","-0.0280132","Valid"], 
	"SCM3287":["YLR281C", "YLR281C","GACACTGAGAAATTCCTTCA","5","1.04625","0.00507362","Valid"], 
	"SCM3288":["YLR283W", "YLR283W","GATGTATCGACAATTAAACC","4","1.14804","0.0207151","Valid"], 
	"SCM3289":["YLR285W", "YLR285W","GACCTCAGCTAATTGAAATG","5","0.990035","0.0142434","Valid"], 
	"SCM3290":["YLR286C", "CTS1","GATTGAACGGTAAATCTACC","5","1.01693","-0.0560719","Valid"], 
	"SCM3291":["YLR287C", "YLR287C","GACCAACTGGATGAAAGTAC","5","0.882041","-0.0303699","Valid"], 
	"SCM3292":["YLR288C", "MEC3","GATTAGACTCTGTGATACAA","5","0.91565","0.0345775","Valid"], 
	"SCM3293":["YLR289W", "GUF1","GATCTGTCAGGATACATGAT","4","1.05643","-0.00973999","Valid"], 
	"SCM3294":["YLR290C", "YLR290C","GATAGGCCTGAAATATCTCT","5","0.992192","-0.0479241","Valid"], 
	"SCM3295":["YLR291C", "GCD7","GACTTGGTGTTATTAGGGAA","4","1.0543","-0.0487646","Valid"], 
	"SCM3296":["YLR292C", "SEC72","GATAAATCTATTTTACTACGAAG","2","0.858874","-0.0186223","Invalid"], 
	"SCM3297":["YLR294C", "YLR294C","GAAAGACGTGTCTATGTAC","5","0.994351","-0.0336464","Valid"], 
	"SCM3298":["YLR296W", "YLR296W","GATACCAATGTCACATAAAG","5","1.01846","0.105849","Valid"], 
	"SCM3299":["YLR297W", "YLR297W","GATGTAGTTTCTTATCATTACT","5","0.996845","0.0142719","Valid"], 
	"SCM3300":["YLR298C", "YHC1","GATTTCCTAGGTTGAATAAC","4","0.998076","0.0348393","Valid"], 
	"SCM3301":["YLR299W", "ECM38","GACATGGTGCTATAAGTTCA","4","1.09154","0.00899327","Valid"], 
	"SCM3302":["YLR300W", "EXG1","GGCTTTCCGTACAAATGAT","5","0.92798","-0.03441","Valid"], 
	"SCM3303":["YLR301W", "YLR301W","GATGTCGTTACTCAAGATTT","5","0.973645","-0.0203928","Valid"], 
	"SCM3304":["YLR302C", "YLR302C","GACACTTCGGTTATTATGT","4","0.953663","0.0264524","Valid"], 
	"SCM3305":["YLR303W", "MET17","GATCTTCCAAAACATTACTG","5","0.918918","-0.0355291","Valid"], 
	"SCM3306":["YLR304C", "ACO1","GACCAATTCCTCTTATGAAG","5","1.03535","0.0160551","Valid"], 
	"SCM3307":["YLR305C", "STT4","GACAATCGTCCAGTATTACG","5","0.94642","-0.0063646","Valid"], 
	"SCM3308":["YLR306W", "UBC12","GACAGTCTTCTCGAAGAATATT","5","0.943173","-0.0119286","Valid"], 
	"SCM3309":["YLR307W", "CDA1","GATGGTCACATGAATTCTTG","3","1.01486","-0.0320191","Valid"], 
	"SCM3310":["YLR308W", "CDA2","GACCTGGTCTCACGTATATT","5","1.00334","-0.0250529","Valid"], 
	"SCM3311":["YLR309C", "IMH1","GAATGGTTCTTTATAGCC","5","0.852453","-0.0535826","Valid"], 
	"SCM3312":["YLR310C", "CDC25","GATGTGGAGTTCAATAAC","5","1.11383","-0.0623932","Valid"], 
	"SCM3313":["YLR312C", "YLR312C","GACACAGATGAATCGTATTTA","5","0.850897","0.0159282","Valid"], 
	"SCM3314":["YLR313C", "SPH1","GACGCGAAGTTCCATAAATT","4","1.07586","-0.0499169","Valid"], 
	"SCM3315":["YLR314C", "CDC3","GATTGAACAGCTCGATATTAG","5","0.748544","0.0894411","Valid"], 
	"SCM3316":["YLR315W", "YLR315W","GATCACTACTCTGATAAGTT","4","0.964842","-0.0176692","Valid"], 
	"SCM3317":["YLR316C", "YLR316C","GGAGCTTAAAATTAACGA","5","0.896024","0.012018","Valid"], 
	"SCM3318":["YLR317W", "YLR317W","GATGTGTTCGAAAGAGTATA","5","0.940166","-0.0230458","Valid"], 
	"SCM3319":["YLR318W", "EST2","GGCTGTTTAACACTAGAATC","5","0.900456","-0.00690444","Valid"], 
	"SCM3320":["YLR319C", "BUD6","GACAAGCAGATGTACTTAAA","5","1.03017","-0.0502963","Valid"], 
	"SCM3321":["YLR320W", "YLR320W","GGCTTTCGTTAAAGTGAA","5","0.962303","-0.02547","Valid"], 
	"SCM3322":["YLR321C", "SFH1","GGAGGTCAGACATTATCT","5","1.02709","-0.0271128","Valid"], 
	"SCM3323":["YLR322W", "YLR322W","GATATTTCTAACTTTCATAACAG","4","1.00555","0.0821994","Valid"], 
	"SCM3324":["YLR323C", "YLR323C","GAAGAGGCAGAAAATTAAT","5","0.986366","0.0156351","Valid"], 
	"SCM3325":["YLR324W", "YLR324W","GATGGAAGCCTAGTATGT","5","0.888044","-0.0330599","Valid"], 
	"SCM3326":["YLR325C", "RPL38","GACGACATCAAACAATTTTTG","5","0.973656","-0.0485047","Valid"], 
	"SCM3327":["YLR326W", "YLR326W","GACCCAATACATCAATAAG","5","0.93599","-0.00928484","Valid"], 
	"SCM3328":["YLR328W", "YLR328W","GAATTCCTCTATAGATGC","1","0","0","Invalid"], 
	"SCM3329":["YLR329W", "REC102","GATGAGCATCCGTTAAAATT","5","0.96609","-0.0792336","Valid"], 
	"SCM3330":["YLR333C", "RPS25B","GATCTGGTATAGATAGCTTG","5","0.900108","-0.0500173","Valid"], 
	"SCM3331":["YLR334C", "YLR334C","GATTGATGATGTAATAGGAC","4","0.857547","0.00452806","Valid"], 
	"SCM3332":["YLR335W", "NUP2","GAAACTTGACGATATAAGTT","5","0.940746","-0.013964","Valid"], 
	"SCM3333":["YLR336C", "SGD1","GATAGAAGGCTTTAACCTG","5","0.942817","-0.0300107","Valid"], 
	"SCM3334":["YLR337C", "VRP1","GATCCGTGTCTACATCAAT","5","0.902108","-0.0721659","Valid"], 
	"SCM3335":["YLR340W", "RPP0","GGTTGAACATCTCTCCATT","5","0.952952","0.08863","Valid"], 
	"SCM3336":["YLR341W", "YLR341W","GACCAGAGTTGAATAATTTCA","4","1.00849","0.0000540819","Valid"], 
	"SCM3337":["YLR342W", "FKS1","GAAGACAGGTTCTGTAATG","5","0.948096","-0.0900522","Valid"], 
	"SCM3338":["YLR343W", "YLR343W","GGCCATTGTCCTCTAAATG","5","0.764154","0.255134","Invalid"], 
	"SCM3339":["YLR344W", "RPL26A","GAGAGCTCAATACGGTATC","5","0.966148","-0.041728","Valid"], 
	"SCM3340":["YLR345W", "YLR345W","GACTCCTAACCATCTTGTATA","5","0.961114","-0.0871317","Valid"], 
	"SCM3341":["YLR346C", "YLR346C","GACCTTGAGTAAATCATATCT","5","0.974597","-0.030183","Valid"], 
	"SCM3342":["YLR347C", "KAP95","GATCAATCTCCTTTACAGAG","5","0.955171","0.0399807","Valid"], 
	"SCM3343":["YLR348C", "DIC1","GACGTTTTGCATTCTGATAT","5","1.02095","-0.00636854","Valid"], 
	"SCM3344":["YLR349W", "YLR349W","GAGGCAATGTACATACAC","5","0.816612","-0.0620877","Valid"], 
	"SCM3345":["YLR351C", "NIT3","GATTGACACGAAATATGGTA","5","0.0394742","-0.788434","Invalid"], 
	"SCM3346":["YLR352W", "YLR352W","GATCAAAGTGGTATTAGACG","5","0.969625","0.221445","Invalid"], 
	"SCM3347":["YLR353W", "BUD8","GAGTCTGAAACTAATTTCC","4","1.02933","-0.045265","Valid"], 
	"SCM3348":["YLR354C", "TAL1","GATAGAGTCAAATTACAGTG","4","0.811361","-0.0597027","Valid"], 
	"SCM3349":["YLR355C", "ILV5","GAGTCAGAGTTGACTTCTC","4","0.915259","0.0244306","Valid"], 
	"SCM3350":["YLR356W", "YLR356W","GAGCATACCATAGAGTAAG","5","1.0293","-0.00838668","Valid"], 
	"SCM3351":["YLR357W", "RSC2","GATACCACGTTGATATCTAG","5","0.96852","-0.035945","Valid"], 
	"SCM3352":["YLR358C", "YLR358C","GACGTTCATTTACTATCACA","4","0.99889","-0.094544","Valid"], 
	"SCM3353":["YLR359W", "ADE13","GAGCTCTTGTATCCATAAA","5","0.936675","-0.0389988","Valid"], 
	"SCM3354":["YLR360W", "VPS38","GACACCTTCGTATGATTTG","3","0.915938","-0.0562552","Valid"], 
	"SCM3355":["YLR361C", "YLR361C","GGCATGAACTTAAATCAA","5","0.904211","-0.0381992","Valid"], 
	"SCM3356":["YLR362W", "STE11","GACTAGGCCTGTATTGATA","4","1.03661","-0.0420686","Valid"], 
	"SCM3357":["YLR363C", "NMD4","GACCTTGAAGTTTATCGATAG","5","0.865921","0.0366122","Valid"], 
	"SCM3358":["YLR364W", "YLR364W","GAGTGAACCAATATCAAAA","5","0.920852","-0.0464162","Valid"], 
	"SCM3359":["YLR365W", "YLR365W","GATTCTTGAGCCATGTAAAT","5","0.959422","-0.0198585","Valid"], 
	"SCM3360":["YLR366W", "YLR366W","GACCAGCGTAGAAAACTTTT","4","1.09054","-0.0711654","Valid"], 
	"SCM3361":["YLR367W", "RPS22B","GAAACGTCAGGTTCTATTG","0","0","0","Invalid"], 
	"SCM3362":["YLR368W", "YLR368W","GAGGATTTCATGTTACTAAG","4","0.982591","0.0121415","Valid"], 
	"SCM3363":["YLR369W", "SSQ1","GATATTTCACCGGATAGAAT","4","0.982732","-0.0820458","Valid"], 
	"SCM3364":["YLR370C", "ARC18","GAGATTTGTTCATGAATCT","4","1.14612","-0.146981","Valid"], 
	"SCM3365":["YLR373C", "YLR373C","GACGATGGAGTTTACTGTA","4","0.98069","-0.00742694","Valid"], 
	"SCM3366":["YLR374C", "YLR374C","GGTCTGTCTTCTTTATACC","4","0.986572","0.145331","Valid"], 
	"SCM3367":["YLR375W", "STP3","GATTGGAAGTCTCAAAATTTA","4","1.10769","-0.0448675","Valid"], 
	"SCM3368":["YLR376C", "YLR376C","GATTTCTAGAGTTACTGTATG","5","1.05235","0.0287293","Valid"], 
	"SCM3369":["YLR377C", "FBP1","GACTTGCCAATATGGTCTA","5","0.930135","0.0873812","Valid"], 
	"SCM3370":["YLR378C", "SEC61","GAACGAGGTTCTTAGTAA","5","0.792651","-0.0374724","Valid"], 
	"SCM3371":["YLR379W", "YLR379W","GGTTCACGCTTTACTTTGA","5","1.02048","0.0123711","Valid"], 
	"SCM3372":["YLR381W", "YLR381W","GAGCAGTGTTACTCAAATG","5","1.00789","-0.0699231","Valid"], 
	"SCM3373":["YLR382C", "NAM2","GATACCAAGAACTATCGATA","5","0.963701","-0.0273319","Valid"], 
	"SCM3374":["YLR383W", "RHC18","GACAGTGCTATTCACGATAG","5","1.00448","0.192368","Invalid"], 
	"SCM3375":["YLR384C", "IKI3","GACTGTAAGGCCTATAGAT","3","0.887056","-0.025577","Valid"], 
	"SCM3376":["YLR385C", "YLR385C","GATCAATGAGCTACAGAATA","5","0.864322","-0.0393524","Valid"], 
	"SCM3377":["YLR386W", "YLR386W","GGTTTAAGCGACAAACTATA","4","0.95478","-0.0370167","Valid"], 
	"SCM3378":["YLR387C", "YLR387C","GAGACCAACGTGATATCTA","5","0.983033","0.0169538","Valid"], 
	"SCM3379":["YLR388W", "RPS29A","GACTCTCACCCAAGAAGATA","5","0.937489","-0.0722168","Valid"], 
	"SCM3380":["YLR389C", "STE23","GACTCCCAGAATGTTAAC","4","0.940055","0.0112002","Valid"], 
	"SCM3381":["YLR392C", "YLR392C","GATGTTGGTGACCATACTAT","5","0.920311","-0.0481836","Valid"], 
	"SCM3382":["YLR393W", "ATP10","GACTGGAGCTATAAACAATT","5","0.975137","-0.0618933","Valid"], 
	"SCM3383":["YLR394W", "YLR394W","GACAATGTCTCCATAAAGAG","5","0.988513","-0.045369","Valid"], 
	"SCM3384":["YLR396C", "VPS33","GATGTGCTACCTTAAATGAG","5","1.08749","-0.108894","Valid"], 
	"SCM3385":["YLR397C", "AFG2","GGAAAGGGTGATAACATT","5","0.997695","-0.0123436","Valid"], 
	"SCM3386":["YLR398C", "SKI2","GATAGCAAACTCATAAGTGT","5","1.05866","-0.0618539","Valid"], 
	"SCM3387":["YLR399C", "BDF1","GACGGATGAGCTTTCATATT","5","0.880529","-0.0667671","Valid"], 
	"SCM3388":["YLR400W", "YLR400W","GATTACCCATCAGATATGAT","5","1.01328","-0.00987681","Valid"], 
	"SCM3389":["YLR401C", "YLR401C","GATCGATTTGCTATACAGA","5","0.892153","-0.032004","Valid"], 
	"SCM3390":["YLR403W", "SFP1","GGAATTGTGGTTACTAGG","5","1.01362","-0.00203867","Valid"], 
	"SCM3391":["YLR404W", "YLR404W","GGTACGCCATTTAAAATGT","5","0.943037","0.0150872","Valid"], 
	"SCM3392":["YLR405W", "YLR405W","GATTACGGACATATTCTCTT","5","0.917663","-0.0531826","Valid"], 
	"SCM3393":["YLR408C", "YLR408C","GAGTACACTCCGTATATGG","5","1.0613","-0.00656797","Valid"], 
	"SCM3394":["YLR409C", "YLR409C","GATGCAAAGTGGTATACTC","5","1.04472","-0.109523","Valid"], 
	"SCM3395":["YLR410W", "VIP1","GACGAAGCATTTGGATAT","5","0.921902","-0.0107554","Valid"], 
	"SCM3396":["YLR411W", "CTR3","GAGGATGCTAAATCTGAT","5","0.887974","-0.0689397","Valid"], 
	"SCM3397":["YLR412W", "YLR412W","GACTGTGACGATAGTATGTT","5","1.03351","-0.160698","Invalid"], 
	"SCM3398":["YLR413W", "YLR413W","GAATGGTAGAGTTCATTAT","4","0.978986","-0.0618951","Valid"], 
	"SCM3399":["YLR414C", "YLR414C","GAACCTATCGTCATTAGTG","5","1.01925","0.0837728","Valid"], 
	"SCM3400":["YLR416C", "YLR416C","GACTGTGACAGTTCTCATAA","5","0.882014","-0.0690199","Valid"], 
	"SCM3401":["YLR417W", "VPS36","GAAGACCGCTATTGATAC","5","0.927217","-0.115231","Valid"], 
	"SCM3402":["YLR418C", "CDC73","GAGTAAACATCCTAGTGTT","3","0.893573","0.0102822","Valid"], 
	"SCM3403":["YLR419W", "YLR419W","GACGTTCTATTGATACTGAC","5","1.03235","0.00197325","Valid"], 
	"SCM3404":["YLR420W", "URA4","GAGATTGTGAGTAAACTCC","5","0.821242","0.105445","Valid"], 
	"SCM3405":["YLR421C", "YLR421C","GGCACTCCAATCATCTTAT","4","1.02754","-0.0258371","Valid"], 
	"SCM3406":["YLR422W", "YLR422W","GATGATTACTGCTCGAATAA","5","0.963295","0.0235611","Valid"], 
	"SCM3407":["YLR423C", "YLR423C","GAGGAAAGTTTCTTTACAC","4","0.831911","-0.0206257","Valid"], 
	"SCM3408":["YLR424W", "YLR424W","GACAGAGCTCAAGTAATCCT","5","0.938274","-0.0228273","Valid"], 
	"SCM3409":["YLR426W", "YLR426W","GATAACACTGTCTAGTTGA","5","0.919824","-0.0455106","Valid"], 
	"SCM3410":["YLR427W", "YLR427W","GGCCTTGTCGATTTCATAT","5","0.938458","0.0126298","Valid"], 
	"SCM3411":["YLR429W", "CRN1","GATGGAAAGGACATGATTAC","5","0.98309","-0.0198487","Valid"], 
	"SCM3412":["YLR430W", "SEN1","GACCCAAAGCTTGTTTAATG","5","0.917868","-0.0921321","Valid"], 
	"SCM3413":["YLR431C", "YLR431C","GATAGAGGAATCTAAGCAT","3","1.13478","-0.065744","Valid"], 
	"SCM3414":["YLR432W", "YLR432W","GACCATTGGCTTCTAAATCT","5","1.01224","-0.120784","Valid"], 
	"SCM3415":["YLR433C", "CNA1","GATCAGTAGAGGATGTTAAT","5","0.964079","-0.0201206","Valid"], 
	"SCM3416":["YLR436C", "ECM30","GGTTGAAGACGGTATCTAG","5","0.843797","-0.179927","Invalid"], 
	"SCM3417":["YLR437C", "YLR437C","GATCATTAGAGATTACTCGAG","5","1.04006","-0.0355992","Valid"], 
	"SCM3418":["YLR438W", "CAR2","GACTGAATTGGCTCTAGAAT","5","0.994994","-0.032759","Valid"], 
	"SCM3419":["YLR439W", "MRPL4","GGCAAATAAGACATGTACTTA","5","1.13453","-0.0845931","Valid"], 
	"SCM3420":["YLR440C", "YLR440C","GACAGGCACAAATCTAACTA","4","0.893034","-0.00381119","Valid"], 
	"SCM3421":["YLR441C", "RPS1A","GACTTCCCATATCAGAGCTA","5","0.971482","-0.0533437","Valid"], 
	"SCM3422":["YLR442C", "SIR3","GATTAAGGCCTCTAGTGATA","5","0.907032","-0.0529679","Valid"], 
	"SCM3423":["YLR443W", "ECM7","GATTTCCATGGTCTAAACTG","5","1.00717","-0.106662","Valid"], 
	"SCM3424":["YLR445W", "YLR445W","GAGTTTCGACCTATACTTA","5","1.08036","-0.0256489","Valid"], 
	"SCM3425":["YLR446W", "YLR446W","GATTCCATAGTGAATGTAG","5","0.922716","-0.0186799","Valid"], 
	"SCM3426":["YLR447C", "VMA6","GACAATGTTCATATCGTCTAG","4","1.01508","-0.0224948","Valid"], 
	"SCM3427":["YLR448W", "RPL6B","GATTCAACGTTGAATACTT","5","0.977539","-0.0223637","Valid"], 
	"SCM3428":["YLR449W", "FPR4","GACAAGCTTTGGATATTAC","4","0.89261","0.0576291","Valid"], 
	"SCM3429":["YLR450W", "HMG2","GAGTTGTCCGAAATCTCAT","5","0.952455","-0.0787575","Valid"], 
	"SCM3430":["YLR451W", "LEU3","GACTAGCACTGATAATCGAG","5","0.848706","-0.0494267","Valid"], 
	"SCM3431":["YLR452C", "SST2","GACTTGCGTCAGAATATTTC","5","1.00659","0.0357285","Valid"], 
	"SCM3432":["YLR453C", "RIF2","GACTTCTGGTAGAAAACAT","5","0.962691","-0.076558","Valid"], 
	"SCM3433":["YLR454W", "YLR454W","GATGTTCACCAAATTTAGG","5","0.945176","0.0124709","Valid"], 
	"SCM3434":["YLR455W", "YLR455W","GACAGGCGATTTAGTGTTA","4","0.954924","0.0036014","Valid"], 
	"SCM3435":["YLR456W", "YLR456W","GACTATTAGGGTTCACAATA","5","1.06047","0.00276839","Valid"], 
	"SCM3436":["YLR457C", "NBP1","GAGCATTGAATTACTCAAA","4","1.01757","-0.0255459","Valid"], 
	"SCM3437":["YLR458W", "YLR458W","GATTGTCTGGAATATCTTTG","5","0.980334","-0.0340078","Valid"], 
	"SCM3438":["YLR459W", "CDC91","GACATTGTTTCCATACTATCT","5","1.30293","-0.314454","Invalid"], 
	"SCM3439":["YLR460C", "YLR460C","GACCACGTCAATATCATGAT","5","0.956301","0.00728464","Valid"], 
	"SCM3440":["YLR462W", "YLR462W","GATCTTGGGAACAAGATACT","5","0.979193","-0.951058","Invalid"], 
	"SCM3441":["YLR464W", "YLR464W","GACGGTAAGGGTATCTGATA","3","0.396595","0.101984","Invalid"], 
	"SCM3442":["YLR465C", "YLR465C","GATTCTTTTTTTCAAATGATAC","3","1.00484","0.112215","Valid"], 
	"SCM3443":["YML002W", "YML002W","GATTGTGCTTTCTATACCAA","5","0.912985","-0.0365196","Valid"], 
	"SCM3444":["YML003W", "YML003W","GACATGACCTCTGTTATAA","5","0.990239","-0.0191938","Valid"], 
	"SCM3445":["YML004C", "GLO1","GACTCTTCGCAGGTTTTATT","3","0.800264","-0.131135","Valid"], 
	"SCM3446":["YML005W", "YML005W","GACCTCTGTGATAGGGTTAT","4","0.791039","0.227947","Invalid"], 
	"SCM3447":["YML007W", "YAP1","GACTGTAGCGTCACTTAATT","5","0.937595","-0.0898001","Valid"], 
	"SCM3448":["YML008C", "ERG6","GGTGGCCAAATTAGCTAAG","5","0.950689","0.179837","Invalid"], 
	"SCM3449":["YML009C", "MRPL39","GATGAAATCTAAGAATAGTGTTA","5","0.971269","-0.0639248","Valid"], 
	"SCM3450":["YML010W", "SPT5","GGTATCGAAGTTCTAAATGG","4","1.09784","-0.0793665","Valid"], 
	"SCM3451":["YML011C", "YML011C","GACAGTAGCACAACTAATCA","5","0.745156","-0.0332073","Valid"], 
	"SCM3452":["YML012W", "ERV25","GGTGATGGACAGAAACTAA","4","0.853968","-0.0575422","Valid"], 
	"SCM3453":["YML013W", "YML013W","GAGGATGCACAGTATACTT","4","1.01308","-0.0259279","Valid"], 
	"SCM3454":["YML014W", "YML014W","GATTTCTCGCAAACTAGATA","5","0.908999","-0.0446914","Valid"], 
	"SCM3455":["YML015C", "TAF40","GATGTAAGCATCGAGAAATA","3","1.03019","-0.0563109","Valid"], 
	"SCM3456":["YML016C", "PPZ1","GACATGTGAGCTCTACAAAC","5","0.944146","0.0747571","Valid"], 
	"SCM3457":["YML017W", "PSP2","GACATCTAATTGAGCTTTAT","5","0.943268","0.0522956","Valid"], 
	"SCM3458":["YML018C", "YML018C","GATGAGACTCGTGTTAACAT","5","0.843252","-0.0397071","Valid"], 
	"SCM3459":["YML020W", "YML020W","GAGACCTGTTTCTCATTATA","5","0.830826","0.062832","Valid"], 
	"SCM3460":["YML021C", "UNG1","GACCACCGTCATTAAAGAAC","4","0.957388","0.047861","Valid"], 
	"SCM3461":["YML022W", "APT1","GACTGGAGCATTCAACTTAC","5","0.865126","0.0168204","Valid"], 
	"SCM3462":["YML023C", "YML023C","GACCTTTCTGAGATACTCAAA","4","0.951852","-0.00849064","Valid"], 
	"SCM3463":["YML025C", "YML025C","GGAATTTCAACTTAAAGGT","4","0.961122","0.0764233","Valid"], 
	"SCM3464":["YML026C", "RPS18B","GATTTGACCACTATTAAGGG","4","0.935502","-0.0265241","Valid"], 
	"SCM3465":["YML027W", "YOX1","GATCATTCCCTAAATAGGC","4","0.994648","0.0936899","Valid"], 
	"SCM3466":["YML028W", "TSA1","GAGCTTCGAAGTATTCCTT","4","0.980803","0.00148747","Valid"], 
	"SCM3467":["YML029W", "YML029W","GACACAGATGAGCTTTATAG","5","1.35944","-0.362708","Invalid"], 
	"SCM3468":["YML030W", "YML030W","GATCGCAGGTTCATTTATCT","5","0.887261","0.0415233","Valid"], 
	"SCM3469":["YML031W", "NDC1","GACAAGCCATTTACTAGGT","5","1.03692","-0.0463471","Valid"], 
	"SCM3470":["YML032C", "RAD52","GATCTTCACCAATATAACGT","5","0.900261","0.0958529","Valid"], 
	"SCM3471":["YML033W", "YML033W","GACTGTTATTATGCTCTAAATA","5","0.997471","-0.0394851","Valid"], 
	"SCM3472":["YML034W", "YML034W","GGAGGTTCAAATGCTTAT","5","0.915256","0.0154042","Valid"], 
	"SCM3473":["YML035C", "AMD1","GATTCCAGGACATCTGTAAG","5","0.948383","0.0387129","Valid"], 
	"SCM3474":["YML036W", "YML036W","GAGTGCGTACTATGTCTT","5","0.902475","0.0221731","Valid"], 
	"SCM3475":["YML037C", "YML037C","GAAATCCGAAAAGCCTATA","4","0.8427","-0.0207999","Valid"], 
	"SCM3476":["YML041C", "YML041C","GATGACCGAAATAGTAAGA","5","1.01","0.0559889","Valid"], 
	"SCM3477":["YML042W", "CAT2","GATCTCGAAGTGTTAAACAT","5","0.957182","0.0209113","Valid"], 
	"SCM3478":["YML043C", "RRN11","GACAAACCCACCTTTATCTA","5","0.796154","-0.0081965","Valid"], 
	"SCM3479":["YML046W", "PRP39","GATGTAGAGGAACTTCAATAA","5","1.01739","-0.0770223","Valid"], 
	"SCM3480":["YML047C", "YML047C","GAACCCATAGTACTCAAAG","5","0.963617","0.03131","Valid"], 
	"SCM3481":["YML048W", "GSF2","GACAACTATGTCATAGATAAG","5","0.949955","-0.0243659","Valid"], 
	"SCM3482":["YML049C", "RSE1","GACACAGCATTTGTTAAAGT","5","0.986539","-0.00512541","Valid"], 
	"SCM3483":["YML050W", "YML050W","GATGCTACGTATAACTGTC","5","1.02149","-0.0630006","Valid"], 
	"SCM3484":["YML051W", "GAL80","GACTTTTCCAGGATAAATG","5","1.06229","0.0450256","Valid"], 
	"SCM3485":["YML052W", "SUR7","GGTGTCGTTTATCCTTTAC","5","0.961147","-0.03407","Valid"], 
	"SCM3486":["YML053C", "YML053C","GAGTATTATTGCTGTTATTATG","5","1.02185","0.0411146","Valid"], 
	"SCM3487":["YML054C", "CYB2","GATGAAAGCGTTATGTCTAG","5","1.03376","-0.0726379","Valid"], 
	"SCM3488":["YML055W", "SPC2","GGCTAAATTGTACATAGGTTA","4","0.893257","0.0380693","Valid"], 
	"SCM3489":["YML056C", "YML056C","GACAATTGGTACTATCGAAG","5","0.759706","0.0188214","Valid"], 
	"SCM3490":["YML057W", "CMP2","GGCCTTACGAAATAAGATTC","5","0.874468","0.0873435","Valid"], 
	"SCM3491":["YML059C", "YML059C","GACTGTTGGACAGTACTATT","5","0.922678","0.0659495","Valid"], 
	"SCM3492":["YML060W", "OGG1","GGCACTACAATGAAGATAG","5","0.808027","0.0300204","Valid"], 
	"SCM3493":["YML061C", "PIF1","GACCTGATTGCATACAGTTA","5","0.917445","0.0218078","Valid"], 
	"SCM3494":["YML062C", "MFT1","GAAACTACAAGGTCTTTAC","5","0.953785","-0.00427877","Valid"], 
	"SCM3495":["YML063W", "RPS1B","GAGCCAAAGTAGAGTTTTG","5","0.84604","-0.0292558","Valid"], 
	"SCM3496":["YML064C", "TEM1","GAGGGCTTCCTGATATTA","4","0.873931","-0.04003","Valid"], 
	"SCM3497":["YML065W", "ORC1","GAACCATCGTAAATAGGTG","5","0.968652","0.0732139","Valid"], 
	"SCM3498":["YML066C", "YML066C","GATGAGGAATCCGACTATTA","4","1.01061","0.0634441","Valid"], 
	"SCM3499":["YML067C", "YML067C","GAGATACCGTTCAAATTAA","5","0.929412","0.0700673","Valid"], 
	"SCM3500":["YML068W", "YML068W","GACATTGCAGTGAAATAAGA","5","0.871082","-0.0343215","Valid"], 
	"SCM3501":["YML069W", "POB3","GGCGTTATCTAATGGATAC","5","0.886817","-0.119464","Valid"], 
	"SCM3502":["YML070W", "DAK1","GAAGAGCCTTGGGTATTAA","5","1.02898","-0.00554294","Valid"], 
	"SCM3503":["YML071C", "YML071C","GACGACTGAGAGTAACAATC","5","0.936722","0.00232594","Valid"], 
	"SCM3504":["YML072C", "YML072C","GATAGTACCCTATTTCATG","5","0.789062","-0.104104","Valid"], 
	"SCM3505":["YML073C", "RPL6A","GATCGACAGAAACCTTAGTA","5","0.950012","0.0000291983","Valid"], 
	"SCM3506":["YML075C", "HMG1","GACTAGCAGGAGATTTACTC","5","0.94813","0.025473","Valid"], 
	"SCM3507":["YML076C", "YML076C","GATGTGACTCGGTTACATAT","4","1.0181","0.1264","Valid"], 
	"SCM3508":["YML077W", "BET5","GATTATCACCGTACGATTTC","5","0.779596","0.0496437","Valid"], 
	"SCM3509":["YML078W", "CPR3","GATTCAGAGCCTTATGTACC","5","0.892258","0.0349012","Valid"], 
	"SCM3510":["YML079W", "YML079W","GACCATTTCAGTATTACCT","5","0.973468","0.00173872","Valid"], 
	"SCM3511":["YML080W", "YML080W","GATCGAGGTAGCAAATAATT","4","0.987473","-0.00361895","Valid"], 
	"SCM3512":["YML081W", "YML081W","GGTCAAACGGTAATCCTTA","5","0.845488","0.0204588","Valid"], 
	"SCM3513":["YML082W", "YML082W","GACCTTGTTTCCACTATACC","5","0.978941","-0.41998","Invalid"], 
	"SCM3514":["YML083C", "YML083C","GACTGCCAGATTTGAAACTA","5","0.853431","-0.0361484","Valid"], 
	"SCM3515":["YML084W", "YML084W","GATGTATCCTTCTTTAAGAAAA","5","0.950302","-0.0180903","Valid"], 
	"SCM3516":["YML085C", "TUB1","GATGCCTGTTGGGAATTATA","5","1.00162","-0.0510508","Valid"], 
	"SCM3517":["YML086C", "ALO1","GATGAAGTCCATAGGGTAT","5","0.934606","-0.00450302","Valid"], 
	"SCM3518":["YML087C", "YML087C","GGCAGTAAGGGTTACAATAA","5","0.945339","-0.0162396","Valid"], 
	"SCM3519":["YML088W", "YML088W","GACCTGAATAACGTTTAT","3","1.00924","-0.00105266","Valid"], 
	"SCM3520":["YML089C", "YML089C","GAATCCATGGATTAAGTTG","4","0.850452","0.000461798","Valid"], 
	"SCM3521":["YML090W", "YML090W","GATAGCTCCTTTTATGATG","5","0.789669","0.0258731","Valid"], 
	"SCM3522":["YML091C", "RPM2","GGTGAATTGGTCAGCTATA","5","0.955815","-0.0336893","Valid"], 
	"SCM3523":["YML092C", "PRE8","GACCACCAAATTACTGGTTT","5","0.883374","-0.00404959","Valid"], 
	"SCM3524":["YML093W", "YML093W","GAGCCATACGTATCTAGTC","5","1.01041","0.0112348","Valid"], 
	"SCM3525":["YML095C", "RAD10","GAAGGGTCTCTTTCGATTA","5","0.92797","-0.0445188","Valid"], 
	"SCM3526":["YML096W", "YML096W","GACTTAGTTCGTGTATCATA","5","1.04573","0.0439021","Valid"], 
	"SCM3527":["YML097C", "VPS9","GACTGACAGCTTTATACCTG","5","0.812587","-0.0304327","Valid"], 
	"SCM3528":["YML099C", "ARG81","GAAGCCTCGAACTTTCTAA","4","1.02814","1.02336","Invalid"], 
	"SCM3529":["YML100W", "TSL1","GATGTCGATGAACCATATTG","4","1.03059","-0.0855476","Valid"], 
	"SCM3530":["YML101C", "YML101C","GATGTGCTTGTTTGTTTACA","5","1.01174","-0.22207","Invalid"], 
	"SCM3531":["YML102W", "CAC2","GACTGAGGACAAATTACCTT","5","0.94081","0.0618933","Valid"], 
	"SCM3532":["YML103C", "NUP188","GGACTTTCCAATAGAACG","5","0.992873","-0.0540225","Valid"], 
	"SCM3533":["YML104C", "MDM1","GGAAGGGCTATAATTACC","5","0.85491","0.0334084","Valid"], 
	"SCM3534":["YML105C", "SEC65","GGTAACATGGATAGAGTACT","4","1.07506","0.0270532","Valid"], 
	"SCM3535":["YML106W", "URA5","GACTGCCTTCCAAATAGGTA","4","0.953599","0.0706493","Valid"], 
	"SCM3536":["YML107C", "YML107C","GACATTGGAGGTTAGACTGA","5","0.992858","-0.0614023","Valid"], 
	"SCM3537":["YML109W", "ZDS2","GACAACTCTACAGTGATTATG","5","0.949853","0.0777483","Valid"], 
	"SCM3538":["YML112W", "CTK3","GACTTCGCAATGTCATTTAA","5","0.906739","0.254739","Invalid"], 
	"SCM3539":["YML113W", "DAT1","GACGGAATTCTTAGTGATATG","5","0.920821","-0.0109444","Valid"], 
	"SCM3540":["YML114C", "YML114C","GATGACATAAACTTATTTGG","5","1.02322","0.0778276","Valid"], 
	"SCM3541":["YML115C", "VAN1","GACACGGTTGATATAACCT","4","0.953358","0.0359712","Valid"], 
	"SCM3542":["YML116W", "ATR1","GAAACATCGTGATTAGTTT","4","0.908571","-0.0197985","Valid"], 
	"SCM3543":["YML117W", "YML117W","GACACAGCTCAATTATAGGT","4","1.04352","0.0444776","Valid"], 
	"SCM3544":["YML118W", "YML118W","GACACAAACCTTGATTAGGA","3","0.927583","-0.0112515","Valid"], 
	"SCM3545":["YML119W", "YML119W","GACAAAGGTTCATTACTTAGT","5","0.996516","-0.0414858","Valid"], 
	"SCM3546":["YML120C", "NDI1","GACTACAGGATTATGTTCA","4","1.04517","0.0648608","Valid"], 
	"SCM3547":["YML121W", "GTR1","GATCCCACAGATTTAGAGTC","4","1.04392","-0.0188562","Valid"], 
	"SCM3548":["YML122C", "YML122C","GACCCGATGCCAATTTAATA","4","0.910292","0.0104218","Valid"], 
	"SCM3549":["YML123C", "PHO84","GATCTAGCACAGTTATGGTC","4","0.971906","0.0107393","Valid"], 
	"SCM3550":["YML124C", "TUB3","GGCTAACTGTTTGTTATACA","5","0.933801","-0.0686497","Valid"], 
	"SCM3551":["YML125C", "YML125C","GAAGTCTCCCTGCTATATG","5","0.966277","-0.0142323","Valid"], 
	"SCM3552":["YML126C", "HMGS","GACATAATCGCGAGTAGCTA","5","0.929429","-0.00665714","Valid"], 
	"SCM3553":["YML127W", "YML127W","GACGAAAGAGTCTTATGGT","5","0.815913","0.117306","Valid"], 
	"SCM3554":["YML128C", "YML128C","GACAGCATTGAGTACTTA","5","0.962859","0.0970983","Valid"], 
	"SCM3555":["YML130C", "ERO1","GGATTTGCTGTTAAATCA","4","0.872862","0.0588637","Valid"], 
	"SCM3556":["YML131W", "YML131W","GACCGTCCTTTAATTGTTC","5","0.9223","0.00211368","Valid"], 
	"SCM3557":["YML133C", "YML133C","GATTGGGTGATGTTTTAG","0","0","0","Invalid"], 
	"SCM3558":["YMR001C", "CDC5","GAAACACGGATTCTCCTAT","5","0.95703","-0.0293273","Valid"], 
	"SCM3559":["YMR002W", "YMR002W","GAACAACGTGTAAAGTTTC","4","0.938077","-0.0691427","Valid"], 
	"SCM3560":["YMR003W", "YMR003W","GATTTGGGTGCTATGTACAT","5","0.906409","0.0455735","Valid"], 
	"SCM3561":["YMR004W", "MVP1","GATCGTTTGAAGTGTCATAG","0","0","0","Invalid"], 
	"SCM3562":["YMR005W", "MPT1","GGCATTTGTTAGGATATC","5","1.06682","-0.0375606","Valid"], 
	"SCM3563":["YMR007W", "YMR007W","GGTAAATTCTCTATAGGCA","5","0.915635","0.0486862","Valid"], 
	"SCM3564":["YMR009W", "YMR009W","GGTGATTTACTGATTCTT","5","0.992401","-0.0288082","Valid"], 
	"SCM3565":["YMR010W", "YMR010W","GATTGTGGCACAAATATCTA","5","0.947816","0.0839392","Valid"], 
	"SCM3566":["YMR011W", "HXT2","GATGTTGGAGAATAACTCAC","5","0.917068","0.0191066","Valid"], 
	"SCM3567":["YMR012W", "CLU1","GGCTTGTAGAATCTAAAGC","5","0.973341","0.00985803","Valid"], 
	"SCM3568":["YMR013C", "SEC59","GAACGACAGTAAAGAATTT","5","0.971481","-0.0265471","Valid"], 
	"SCM3569":["YMR014W", "YMR014W","GATTAGGGTTCAAGTATCC","4","0.993164","0.0173349","Valid"], 
	"SCM3570":["YMR015C", "ERG5","GGTATCCTGGATACACTTA","5","0.893453","0.0598735","Valid"], 
	"SCM3571":["YMR016C", "SOK2","GATGGGAAGTATCCATACAG","5","0.977687","0.0847356","Valid"], 
	"SCM3572":["YMR017W", "SPO20","GACTTCTAACGAAATAGTAGC","5","0.889528","-0.0734213","Valid"], 
	"SCM3573":["YMR018W", "YMR018W","GATGCTAATCGAAGTTATAC","5","0.956042","0.0899952","Valid"], 
	"SCM3574":["YMR019W", "STB4","GAGGCATGAGTCTAAATTT","4","0.996774","0.129746","Valid"], 
	"SCM3575":["YMR020W", "FMS1","GAGCATAGAGTCTAATTCA","4","1.03267","0.138177","Valid"], 
	"SCM3576":["YMR022W", "QRI8","GATTATCTCCACCTAAACTT","5","0.966947","0.0336268","Valid"], 
	"SCM3577":["YMR023C", "MSS1","GACATGGGTACCAGATATTC","5","0.932644","0.0609373","Valid"], 
	"SCM3578":["YMR025W", "YMR025W","GACGGGATTCGTATAACTTT","4","0.949753","-0.079959","Valid"], 
	"SCM3579":["YMR026C", "PEX12","GATACTGGCAAATCATTTAG","5","0.913057","-0.00889763","Valid"], 
	"SCM3580":["YMR027W", "HRT2","GATCCCTGGAAGATTTATGA","5","0.979744","0.0096249","Valid"], 
	"SCM3581":["YMR028W", "TAP42","GATGGCATTGTTCAGTACTA","5","0.934545","0.0285493","Valid"], 
	"SCM3582":["YMR029C", "YMR029C","GAGCGACATTATGAAATTT","4","1.08029","-0.0542722","Valid"], 
	"SCM3583":["YMR030W", "YMR030W","GGCATGGTTCTAGAAAGTA","4","0.99741","-0.0564103","Valid"], 
	"SCM3584":["YMR031C", "YMR031C","GAGAACTGAGGCCTATAAT","4","1.00066","-0.0815586","Valid"], 
	"SCM3585":["YMR033W", "ARP9","GATGACTATGCACAATTAGA","5","0.93175","0.0246356","Valid"], 
	"SCM3586":["YMR034C", "YMR034C","GATTCGTAGTCATGATAAC","5","0.775992","0.0628565","Valid"], 
	"SCM3587":["YMR035W", "IMP2","GAAGTTTCCATACCCTAA","5","0.883165","-0.0512678","Valid"], 
	"SCM3588":["YMR036C", "MIH1","GAATGACTCGCACATATTA","5","0.948936","0.0050254","Valid"], 
	"SCM3589":["YMR037C", "MSN2","GACGACCATGATTTCAATAG","5","1.07216","0.0317773","Valid"], 
	"SCM3590":["YMR039C", "SUB1","GACCAAAGCATCTAATGAGA","4","0.898506","0.126953","Valid"], 
	"SCM3591":["YMR040W", "YMR040W","GATACGCTACAGTATCATAAG","5","0.890706","-0.0103762","Valid"], 
	"SCM3592":["YMR041C", "YMR041C","GATCCACTGGAAGACATAAT","5","0.968939","-0.00220618","Valid"], 
	"SCM3593":["YMR042W", "ARG80","GAGTTTGCCAGAATTAGAA","5","0.858522","0.0785449","Valid"], 
	"SCM3594":["YMR043W", "MCM1","GATTAGATGGCCTAAGCTAT","5","0.897553","-0.0190233","Valid"], 
	"SCM3595":["YMR044W", "YMR044W","GACAGCAATGATTATCCCTA","4","0.847162","0.0692158","Valid"], 
	"SCM3596":["YMR045C", "YMR045C","GGACTTCTCCTATGAGTA","5","0.652698","0.373088","Invalid"], 
	"SCM3597":["YMR046C", "YMR046C","GACAACAATGGTATTCCTATC","5","0.876093","0.0603546","Valid"], 
	"SCM3598":["YMR047C", "NUP116","GATGGACGAAAGCATATTAA","5","0.871876","0.0867594","Valid"], 
	"SCM3599":["YMR048W", "YMR048W","GATGGTAAACCTTTATCACT","4","0.928935","0.12189","Valid"], 
	"SCM3600":["YMR049C", "YMR049C","GACTCCGATGCTGAATTAAA","5","0.915959","-0.0136801","Valid"], 
	"SCM3601":["YMR052W", "FAR3","GATTTCAATCTCGTATATGAG","5","0.978516","0.0272006","Valid"], 
	"SCM3602":["YMR053C", "STB2","GATTGCACCATCTGAATACT","4","0.876494","0.0569694","Valid"], 
	"SCM3603":["YMR054W", "STV1","GACACTAGAACGAGTATTCA","5","1.02677","-0.010136","Valid"], 
	"SCM3604":["YMR055C", "BUB2","GGCTGAGTAAATTTCTATCG","5","0.954879","0.0401298","Valid"], 
	"SCM3605":["YMR056C", "AAC1","GACTCTTTCCTATTAGGTTG","5","0.973731","-0.0380193","Valid"], 
	"SCM3606":["YMR058W", "FET3","GATTCCAAGTGATTTACAG","5","0.876124","-0.0114801","Valid"], 
	"SCM3607":["YMR060C", "TOM37","GATGTACTAGCAAATATGAGA","5","0.863652","0.0626943","Valid"], 
	"SCM3608":["YMR061W", "RNA14","GGTAGCATTCGGATAACTT","5","0.887305","0.0787161","Valid"], 
	"SCM3609":["YMR062C", "ECM40","GATTGTCGGTAGCAATAAA","5","1.06423","0.0255435","Valid"], 
	"SCM3610":["YMR063W", "RIM9","GAAACAGGCCATAATAGTG","5","0.981659","-0.0507758","Valid"], 
	"SCM3611":["YMR064W", "AEP1","GATGCACCCAATAGTAATTG","5","0.967055","0.0193385","Valid"], 
	"SCM3612":["YMR065W", "KAR5","GATTTCCAACTCGGTATTAA","5","0.983493","0.340889","Invalid"], 
	"SCM3613":["YMR066W", "SOV1","GATACGCCCTCATTTAGAAA","5","0.93202","0.06032","Valid"], 
	"SCM3614":["YMR067C", "YMR067C","GGTTGAATTCAACACTAAAC","5","0.835682","-0.0198494","Valid"], 
	"SCM3615":["YMR069W", "YMR069W","GACGAAGTACATGTAGCTA","5","0.911986","-0.110959","Valid"], 
	"SCM3616":["YMR070W", "MOT3","GACATAAGCCATTACTATTCA","2","0.951401","-0.0731618","Invalid"], 
	"SCM3617":["YMR071C", "YMR071C","GACTACCGCATAACTGATTG","5","0.955057","-0.0275628","Valid"], 
	"SCM3618":["YMR072W", "ABF2","GACAGGACCCTTCATTAAGT","5","0.828396","0.0904635","Valid"], 
	"SCM3619":["YMR073C", "YMR073C","GAACTAGAAATGTCATAGAC","4","1.06867","0.0181566","Valid"], 
	"SCM3620":["YMR074C", "YMR074C","GGCTGAAATTGTTTCAATC","5","0.911738","0.0140284","Valid"], 
	"SCM3621":["YMR075W", "YMR075W","GATGCTACCTATGATTCAAA","4","0.827324","-0.00916901","Valid"], 
	"SCM3622":["YMR076C", "PDS5","GACTTGGCCATAGTGTTAA","5","1.01928","0.257133","Invalid"], 
	"SCM3623":["YMR077C", "YMR077C","GACGTACCTTCATGTTAGAT","5","0.971022","0.112402","Valid"], 
	"SCM3624":["YMR078C", "CTF18","GATCTGCATCAGATAAACCT","5","0.90749","0.0132515","Valid"], 
	"SCM3625":["YMR079W", "SEC14","GGAAACTTCATGTACAATTA","5","0.944337","0.0524941","Valid"], 
	"SCM3626":["YMR080C", "NAM7","GGCTAGGAGTGATTAAACG","4","0.995479","-0.0430386","Valid"], 
	"SCM3627":["YMR081C", "ISF1","GATCGTTCTCTGTGATAGTG","5","0.949873","0.0105676","Valid"], 
	"SCM3628":["YMR083W", "ADH3","GGTGAAGTCCATCAATAT","5","0.83756","-0.376043","Invalid"], 
	"SCM3629":["YMR084W", "YMR084W","GATTTCCATGTATTAACAAA","5","0.953158","0.038876","Valid"], 
	"SCM3630":["YMR085W", "YMR085W","GGCAATCCGATTATCATT","5","1.02933","0.0795336","Valid"], 
	"SCM3631":["YMR086W", "YMR086W","GATACGAGATTAAATGCTC","5","1.00793","-0.00771779","Valid"], 
	"SCM3632":["YMR087W", "YMR087W","GATCAGCATTTCGATATCTA","5","0.842831","0.0191874","Valid"], 
	"SCM3633":["YMR088C", "YMR088C","GATACGCTTGTCTATTAGTG","5","0.970237","0.035393","Valid"], 
	"SCM3634":["YMR089C", "YTA12","GGCCATGCTAGTAACTTTT","4","0.911013","-0.00917213","Valid"], 
	"SCM3635":["YMR090W", "YMR090W","GGCTTTCCACAATAAAAGA","5","0.934799","0.0838877","Valid"], 
	"SCM3636":["YMR091C", "NPL6","GAGACCGTTATACACGAT","4","0.838902","0.0757087","Valid"], 
	"SCM3637":["YMR092C", "AIP1","GAAGGTCGTGATAACTTT","5","0.877604","0.0308712","Valid"], 
	"SCM3638":["YMR093W", "YMR093W","GGCTCTAATGTAGATTCAT","4","1.00855","0.0329527","Valid"], 
	"SCM3639":["YMR094W", "CTF13","GATCAATCCTGTTAGATTCTT","5","0.946755","0.107349","Valid"], 
	"SCM3640":["YMR095C", "SNO1","GAAGCTCAATCTTTTACAC","5","1.03099","-0.00072315","Valid"], 
	"SCM3641":["YMR096W", "SNZ1","GATCCAATGCCTCAATAATT","4","0.74486","0.0297057","Valid"], 
	"SCM3642":["YMR097C", "YMR097C","GACACAAGCGAGGTTATTAG","4","0.784816","-0.0597229","Valid"], 
	"SCM3643":["YMR098C", "YMR098C","GGTTCAAAGCTCTGATAAT","5","0.989845","-0.020723","Valid"], 
	"SCM3644":["YMR100W", "MUB1","GGCACTGAAATGTTAAAGTC","5","0.801866","0.0348047","Valid"], 
	"SCM3645":["YMR102C", "YMR102C","GGCACGTGTTCTTTATACA","4","0.789218","0.017842","Valid"], 
	"SCM3646":["YMR103C", "YMR103C","GGCCCAGACTATGTAAGAA","0","0","0","Invalid"], 
	"SCM3647":["YMR104C", "YPK2","GATTGACCCAGGTAACAATA","4","0.872488","0.0179643","Valid"], 
	"SCM3648":["YMR105C", "PGM2","GACCTCATAACAGTTTAGAC","5","0.954005","0.0536795","Valid"], 
	"SCM3649":["YMR107W", "YMR107W","GAAAACGCAGGTTATGTTT","5","0.88054","0.0964545","Valid"], 
	"SCM3650":["YMR108W", "ILV2","GACGAAAGAGGTATCCATGT","5","0.913727","-0.00296695","Valid"], 
	"SCM3651":["YMR109W", "MYO5","GATGAGCAGATTTGTATCAA","4","1.01132","-0.195654","Invalid"], 
	"SCM3652":["YMR110C", "YMR110C","GGTTGCAAGTATAAACTCA","2","0.42757","-0.0480076","Invalid"], 
	"SCM3653":["YMR111C", "YMR111C","GATGTCCCAGTTATACGAAT","4","1.01503","0.0027379","Valid"], 
	"SCM3654":["YMR113W", "YMR113W","GATTCTCAAGTGACTATTGT","5","1.01465","0.000775172","Valid"], 
	"SCM3655":["YMR114C", "YMR114C","GAACTTACCGGTTAATAC","4","0.940893","0.0709761","Valid"], 
	"SCM3656":["YMR115W", "YMR115W","GAGAAGCTGACTTAAATCA","4","0.95739","-0.000104167","Valid"], 
	"SCM3657":["YMR116C", "ASC1","GAACCAGAGATAATCATG","5","1.02611","0.0363111","Valid"], 
	"SCM3658":["YMR118C", "YMR118C","GGCCAGATATACGATGTAAA","4","0.945123","0.00428292","Valid"], 
	"SCM3659":["YMR119W", "YMR119W","GACAGTACCCATGAACTTTA","5","0.921761","-0.0074371","Valid"], 
	"SCM3660":["YMR120C", "ADE17","GACATCGTTCAAGCATGTAT","5","0.982435","0.14426","Valid"], 
	"SCM3661":["YMR121C", "RPL15B","GACGACAGAGTATTTTGTC","5","0.97941","0.0426549","Valid"], 
	"SCM3662":["YMR124W", "YMR124W","GATAATGGCCCAAGATATTC","5","0.909889","-0.0104357","Valid"], 
	"SCM3663":["YMR125W", "STO1","GAGTTAGAGGTCAATCGTA","4","0.892104","0.0850875","Valid"], 
	"SCM3664":["YMR126C", "YMR126C","GATGGCAGTTCAAATAACAT","5","0.79488","-0.0317167","Valid"], 
	"SCM3665":["YMR127C", "SAS2","GATATTGGTCACAGATACTC","4","0.75245","0.0935494","Valid"], 
	"SCM3666":["YMR128W", "ECM16","GAAAGCCTCGTCTGTATA","5","0.940576","0.0114522","Valid"], 
	"SCM3667":["YMR129W", "POM152","GACAGCTATGTTTAATCCTC","5","0.914701","0.0490865","Valid"], 
	"SCM3668":["YMR130W", "YMR130W","GGTCCATCTTGATTAGGAA","5","0.980326","0.00142146","Valid"], 
	"SCM3669":["YMR131C", "YMR131C","GAGACCACTGGATATCTT","5","0.97734","0.0686775","Valid"], 
	"SCM3670":["YMR132C", "YMR132C","GATGGGCGTAACTTTAAATA","5","0.893476","0.00338066","Valid"], 
	"SCM3671":["YMR133W", "REC114","GACTGCTCAGTTGTAATAA","5","1.03548","-0.0184554","Valid"], 
	"SCM3672":["YMR134W", "YMR134W","GATTCGAACTCTTCAATAAC","5","0.825502","0.0915207","Valid"], 
	"SCM3673":["YMR135C", "YMR135C","GATCAGTTCTACCCGTATAA","5","0.95957","0.130177","Valid"], 
	"SCM3674":["YMR139W", "RIM11","GAATTTGCGGGAACTTATG","4","0.882928","0.00256273","Valid"], 
	"SCM3675":["YMR140W", "YMR140W","GACCATCAGCTCTTGATATG","4","1.04008","0.022146","Valid"], 
	"SCM3676":["YMR142C", "RPL13B","GATCCAAGATTATCGTTTTC","5","1.05581","-0.044974","Valid"], 
	"SCM3677":["YMR143W", "RPS16A","GATGTACAGCGAATATAAAG","0","0","0","Invalid"], 
	"SCM3678":["YMR144W", "YMR144W","GATGCATGTTGATTAAGTAC","1","0","0","Invalid"], 
	"SCM3679":["YMR145C", "YMR145C","GACCAGATAGTCGTATTTCAA","4","1.02447","0.0284579","Valid"], 
	"SCM3680":["YMR146C", "TIF34","GAAGTATGTTAAATCAGGAG","4","0.980066","0.141856","Valid"], 
	"SCM3681":["YMR147W", "YMR147W","GACTTCAGCCTCAGTAATAG","5","1.01071","-0.00374021","Valid"], 
	"SCM3682":["YMR149W", "SWP1","GATCAACCAGGTGACTATTA","5","0.898954","0.0150148","Valid"], 
	"SCM3683":["YMR150C", "IMP1","GGCATACGAATTTACTGAGA","5","0.858644","0.0633741","Valid"], 
	"SCM3684":["YMR154C", "RIM13","GAGAACCATGATTACTCT","5","0.951741","0.0187249","Valid"], 
	"SCM3685":["YMR155W", "YMR155W","GACCATTCGTGCTTATAG","5","0.912112","0.0165977","Valid"], 
	"SCM3686":["YMR156C", "YMR156C","GACCCGTGAAATATTTCCTC","5","1.00644","-0.0336394","Valid"], 
	"SCM3687":["YMR157C", "YMR157C","GATCGGTACAGTGATATTT","5","0.953286","-0.0367091","Valid"], 
	"SCM3688":["YMR158W", "YMR158W","GGCCTTCTAGTAGAGATATTG","5","0.970443","-0.0083339","Valid"], 
	"SCM3689":["YMR159C", "SAP18","GATGGGCAATTTCATTATA","5","0.964453","0.0128135","Valid"], 
	"SCM3690":["YMR160W", "YMR160W","GATGCATCCTGAACTAGTT","5","0.962926","-0.0288195","Valid"], 
	"SCM3691":["YMR161W", "HLJ1","GACTCATTGCTTAGTACTTC","5","0.895835","0.0646561","Valid"], 
	"SCM3692":["YMR162C", "YMR162C","GACTACCACGATAAATGACA","5","0.931902","-0.063283","Valid"], 
	"SCM3693":["YMR163C", "YMR163C","GGTACTCGATAAGAGGTTAT","5","0.977578","0.0212311","Valid"], 
	"SCM3694":["YMR164C", "MSS11","GATCCGAAAGATTTCTATCG","5","0.993878","0.107715","Valid"], 
	"SCM3695":["YMR165C", "SMP2","GATGATTGCCTCTAAATAGC","4","1.00498","-0.00628776","Valid"], 
	"SCM3696":["YMR166C", "YMR166C","GACACAATGCCATATAGG","5","0.951397","0.0798294","Valid"], 
	"SCM3697":["YMR167W", "MLH1","GGTCAAATTCTGATAGGAG","5","0.996735","0.00925962","Valid"], 
	"SCM3698":["YMR168C", "CEP3","GACAACGAATCTACTTTGTA","5","0.84149","0.0487899","Valid"], 
	"SCM3699":["YMR169C", "ALD3","GGTACCAGAAACATCTAAG","4","0.96044","0.0883389","Valid"], 
	"SCM3700":["YMR170C", "ALD2","GACCATGGAATTATCCTCTA","5","0.839516","-0.0330991","Valid"], 
	"SCM3701":["YMR171C", "YMR171C","GGTGAAGACAATGATTTC","4","0.965422","0.0180375","Valid"], 
	"SCM3702":["YMR173W", "DDR48","GACTTGGACTCCATCTTATC","5","0.825533","0.0739904","Valid"], 
	"SCM3703":["YMR175W", "SIP18","GATGTCTAACATGATGAATAAG","5","0.984655","-0.0133984","Valid"], 
	"SCM3704":["YMR176W", "ECM5","GAACTCACCGTTGCTAATA","5","0.921354","-0.0235683","Valid"], 
	"SCM3705":["YMR177W", "MMT1","GGTACGCGTTGAGATAAAC","5","0.818469","0.0226728","Valid"], 
	"SCM3706":["YMR178W", "YMR178W","GGTTCACAAGGCAAATTAA","5","1.13583","-0.0395043","Valid"], 
	"SCM3707":["YMR179W", "SPT21","GACAACTATGTCCTCAGATA","5","1.01417","-0.0171023","Valid"], 
	"SCM3708":["YMR183C", "SSO2","GAGACTACAGAATTATCGA","4","1.00536","0.0371094","Valid"], 
	"SCM3709":["YMR184W", "YMR184W","GAAGTGCCTGGTTATAAC","5","0.837646","0.0160032","Valid"], 
	"SCM3710":["YMR185W", "YMR185W","GACTTCCTCAAAGTATTACG","5","1.04218","-0.0339208","Valid"], 
	"SCM3711":["YMR186W", "HSC82","GACATCTAGCAATTTGTAAGA","5","0.896301","-0.0327888","Valid"], 
	"SCM3712":["YMR187C", "YMR187C","GATCCCTGAGAATGTTCTAC","5","0.963742","0.0031384","Valid"], 
	"SCM3713":["YMR188C", "YMR188C","GATTGCATTATACGAATCAG","5","0.868141","0.023498","Valid"], 
	"SCM3714":["YMR189W", "GCV2","GATCTGCTCCATATGGTAAT","5","0.940461","0.0510851","Valid"], 
	"SCM3715":["YMR190C", "SGS1","GACATGAAGTCTTTAAACTG","4","1.14371","-0.0686098","Valid"], 
	"SCM3716":["YMR191W", "YMR191W","GATACCAACTGGAATATGAC","5","0.803102","-0.149304","Valid"], 
	"SCM3717":["YMR192W", "YMR192W","GATCCAAATCACATTTGATAG","5","0.855622","0.00517804","Valid"], 
	"SCM3718":["YMR194W", "RPL36A","GATGCTATTGGTTTAAACAA","5","0.95949","-0.0138205","Valid"], 
	"SCM3719":["YMR195W", "YMR195W","GGTGTTCTCGTTAGATAAC","5","0.819307","0.112873","Valid"], 
	"SCM3720":["YMR196W", "YMR196W","GACATAGAGTCACTGATTAAG","5","1.0023","-0.0465719","Valid"], 
	"SCM3721":["YMR197C", "VTI1","GACTGTGACCTTAAATCCAT","5","0.977963","0.103068","Valid"], 
	"SCM3722":["YMR198W", "CIK1","GATGCGAAACCACTATAATG","5","0.871808","0.0202076","Valid"], 
	"SCM3723":["YMR199W", "CLN1","GATGTTCTGGAATATACCAG","2","-5.18043","-1.12671","Invalid"], 
	"SCM3724":["YMR200W", "ROT1","GATTAGTTCTGAATCCTATTG","5","0.902399","0.0487933","Valid"], 
	"SCM3725":["YMR201C", "RAD14","GAAGAATGCAACTATTTGT","5","0.964997","0.0015181","Valid"], 
	"SCM3726":["YMR202W", "ERG2","GATCATACCAGGAGTGTAAA","5","1.00212","-0.035265","Valid"], 
	"SCM3727":["YMR203W", "TOM40","GATATCGTGGTACATTAGAT","4","0.96045","-0.00559413","Valid"], 
	"SCM3728":["YMR204C", "YMR204C","GATGCAAGCTTTCTCTATC","5","0.997183","-0.00292907","Valid"], 
	"SCM3729":["YMR205C", "PFK2","GATCGTTATCAATAGAACCG","4","0.830942","-0.0321933","Valid"], 
	"SCM3730":["YMR206W", "YMR206W","GACCGAACAGGTCTGTATTA","5","0.968975","0.0560599","Valid"], 
	"SCM3731":["YMR207C", "HFA1","GATTCAGGGCTGTTATACAT","3","1.00999","-0.0676755","Valid"], 
	"SCM3732":["YMR208W", "ERG12","GAATCAAATCCCTAGTATTC","5","0.86176","0.0742469","Valid"], 
	"SCM3733":["YMR209C", "YMR209C","GACAATTTCCCTAAAGTGAA","4","0.808825","-0.0162788","Valid"], 
	"SCM3734":["YMR210W", "YMR210W","GACACCGTTGTATAATAGCG","5","0.845229","0.0362506","Valid"], 
	"SCM3735":["YMR211W", "YMR211W","GAAGGCTTCAATCTTGTAA","5","0.867584","0.0325965","Valid"], 
	"SCM3736":["YMR212C", "YMR212C","GACTCGTTGAACATATTACG","4","1.02947","-0.0123591","Valid"], 
	"SCM3737":["YMR213W", "CEF1","GACGAGAACTCTGTAAAATTC","5","0.930511","0.0550667","Valid"], 
	"SCM3738":["YMR214W", "SCJ1","GGCACTTGTATTATAACCC","4","0.86767","0.000400413","Valid"], 
	"SCM3739":["YMR215W", "YMR215W","GACAAGTGCATGACTATC","5","0.777044","0.0759971","Valid"], 
	"SCM3740":["YMR216C", "SKY1","GGCCAAGGAAATATCTGAT","4","1.03324","0.00909165","Valid"], 
	"SCM3741":["YMR217W", "GUA1","GACTTTGGTTCTCAATAC","3","0.585173","0.439843","Invalid"], 
	"SCM3742":["YMR218C", "YMR218C","GATACAAGTGGTTATAGACT","5","0.88617","-0.00750391","Valid"], 
	"SCM3743":["YMR219W", "ESC1","GATAAGCTGGGTAGATTCTC","5","0.856949","0.385204","Invalid"], 
	"SCM3744":["YMR220W", "ERG8","GACGAACAAGTTTCTATTG","3","1.01149","-0.00658748","Valid"], 
	"SCM3745":["YMR221C", "YMR221C","GAGTGTACAGACCATTTTA","4","1.00546","-0.026531","Valid"], 
	"SCM3746":["YMR223W", "UBP8","GGTTACTTCCATTAAGTAGG","4","0.936893","0.00167201","Valid"], 
	"SCM3747":["YMR224C", "MRE11","GACCAAAGTTTGAACTTCTAG","5","0.900208","0.0562479","Valid"], 
	"SCM3748":["YMR225C", "MRPL44","GAATTGTCAGGTTTAATCC","0","0","0","Invalid"], 
	"SCM3749":["YMR226C", "YMR226C","GATCAAGGATATTGACATTC","5","0.885315","0.0846824","Valid"], 
	"SCM3750":["YMR227C", "TAF67","GATTTGACGTATCACAAATG","4","0.84214","0.114465","Valid"], 
	"SCM3751":["YMR228W", "MTF1","GAACACCCTTGAATACTGT","4","0.966677","0.0702746","Valid"], 
	"SCM3752":["YMR229C", "RRP5","GATGACAGAGCATCTTAG","4","1.02434","0.0180579","Valid"], 
	"SCM3753":["YMR231W", "PEP5","GACCAACATTGTCTAAATGAG","5","0.827223","0.0802412","Valid"], 
	"SCM3754":["YMR232W", "FUS2","GATGTATCAGGGCTAGAAAT","5","0.996783","-0.0322941","Valid"], 
	"SCM3755":["YMR233W", "YMR233W","GGCAAATTCTCTATTCAGT","5","0.982659","-0.0114607","Valid"], 
	"SCM3756":["YMR234W", "RNH1","GGTATGAGGTTTACTAACTT","5","0.914244","0.0434162","Valid"], 
	"SCM3757":["YMR235C", "RNA1","GAATTTTGCTGACTTATACA","5","0.906303","-0.028852","Valid"], 
	"SCM3758":["YMR237W", "YMR237W","GACACTCAGAGCATCTATTA","5","0.975878","-0.121893","Valid"], 
	"SCM3759":["YMR238W", "DFG5","GATGCTCTAGAAGTTATTCAA","4","0.969932","-0.0105083","Valid"], 
	"SCM3760":["YMR239C", "RNT1","GATGGTAGCTTACAATGAAG","5","0.953023","-0.0470905","Valid"], 
	"SCM3761":["YMR240C", "CUS1","GGCGCCAAAATAGTTTCTA","4","0.903556","0.0287118","Valid"], 
	"SCM3762":["YMR241W", "YHM2","GATCAGAGGTGACTACATTA","5","0.991","-0.039452","Valid"], 
	"SCM3763":["YMR242C", "RPL20A","GATTGCTTCAAATGAAGTTA","4","1.05019","0.101255","Valid"], 
	"SCM3764":["YMR243C", "ZRC1","GATCTCCAAGAATATTCAGTT","5","0.985987","0.109569","Valid"], 
	"SCM3765":["YMR244W", "YMR244W","GACTCTTATCCTAAATGTCA","2","0.973184","0.0702374","Invalid"], 
	"SCM3766":["YMR245W", "YMR245W","GGGCTTATTTTCATTTGA","5","0.949288","0.00110434","Valid"], 
	"SCM3767":["YMR246W", "FAA4","GATGTCAAGACTTTAACCC","5","0.985029","-0.0196382","Valid"], 
	"SCM3768":["YMR247C", "YMR247C","GATTGGGCCATACACTTTAT","5","0.924903","0.0188924","Valid"], 
	"SCM3769":["YMR250W", "YMR250W","GACTCAGAGGCAAGTTCTAT","5","0.805135","0.0946498","Valid"], 
	"SCM3770":["YMR251W", "YMR251W","GAAGTGTTGATGGTATAC","5","0.99936","0.0637009","Valid"], 
	"SCM3771":["YMR253C", "YMR253C","GAAAACGGCATCACTAATC","5","0.90276","-0.0502831","Valid"], 
	"SCM3772":["YMR257C", "PET111","GGTATGAGTCTCGGAATAA","5","0.892664","0.0335371","Valid"], 
	"SCM3773":["YMR258C", "YMR258C","GATCCCTCGTCTTTATAGC","5","0.980672","0.010029","Valid"], 
	"SCM3774":["YMR259C", "YMR259C","GGTTCGATGAAACACTTTA","5","0.912909","-0.00673715","Valid"], 
	"SCM3775":["YMR261C", "TPS3","GGTTCGACATCACCTATTA","5","1.02245","-0.0473814","Valid"], 
	"SCM3776":["YMR262W", "YMR262W","GACTTTACATCGTGTATAGAG","5","1.05051","-0.0120075","Valid"], 
	"SCM3777":["YMR263W", "YMR263W","GATGAAAGTGGTCTTTATAC","4","2.1282","-1.05105","Invalid"], 
	"SCM3778":["YMR264W", "CUE1","GACTAGCCCCTAACTTACAT","5","0.995223","-0.0264743","Valid"], 
	"SCM3779":["YMR265C", "YMR265C","GGCAATTTCTGAGTACACTA","5","1.01982","-0.0320038","Valid"], 
	"SCM3780":["YMR266W", "YMR266W","GAGTTGACACCATATCCTA","5","0.89413","0.0299311","Valid"], 
	"SCM3781":["YMR267W", "PPA2","GAGACCGTAAATATGATTG","5","0.795537","0.0443816","Valid"], 
	"SCM3782":["YMR268C", "PRP24","GATGTCACCAAGCTTAATCT","5","0.902575","-0.0800491","Valid"], 
	"SCM3783":["YMR270C", "RRN9","GACGTTGCATTTATACTCTG","4","1.15679","0.0134585","Valid"], 
	"SCM3784":["YMR271C", "URA10","GATCCTTGAACTGGGATTAG","5","0.950288","-0.052619","Valid"], 
	"SCM3785":["YMR272C", "SCS7","GATGGTTCCAAGAAATTAC","5","0.941298","-0.0292381","Valid"], 
	"SCM3786":["YMR273C", "ZDS1","GGTAGATTCAACACTTATCG","5","0.975851","0.0213318","Valid"], 
	"SCM3787":["YMR275C", "BUL1","GAGTTTGGTGATATCATTC","5","0.926462","0.0378293","Valid"], 
	"SCM3788":["YMR276W", "DSK2","GGTTCAGTAGTGAATCAAG","5","0.913202","0.00546922","Valid"], 
	"SCM3789":["YMR277W", "FCP1","GATTTGAAATGCATATCTACA","5","0.91156","0.00793933","Valid"], 
	"SCM3790":["YMR278W", "YMR278W","GGCAGGATGAATACTTTAGT","5","0.825607","0.100305","Valid"], 
	"SCM3791":["YMR279C", "YMR279C","GAAGAACCGTCATATGATT","4","1.04891","-0.00284525","Valid"], 
	"SCM3792":["YMR280C", "CAT8","GACTTCAGAAGTTATACGT","4","1.02223","-0.0243587","Valid"], 
	"SCM3793":["YMR282C", "AEP2","GAATAGACTGGTTAAACATC","2","1.23967","0.030794","Invalid"], 
	"SCM3794":["YMR283C", "RIT1","GACGATTGACATATCAGTAC","5","0.906959","-0.0296911","Valid"], 
	"SCM3795":["YMR285C", "YMR285C","GGATGAACATTCTTATACC","5","0.943187","0.106784","Valid"], 
	"SCM3796":["YMR287C", "MSU1","GATCTTCGGAAGGTTTAACA","5","0.958478","-0.0397535","Valid"], 
	"SCM3797":["YMR288W", "YMR288W","GATCCATTACGCTAGTAAT","4","0.921351","-0.0316197","Valid"], 
	"SCM3798":["YMR289W", "YMR289W","GGCTACAAGTCATTTATGA","5","1.00276","0.00288874","Valid"], 
	"SCM3799":["YMR290C", "HAS1","GATAGCCTTGTTCTAATCCA","5","0.921166","-0.0756344","Valid"], 
	"SCM3800":["YMR291W", "YMR291W","GATTTCGAGGTCTAAACACT","4","0.98643","0.0185578","Valid"], 
	"SCM3801":["YMR293C", "YMR293C","GACGTATTCTCAATCTTTAGA","5","0.897101","0.0253517","Valid"], 
	"SCM3802":["YMR294W", "JNM1","GATGAACCGATTTCCTATC","5","0.91739","-0.0525507","Valid"], 
	"SCM3803":["YMR295C", "YMR295C","GATCGAAACTTCTTATAGTGT","4","0.850098","-0.767199","Invalid"], 
	"SCM3804":["YMR296C", "LCB1","GACCTCAGTGACGATAAATT","5","1.00069","0.0316797","Valid"], 
	"SCM3805":["YMR297W", "PRC1","GATGAGGGTCCTAATTCAA","4","0.908664","0.0232435","Valid"], 
	"SCM3806":["YMR298W", "YMR298W","GACTCCCATCATAACTACAA","5","0.847462","0.0443009","Valid"], 
	"SCM3807":["YMR299C", "YMR299C","GAACACTGCATCAATTTATA","4","0.71053","-0.273744","Invalid"], 
	"SCM3808":["YMR300C", "ADE4","GACGAAGATGGTGTATTTAC","5","0.852021","0.000865202","Valid"], 
	"SCM3809":["YMR301C", "ATM1","GGCTGGGTTGATAACTTAG","5","0.777468","0.0650086","Valid"], 
	"SCM3810":["YMR302C", "PRP12","GATTAGCAGGAGATTGTACC","3","0.986411","-0.298757","Invalid"], 
	"SCM3811":["YMR303C", "ADH2","GACCATTGCCAACTAAGTTA","5","0.905566","0.0148099","Valid"], 
	"SCM3812":["YMR304W", "UBP15","GATCAACACCAGGTTTAATC","4","0.860053","0.0176795","Valid"], 
	"SCM3813":["YMR306W", "FKS3","GAAGAGGCGTATCGATAAA","5","0.940008","0.084635","Valid"], 
	"SCM3814":["YMR307W", "GAS1","GAACGTTGGTGTAATTAGC","5","0.882632","0.0120188","Valid"], 
	"SCM3815":["YMR308C", "PSE1","GACGGAGGTATCCATAGATG","2","0.22829","1.64003","Invalid"], 
	"SCM3816":["YMR309C", "NIP1","GATGCAAGAGCTTATAACAC","5","0.855055","0.0103529","Valid"], 
	"SCM3817":["YMR310C", "YMR310C","GATATCTTCGCAATACTGTC","5","0.958585","0.0140244","Valid"], 
	"SCM3818":["YMR311C", "GLC8","GATAGTCCCGGTATATTCCT","1","0","0","Invalid"], 
	"SCM3819":["YMR312W", "YMR312W","GGCAACTCTCATAACTTATT","5","0.966347","-0.0025071","Valid"], 
	"SCM3820":["YMR313C", "YMR313C","GATTGCCACTATGGAATTT","5","0.983621","-0.00531655","Valid"], 
	"SCM3821":["YMR314W", "PRE5","GAACAGTGTAATTACTCCA","5","0.991226","0.0180516","Valid"], 
	"SCM3822":["YMR315W", "YMR315W","GATTCCGATAACCTCTTTAT","5","0.733095","-0.0468724","Invalid"], 
	"SCM3823":["YMR316W", "YMR316W","GATTTGGACACTAAAGTGAA","5","0.835103","0.0873983","Valid"], 
	"SCM3824":["YMR317W", "YMR317W","GGCTGGAAGTACTTGATAG","5","0.786993","0.101447","Valid"], 
	"SCM3825":["YMR318C", "YMR318C","GGTGCAGTATGGTTCATTA","5","1.01615","0.0624518","Valid"], 
	"SCM3826":["YMR319C", "FET4","GACAATCTTCACGAGTAAAG","4","1.05468","-0.0343617","Valid"], 
	"SCM3827":["YMR320W", "YMR320W","GGAAAGCCATGTATTGTT","5","0.885376","0.0424915","Valid"], 
	"SCM3828":["YMR322C", "YMR322C","GATGGCTCTATTCTTGTTTG","5","0.926771","0.187835","Invalid"], 
	"SCM3829":["YMR323W", "YMR323W","GGTTACACATAAGTCGGA","3","0.930179","-0.00156393","Valid"], 
	"SCM3830":["YMR324C", "YMR324C","GAGATGTTCTTGTTTTTAAAC","1","0","0","Invalid"], 
	"SCM3831":["YNL001W", "DOM34","GGTATGTCAACATTACTAGC","5","1.02873","-0.0105469","Valid"], 
	"SCM3832":["YNL002C", "RLP7","GACAAATCCAGATACTTCTC","5","0.939682","0.00811667","Valid"], 
	"SCM3833":["YNL003C", "PET8","GACGACACCATTAGATTTC","5","0.876126","0.0654335","Valid"], 
	"SCM3834":["YNL004W", "HRB1","GACGTGAATTGGATAGTACA","4","0.892108","-0.218786","Invalid"], 
	"SCM3835":["YNL005C", "MRP7","GGCAACGTCATACTTAAT","3","1.00418","0.0373087","Valid"], 
	"SCM3836":["YNL006W", "LST8","GATGCCGTTACTAGATAC","3","0.681509","0.0646336","Invalid"], 
	"SCM3837":["YNL007C", "SIS1","GACGTTCAGTAATGAGGATG","0","0","0","Invalid"], 
	"SCM3838":["YNL008C", "YNL008C","GATTTAACGTCGAATGACTA","5","0.885469","0.0819895","Valid"], 
	"SCM3839":["YNL009W", "IDP3","GACTGGGAGAAACCTATAA","4","1.06174","-0.0843242","Valid"], 
	"SCM3840":["YNL010W", "YNL010W","GATAAGTGACCAAATCTTTA","5","0.850795","0.025752","Valid"], 
	"SCM3841":["YNL011C", "YNL011C","GAAATCCAAGAGCTATTT","5","0.973426","0.000114484","Valid"], 
	"SCM3842":["YNL012W", "SPO1","GACCCAAATGAACGATTATG","5","1.00067","-0.0306605","Valid"], 
	"SCM3843":["YNL014W", "YNL014W","GATATTTCTGGTAACACATC","5","0.949373","-0.223297","Invalid"], 
	"SCM3844":["YNL016W", "PUB1","GATAGCTTTGTCTAGGTTA","5","0.923179","-0.00654407","Valid"], 
	"SCM3845":["YNL017C", "YNL017C","GGAAGGGTAAGCAAAATA","5","0.894199","-0.0423198","Valid"], 
	"SCM3846":["YNL018C", "YNL018C","GACGGGTACTACAGTCATTA","5","1.07076","-0.0696942","Valid"], 
	"SCM3847":["YNL019C", "YNL019C","GATTCCACGATTTGTCTAC","4","0.945514","-0.0753692","Valid"], 
	"SCM3848":["YNL020C", "ARK1","GACAAACCATCTTATGAAGA","5","0.946899","0.302411","Invalid"], 
	"SCM3849":["YNL021W", "HDA1","GAGCATGTCTCCTTCTAAA","5","1.02867","-0.0307069","Valid"], 
	"SCM3850":["YNL022C", "YNL022C","GATCTGCTCCAGGTAATAAG","5","0.93851","-0.0585844","Valid"], 
	"SCM3851":["YNL023C", "FAP1","GAAACCGTTCTCACTTTAG","5","1.02252","-0.0278429","Valid"], 
	"SCM3852":["YNL024C", "YNL024C","GACGATGGCACTAAAGTAT","5","1.03251","-0.0120848","Valid"], 
	"SCM3853":["YNL025C", "SSN8","GATCATTGGCAATATACCA","0","0","0","Invalid"], 
	"SCM3854":["YNL026W", "YNL026W","GAGGAGCAAGACTATCTTT","3","0.989288","0.00581553","Valid"], 
	"SCM3855":["YNL027W", "CRZ1","GGTGTCAGCGGTATTAATA","4","1.12926","0.032315","Valid"], 
	"SCM3856":["YNL029C", "KTR5","GAAATGCTCTTCTATACTG","5","0.914014","0.0543539","Valid"], 
	"SCM3857":["YNL030W", "HHF2","GAGATAACATTCAAGGTATC","5","0.975283","-0.0191608","Valid"], 
	"SCM3858":["YNL031C", "HHT2","GATTGAAGACACTAATCTGG","5","0.960627","-0.0238745","Valid"], 
	"SCM3859":["YNL032W", "SIW14","GGCCATTTGTTAATATACCG","5","0.972866","0.0155524","Valid"], 
	"SCM3860":["YNL033W", "YNL033W","GACGATTTGTTTACAGAGATA","5","0.940057","-0.0207277","Valid"], 
	"SCM3861":["YNL034W", "YNL034W","GATTAGAAGGTGGAATAGAT","5","0.947007","-0.0659533","Valid"], 
	"SCM3862":["YNL035C", "YNL035C","GATCCACAGGAATGTATTGA","5","0.973171","-0.0505111","Valid"], 
	"SCM3863":["YNL036W", "NCE103","GACGTATACCTGTAATTCTCC","4","0.967122","-0.0112107","Valid"], 
	"SCM3864":["YNL037C", "IDH1","GACACATTGGCGTAGATATC","4","0.973867","-0.0481809","Valid"], 
	"SCM3865":["YNL038W", "YNL038W","GAAATCGTCTACGCTTAAG","5","0.940843","0.0357242","Valid"], 
	"SCM3866":["YNL039W", "TFC5","GACTATTGGTCAAATATCTGA","3","0.856486","0.0578261","Valid"], 
	"SCM3867":["YNL040W", "YNL040W","GACCGCATAGGATAATTTCG","5","0.993777","-0.00388031","Valid"], 
	"SCM3868":["YNL041C", "YNL041C","GACACCAATGGTACTATAGA","5","1.02595","-0.0137696","Valid"], 
	"SCM3869":["YNL043C", "YNL043C","GATTGTTGGTATAAACAAAC","5","1.06169","-0.0885197","Valid"], 
	"SCM3870":["YNL045W", "YNL045W","GAGCACTGAAATGTCTAG","4","0.959762","0.0221448","Valid"], 
	"SCM3871":["YNL046W", "YNL046W","GATGATTTTAGGGATAATCAAA","3","0.760777","0.156209","Invalid"], 
	"SCM3872":["YNL047C", "YNL047C","GATAGCCTGGGTATAATTTC","4","0.921729","-0.0339441","Valid"], 
	"SCM3873":["YNL048W", "ALG11","GATGTGACGATAGGAATTC","4","1.03041","0.0270896","Valid"], 
	"SCM3874":["YNL050C", "YNL050C","GACAGACTGAAGTAAGTTTG","5","0.88643","-0.0768421","Valid"], 
	"SCM3875":["YNL051W", "YNL051W","GAGATAGTACAATCTTGTTTAT","5","1.04437","0.0248693","Valid"], 
	"SCM3876":["YNL052W", "COX5A","GACCCTTATTCAATACAGG","5","0.953002","0.0722233","Valid"], 
	"SCM3877":["YNL053W", "MSG5","GATCTTTGGCAACATTAATG","4","0.996779","0.0359935","Valid"], 
	"SCM3878":["YNL054W", "VAC7","GATTTATTGTCGAATAACAGTA","5","0.977212","-0.0127958","Valid"], 
	"SCM3879":["YNL055C", "POR1","GAATGGCATTAAGTTCTCA","5","0.912019","-0.0102016","Valid"], 
	"SCM3880":["YNL056W", "YNL056W","GATGGTCTTCAAGTGTAAC","5","0.928351","-0.158053","Valid"], 
	"SCM3881":["YNL058C", "YNL058C","GATTCTTATGCAAATGATAGT","5","0.998029","-0.00439672","Valid"], 
	"SCM3882":["YNL059C", "ARP5","GAGTATCTTCATAGCCTAG","3","1.07205","0.0757436","Valid"], 
	"SCM3883":["YNL061W", "NOP2","GAGGTGTTAATCTACAAC","5","0.934395","-0.031212","Valid"], 
	"SCM3884":["YNL062C", "GCD10","GATCATCCGATGAAAATAGA","5","0.943349","-0.0241675","Valid"], 
	"SCM3885":["YNL063W", "YNL063W","GATGCCTCGAATATCTACA","0","0","0","Invalid"], 
	"SCM3886":["YNL064C", "YDJ1","GATCTGGGAACTTGATAGTA","5","0.911448","-0.0207666","Valid"], 
	"SCM3887":["YNL065W", "YNL065W","GATATCCTACTCACAATGAG","4","0.853822","-0.0203994","Valid"], 
	"SCM3888":["YNL066W", "SUN4","GACACATATGTAGGAATCAC","4","0.939867","-0.085666","Valid"], 
	"SCM3889":["YNL067W", "RPL9B","GATCCTTGTTTCTAACACG","5","0.84565","0.153734","Invalid"], 
	"SCM3890":["YNL068C", "FKH2","GGTACGAACCCTTCTATGA","5","0.939583","-0.0228423","Valid"], 
	"SCM3891":["YNL069C", "RPL16B","GAGCTCCATCTAGAATTC","5","0.979887","-0.0271602","Valid"], 
	"SCM3892":["YNL070W", "TOM7","GGTTTCCTACCATCTTTTAT","5","0.96221","-0.121713","Valid"], 
	"SCM3893":["YNL071W", "LAT1","GATGTACCTTCAGGAACTAG","3","1.02921","-0.0017816","Valid"], 
	"SCM3894":["YNL072W", "RNH35","GACTTGATAGGGATACTATTC","5","0.976318","0.0273473","Valid"], 
	"SCM3895":["YNL073W", "MSK1","GATAACACTGGGCAATTATC","4","0.948663","0.0120703","Valid"], 
	"SCM3896":["YNL076W", "MKS1","GATGATGTACCGAATATAGG","5","0.829567","0.0235131","Valid"], 
	"SCM3897":["YNL077W", "YNL077W","GACTACTCCAATTTGATATGT","5","0.913801","0.0407568","Valid"], 
	"SCM3898":["YNL078W", "YNL078W","GATCCATAAGTAGGAAACTAC","3","0.842722","0.0219318","Valid"], 
	"SCM3899":["YNL080C", "YNL080C","GGTACACTGCTGTTAGTAC","5","0.894738","-0.0181228","Valid"], 
	"SCM3900":["YNL082W", "PMS1","GATACTGGCGTAATAGACAA","5","0.876739","-0.0384262","Valid"], 
	"SCM3901":["YNL083W", "YNL083W","GAAATGGTCAAGTTACTC","5","0.965888","-0.0761519","Valid"], 
	"SCM3902":["YNL084C", "END3","GATAATCCGCTTAGAAAGTT","5","1.00441","-0.0113537","Valid"], 
	"SCM3903":["YNL085W", "MKT1","GGCTCTTCAGGATAAACT","5","1.00626","0.0362755","Valid"], 
	"SCM3904":["YNL087W", "YNL087W","GAGACTGGCTTACCTATAG","4","0.948761","-0.0721694","Valid"], 
	"SCM3905":["YNL088W", "TOP2","GATGCTGAGGAACATACTA","5","0.922079","0.0170241","Valid"], 
	"SCM3906":["YNL091W", "YNL091W","GGCCTAAGTGGAATTTGATA","5","1.02824","-0.0359255","Valid"], 
	"SCM3907":["YNL092W", "YNL092W","GAGTGTATGAAGGGATAGA","5","0.94876","0.0334012","Valid"], 
	"SCM3908":["YNL093W", "YPT53","GACAGATATTTCAAACATTAGG","5","0.998437","0.0531425","Valid"], 
	"SCM3909":["YNL094W", "YNL094W","GACACGCCGTAATAAAGATG","3","0.817154","0.044009","Valid"], 
	"SCM3910":["YNL095C", "YNL095C","GACACGCAATAGTATTTCTT","5","0.913365","-0.0784386","Valid"], 
	"SCM3911":["YNL096C", "RPS7B","GACGGTGACATCAATTTCTC","3","-0.197882","-0.165934","Invalid"], 
	"SCM3912":["YNL097C", "PHO23","GATTATCCAGCATAATGGAT","5","0.961345","-0.01363","Valid"], 
	"SCM3913":["YNL098C", "RAS2","GGTCGAACATAAGAGAGTA","4","1.07068","-0.0250485","Valid"], 
	"SCM3914":["YNL099C", "YNL099C","GGTGTCGAAAGCTTCTATA","4","0.938195","-0.0327513","Valid"], 
	"SCM3915":["YNL100W", "YNL100W","GATCCTCGAGAAACTATGTA","5","0.874765","-0.0518134","Valid"], 
	"SCM3916":["YNL101W", "YNL101W","GATTGTTTCCAGCTATTAAA","5","0.792934","-0.0931644","Valid"], 
	"SCM3917":["YNL102W", "POL1","GACACATGCGGTATAGTTAC","5","0.872588","-0.0616558","Valid"], 
	"SCM3918":["YNL103W", "MET4","GACCGCAAGTATTCTGATAA","5","0.958084","-0.0146995","Valid"], 
	"SCM3919":["YNL104C", "LEU4","GAAGCATACCTAACTCTGT","4","1.03694","0.0471455","Valid"], 
	"SCM3920":["YNL105W", "YNL105W","GGTTTCAGAAGACTATCT","5","0.978654","0.0852584","Valid"], 
	"SCM3921":["YNL106C", "INP52","GACTGCAAGTAGGATTATCC","4","1.02967","-0.0356965","Valid"], 
	"SCM3922":["YNL107W", "YNL107W","GATCGTACTTTATCAAGAAA","4","1.09411","0.0633267","Valid"], 
	"SCM3923":["YNL108C", "YNL108C","GACCGCTGTTTAGAAACTA","5","0.94062","-0.0234283","Valid"], 
	"SCM3924":["YNL109W", "YNL109W","GACCTCTCAAAAATATCTTC","5","0.991506","-0.0285187","Valid"], 
	"SCM3925":["YNL110C", "YNL110C","GACACTTGAAGAGTATTC","3","1.07122","-0.135168","Valid"], 
	"SCM3926":["YNL112W", "DBP2","GACGATTCTGTGAACATAAT","0","0","0","Invalid"], 
	"SCM3927":["YNL113W", "RPC19","GACCGTAGGTTTGAATTCT","5","1.00989","0.0138655","Valid"], 
	"SCM3928":["YNL114C", "YNL114C","GAAAAATTGAACTTCACATA","1","0","0","Invalid"], 
	"SCM3929":["YNL115C", "YNL115C","GACCATTTGGAGTTATGAATA","5","0.867181","-0.0122037","Valid"], 
	"SCM3930":["YNL116W", "YNL116W","GGGTATCTTTCGATAAAGA","3","1.03427","0.00718626","Valid"], 
	"SCM3931":["YNL117W", "MLS1","GGATGCTCTAGAGTTCAT","3","0.909544","-0.0747814","Valid"], 
	"SCM3932":["YNL119W", "YNL119W","GAGGCTTCACATTAGTTTC","4","0.946935","0.0149003","Valid"], 
	"SCM3933":["YNL120C", "YNL120C","GAAAGCCTGTACGATTATT","4","0.851857","0.0244463","Valid"], 
	"SCM3934":["YNL121C", "TOM70","GATCTATCAGCCATGATTAAT","5","0.958952","-0.0230507","Valid"], 
	"SCM3935":["YNL122C", "YNL122C","GACTTAAAGGTTCAAATAGTT","3","1.09499","0.048844","Valid"], 
	"SCM3936":["YNL123W", "YNL123W","GATGGAAACCACTGATTTAA","5","1.04745","-0.212572","Invalid"], 
	"SCM3937":["YNL124W", "YNL124W","GATTTAACTCGAAAGTATCTAT","5","0.875819","0.0178046","Valid"], 
	"SCM3938":["YNL125C", "ESBP6","GACAATCTCGAAAGGATTAT","4","1.03245","-0.104396","Valid"], 
	"SCM3939":["YNL126W", "SPC98","GATTTATGCCACATAATTGT","5","1.00854","-0.00150131","Valid"], 
	"SCM3940":["YNL127W", "YNL127W","GATCATTTGCTAATGTAGAT","5","0.912193","-0.0070338","Valid"], 
	"SCM3941":["YNL128W", "TEP1","GACGGACAGGTAATTTTCTA","0","0","0","Invalid"], 
	"SCM3942":["YNL129W", "YNL129W","GGCCAGTAGATGCTAAATAT","5","1.01432","-0.075013","Valid"], 
	"SCM3943":["YNL132W", "YNL132W","GACCAGGAGCATATCTGATT","1","0","0","Invalid"], 
	"SCM3944":["YNL133C", "YNL133C","GAATCGTTCTCCATTAGTA","5","0.933192","-0.0403073","Valid"], 
	"SCM3945":["YNL134C", "YNL134C","GGTACACCTGTTGAATAGT","5","0.992184","-0.0305965","Valid"], 
	"SCM3946":["YNL136W", "YNL136W","GACTCCAGTAAGAAAATCTC","4","0.973166","-0.0978373","Valid"], 
	"SCM3947":["YNL137C", "NAM9","GATCAGGCTGACATTTAGAA","5","0.985529","0.0155271","Valid"], 
	"SCM3948":["YNL138W", "SRV2","GGTAGGCTTTCAAATTATCG","5","0.770137","0.0296478","Valid"], 
	"SCM3949":["YNL139C", "RLR1","GACCACTCGCTGTAATAGAA","5","0.861717","0.0510544","Valid"], 
	"SCM3950":["YNL140C", "YNL140C","GAAGTGCCCTACTTCTATC","5","0.99215","0.0683612","Valid"], 
	"SCM3951":["YNL141W", "AAH1","GATTAAAGATGGTACTATCTC","5","1.01584","0.015864","Valid"], 
	"SCM3952":["YNL142W", "MEP2","GGATTCCTCGTATGTAAA","5","1.01884","0.0242812","Valid"], 
	"SCM3953":["YNL144C", "YNL144C","GACTACAGACGGTGTATAAC","3","0.833173","-0.0220196","Valid"], 
	"SCM3954":["YNL145W", "MFA2","GACTCAGAAGGATAAATCC","5","0.971471","0.0278927","Valid"], 
	"SCM3955":["YNL146W", "YNL146W","GATATCGACCATGTTAACAT","5","0.89399","-0.0566925","Valid"], 
	"SCM3956":["YNL148C", "ALF1","GACGACAACAAGGAGATATAT","5","0.9337","-0.052317","Valid"], 
	"SCM3957":["YNL149C", "YNL149C","GGTAGTTCCTCAATATCAG","5","0.986435","-0.0578146","Valid"], 
	"SCM3958":["YNL150W", "YNL150W","GGTAGTTCCTCAATATCAG","5","0.986182","-0.0441123","Valid"], 
	"SCM3959":["YNL151C", "RPC31","GACGAAGACGATACTAATGA","4","0.986279","-0.0299438","Valid"], 
	"SCM3960":["YNL152W", "YNL152W","GATAAAGCCTTTAATGTACG","5","0.901143","-0.0127791","Valid"], 
	"SCM3961":["YNL154C", "YCK2","GAACCGTAGCAATGTTAGA","5","1.00837","-0.119699","Valid"], 
	"SCM3962":["YNL155W", "YNL155W","GACAAGAATGCCATTATACAT","4","0.796909","0.0297527","Valid"], 
	"SCM3963":["YNL156C", "YNL156C","GGCTCATTAACATGGATAT","5","0.836228","0.0163688","Valid"], 
	"SCM3964":["YNL157W", "YNL157W","GAACGTCGCATTATCTACT","5","0.989612","-0.0468906","Valid"], 
	"SCM3965":["YNL158W", "YNL158W","GATGTCTGACTCGTATCCTA","4","1.02815","0.0137794","Valid"], 
	"SCM3966":["YNL159C", "YNL159C","GGCTTGGAAAGTTTCATAAC","5","0.902887","-0.0549301","Valid"], 
	"SCM3967":["YNL160W", "YGP1","GACCGGAGTACACTAATTT","4","1.01103","0.0120259","Valid"], 
	"SCM3968":["YNL161W", "CBK1","GGTGGCAACTATTTACAG","4","1.02006","-0.0523897","Valid"], 
	"SCM3969":["YNL163C", "YNL163C","GGAGTACCTTCAAATAGG","5","0.987336","0.0578508","Valid"], 
	"SCM3970":["YNL164C", "YNL164C","GAGATTCGTCATAAAAGTC","5","0.995333","0.0593782","Valid"], 
	"SCM3971":["YNL165W", "YNL165W","GACAGCTACTTTGAATACAG","0","0","0","Invalid"], 
	"SCM3972":["YNL167C", "SKO1","GAAGATTGCGTAAGAATAC","5","0.998231","-0.0359424","Valid"], 
	"SCM3973":["YNL168C", "YNL168C","GATCCAATGTCACTAAGATG","5","1.01108","-0.0745939","Valid"], 
	"SCM3974":["YNL169C", "PSD1","GACCCTTGATGTCTAAGAGT","4","0.959564","0.0798331","Valid"], 
	"SCM3975":["YNL172W", "APC1","GGAGGGTCAAATATCTTC","5","0.958564","-0.0749435","Valid"], 
	"SCM3976":["YNL174W", "YNL174W","GACTTAGGGTCGATATTGTA","5","0.953792","-0.106076","Valid"], 
	"SCM3977":["YNL175C", "YNL175C","GATTCGAAGATAGTGGTAAATG","5","0.968539","-0.0448941","Valid"], 
	"SCM3978":["YNL176C", "YNL176C","GACAATGGTACCAGTATTT","5","1.06147","-0.00757935","Valid"], 
	"SCM3979":["YNL177C", "YNL177C","GATGAATCCCTATTAACTTCA","4","1.10317","-0.30956","Invalid"], 
	"SCM3980":["YNL179C", "YNL179C","GATCCTATCCAACTGAATAT","5","1.11975","-0.0910503","Valid"], 
	"SCM3981":["YNL181W", "YNL181W","GATTTGTGGGAGATTCGTAA","5","0.928598","0.00383959","Valid"], 
	"SCM3982":["YNL182C", "YNL182C","GGTCTTACCAATACTAAC","5","0.960058","-0.0391255","Valid"], 
	"SCM3983":["YNL183C", "NPR1","GACTTCACTCTAGGAATAAGA","5","0.9308","-0.0206035","Valid"], 
	"SCM3984":["YNL187W", "YNL187W","GATGAGTCTCGTGTATACAC","4","0.89968","0.0544748","Valid"], 
	"SCM3985":["YNL188W", "KAR1","GAAACTTGACACGATAATA","1","0","0","Invalid"], 
	"SCM3986":["YNL189W", "SRP1","GAGTGTCCATCGAATAGAT","5","0.944041","0.0395761","Valid"], 
	"SCM3987":["YNL191W", "YNL191W","GACGTAACCCAATTTGTCTA","5","0.653882","0.191509","Invalid"], 
	"SCM3988":["YNL192W", "CHS1","GACCATATCCTGTTAGGAAG","5","0.884501","-0.0645178","Valid"], 
	"SCM3989":["YNL193W", "YNL193W","GATTGCTATCGGACATAAAG","4","0.894503","-0.0615536","Valid"], 
	"SCM3990":["YNL194C", "YNL194C","GATAGCCACCATGATAGTAC","4","1.01353","0.00449026","Valid"], 
	"SCM3991":["YNL195C", "YNL195C","GATGGTCAGTGACTATAACA","4","1.12815","-0.085825","Valid"], 
	"SCM3992":["YNL196C", "SLZ1","GAGGACGTTATCATTGAA","5","0.923803","-0.0292034","Valid"], 
	"SCM3993":["YNL197C", "WHI3","GGCACATTTCAAATATGGTA","0","0","0","Invalid"], 
	"SCM3994":["YNL199C", "GCR2","GATATTCCCTGTAAATCTGA","5","0.937172","0.0473339","Valid"], 
	"SCM3995":["YNL200C", "YNL200C","GGTCTGTGGATTCATATCC","5","1.05036","-0.089262","Valid"], 
	"SCM3996":["YNL201C", "YNL201C","GGGAATGACATTTCTGTA","5","1.04902","0.0213043","Valid"], 
	"SCM3997":["YNL202W", "SPS19","GATCCTAGTAAATCTATGTCAA","5","0.99011","-0.0684561","Valid"], 
	"SCM3998":["YNL203C", "YNL203C","GATCCTAGTAAATCTATGTCAA","5","0.998399","-0.121874","Valid"], 
	"SCM3999":["YNL204C", "SPS18","GAACCATTTCTAGAAGTT","0","0","0","Invalid"], 
	"SCM4000":["YNL205C", "YNL205C","GGCGTATGTTAGATGAAAAA","5","1.01153","-0.000862351","Valid"], 
	"SCM4001":["YNL206C", "YNL206C","GATGCATTGAATGTTAATCT","5","1.10979","-0.0495826","Valid"], 
	"SCM4002":["YNL207W", "YNL207W","GAAATTGGATACTTCTCAT","5","0.973906","0.00271638","Valid"], 
	"SCM4003":["YNL208W", "YNL208W","GAAACGAATTCTACTCAAG","3","1.00087","-0.014695","Valid"], 
	"SCM4004":["YNL209W", "SSB2","GACGGTATCGATTTAGGTAC","4","0.954098","-0.0489103","Valid"], 
	"SCM4005":["YNL210W", "MER1","GACCACCTTGACAAGATAAA","5","1.06474","-0.0787139","Valid"], 
	"SCM4006":["YNL211C", "YNL211C","GATGCCTCCAAGAAGTATA","5","0.975196","-0.0907152","Valid"], 
	"SCM4007":["YNL212W", "YNL212W","GATGCCAATTCGAAGTAA","5","0.785955","0.115402","Valid"], 
	"SCM4008":["YNL213C", "YNL213C","GATTGTCCAATAAAGAGTTTA","4","0.982956","-0.0523756","Valid"], 
	"SCM4009":["YNL214W", "PEX17","GATTTCCCAGGAATATTGAC","5","0.932257","-0.0671178","Valid"], 
	"SCM4010":["YNL215W", "YNL215W","GACAGCCAAATCATCTAGA","4","0.97283","-0.0123526","Valid"], 
	"SCM4011":["YNL216W", "RAP1","GACTCCTGGCAATTATAAC","5","0.993218","-0.0998744","Valid"], 
	"SCM4012":["YNL217W", "YNL217W","GACTGGGTGACTTTATTCAC","5","0.868851","-0.0654157","Valid"], 
	"SCM4013":["YNL218W", "YNL218W","GATGCTGACCTACATAATCT","5","0.915473","-0.0481968","Valid"], 
	"SCM4014":["YNL219C", "ALG9","GACGATGTAGTTTAAATTCCAT","2","0.856292","-1.54462","Invalid"], 
	"SCM4015":["YNL220W", "ADE12","GACTTCCAGAGCACATTTAG","4","0.981975","-0.0654397","Valid"], 
	"SCM4016":["YNL221C", "POP1","GACTGTCCATCAGTTCTAAG","0","0","0","Invalid"], 
	"SCM4017":["YNL222W", "SSU72","GGTCGAAGACTTTTGTACT","5","1.04449","-0.0327801","Valid"], 
	"SCM4018":["YNL223W", "AUT2","GATTTGTTCCTATAGCAAG","0","0","0","Invalid"], 
	"SCM4019":["YNL224C", "YNL224C","GAGACCAGGTAATCGATAT","5","0.930423","-0.0442305","Valid"], 
	"SCM4020":["YNL225C", "CNM67","GGCCAATGATACTATTCAG","0","0","0","Invalid"], 
	"SCM4021":["YNL226W", "YNL226W","GGTCAGACAGTACTTCAT","5","0.997782","0.0385266","Valid"], 
	"SCM4022":["YNL227C", "YNL227C","GGCGTCTACCTCATAATCA","4","1.12402","0.0344085","Valid"], 
	"SCM4023":["YNL228W", "YNL228W","GACAACCTAAAAAGAATTCT","4","0.963686","0.0657813","Valid"], 
	"SCM4024":["YNL229C", "URE2","GGTGATTGGTCAGCTAAAT","2","0.0247933","0.022157","Invalid"], 
	"SCM4025":["YNL233W", "BNI4","GATATCAGCCAATGCACTTA","5","0.976312","-0.05057","Valid"], 
	"SCM4026":["YNL234W", "YNL234W","GATCCTGCAATGTAGTCATA","0","0","0","Invalid"], 
	"SCM4027":["YNL236W", "SIN4","GATGTTTGCGATACATCAA","5","0.833087","-0.118941","Valid"], 
	"SCM4028":["YNL237W", "YTP1","GAGAAAAGGTTGTCATAT","3","0.970325","-0.107866","Valid"], 
	"SCM4029":["YNL238W", "KEX2","GATAGGGTCACTAAATGGAT","5","0.929467","-0.0483781","Valid"], 
	"SCM4030":["YNL239W", "LAP3","GACGACTCCGTTAGAATTTG","5","0.880744","-0.00569791","Valid"], 
	"SCM4031":["YNL241C", "ZWF1","GATAATTTCCCGAAATGTAG","4","0.998136","0.0126297","Valid"], 
	"SCM4032":["YNL242W", "YNL242W","GACTTGGACGTTTCTATAG","5","0.937545","-0.0924646","Valid"], 
	"SCM4033":["YNL243W", "SLA2","GACATCACCTGAACAATTTA","4","0.972424","0.0292037","Valid"], 
	"SCM4034":["YNL244C", "SUI1","GATCCCAGAGGAATATGATT","5","0.982927","-0.0278917","Valid"], 
	"SCM4035":["YNL245C", "YNL245C","GAGTATAGATGAATCTAGTTTT","4","0.964924","0.00167359","Valid"], 
	"SCM4036":["YNL246W", "YNL246W","GAGCCTGTTTATGAAAAGA","4","0.975089","-0.10934","Valid"], 
	"SCM4037":["YNL247W", "YNL247W","GACTGTGATAATTTATCCACA","4","0.997077","0.0162804","Valid"], 
	"SCM4038":["YNL248C", "RPA49","GACGAGTTGGTAAATCCTTA","5","0.970363","-0.080802","Valid"], 
	"SCM4039":["YNL249C", "MPA43","GATTCTTACGAAAGATATGTT","4","0.882903","-0.119076","Valid"], 
	"SCM4040":["YNL250W", "RAD50","GATCCAGTAGCCTTAAACTA","3","0.990708","-0.207425","Invalid"], 
	"SCM4041":["YNL251C", "NRD1","GATGTCCCGATTCTCATAAA","5","0.885919","0.0274204","Valid"], 
	"SCM4042":["YNL253W", "YNL253W","GATCAGTATTCTTACTCGT","4","0.891671","-0.0294844","Valid"], 
	"SCM4043":["YNL254C", "YNL254C","GACTCCTGCTGGAATAGTTA","5","0.860511","-0.0965394","Valid"], 
	"SCM4044":["YNL256W", "YNL256W","GAGGATGCGGTATATTCAA","5","0.925291","-0.0369637","Valid"], 
	"SCM4045":["YNL257C", "SIP3","GACCAACGTGATATCCTTTG","5","0.846576","-0.0913715","Valid"], 
	"SCM4046":["YNL258C", "YNL258C","GACCTAGCTCATAACTTA","5","0.805941","-0.193286","Invalid"], 
	"SCM4047":["YNL259C", "ATX1","GACTTGAAAAGCAATTAGTAG","5","0.936659","-0.00763581","Valid"], 
	"SCM4048":["YNL260C", "YNL260C","GAGAAAGCTCTGCTTTATA","5","1.00268","0.030455","Valid"], 
	"SCM4049":["YNL261W", "ORC5","GATGTTTCCGAGGTATAAT","5","0.770762","-0.169434","Invalid"], 
	"SCM4050":["YNL262W", "POL2","GATGAATTCCGCTACTTTAG","5","0.964138","0.0427567","Valid"], 
	"SCM4051":["YNL263C", "YIF1","GAACTGGCAACGAATTATG","5","0.982615","-0.00631533","Valid"], 
	"SCM4052":["YNL265C", "YNL265C","GATAGAGTGCAGGTAATAAA","0","0","0","Invalid"], 
	"SCM4053":["YNL266W", "YNL266W","GACCTATCACTGTTAAAAAGC","5","1.0419","-0.112864","Valid"], 
	"SCM4054":["YNL267W", "PIK1","GACGGAAGCATTTCAAAT","5","0.919248","0.0217518","Valid"], 
	"SCM4055":["YNL268W", "LYP1","GACATCTCCAGTGATAAAAG","5","0.984354","-0.0166282","Valid"], 
	"SCM4056":["YNL270C", "ALP1","GATCAAATTCTCCGTAATACT","5","0.92763","-0.0553702","Valid"], 
	"SCM4057":["YNL271C", "BNI1","GATGTTCATCGAGTATGGAA","5","1.06924","-0.0344452","Valid"], 
	"SCM4058":["YNL272C", "SEC2","GAACACGCAAGGATGTATA","5","0.919526","0.0209383","Valid"], 
	"SCM4059":["YNL273W", "TOF1","GATGAGCCCAAACTATTTC","4","0.917055","-0.00446766","Valid"], 
	"SCM4060":["YNL274C", "YNL274C","GATACGCATGTATTTTTG","4","0.765543","-0.0520469","Valid"], 
	"SCM4061":["YNL275W", "YNL275W","GAAAGACGTCTTTAACAGG","5","0.941909","-0.0606017","Valid"], 
	"SCM4062":["YNL276C", "YNL276C","GACTTCGGGAGATTCAATTT","5","0.590836","0.245695","Invalid"], 
	"SCM4063":["YNL277W", "MET2","GACGCCAATTGTTACATT","3","0.909935","-0.0585305","Valid"], 
	"SCM4064":["YNL278W", "YNL278W","GAGAACACCCTTAGCTAAG","4","0.906801","-0.0597112","Valid"], 
	"SCM4065":["YNL279W", "YNL279W","GGAGCGTTCAGACTAATA","5","0.929723","0.0233954","Valid"], 
	"SCM4066":["YNL280C", "ERG24","GACCCATCTGTAGTGATATC","4","1.03366","-0.0360225","Valid"], 
	"SCM4067":["YNL282W", "POP3","GACCCAGTATGTCTATTTG","5","0.977825","-0.0252066","Valid"], 
	"SCM4068":["YNL283C", "WSC2","GACTGGTGATGCACATAATA","5","0.999191","0.0132328","Valid"], 
	"SCM4069":["YNL286W", "CUS2","GATGAACTCCTTTAAATCATT","5","0.968114","0.000266607","Valid"], 
	"SCM4070":["YNL287W", "SEC21","GATGACCATTTATCAGGAT","5","0.948475","-0.0433705","Valid"], 
	"SCM4071":["YNL288W", "YNL288W","GACGTCATCTAGTAGGATT","5","1.06236","-0.00987436","Valid"], 
	"SCM4072":["YNL289W", "PCL1","GACTTTACACTAGAGGATATC","5","0.966755","-0.0623078","Valid"], 
	"SCM4073":["YNL290W", "RFC3","GAGAAGGCCTTAATAGAA","5","0.934467","0.0104963","Valid"], 
	"SCM4074":["YNL291C", "MID1","GATTTCCCAGCCTAAATAGA","5","0.964055","-0.02513","Valid"], 
	"SCM4075":["YNL292W", "PUS4","GGCCTGAAAGATAATTTGC","4","1.01792","0.00694046","Valid"], 
	"SCM4076":["YNL293W", "MSB3","GAATCTTCGGATTGTAGAG","5","0.954536","-0.00721979","Valid"], 
	"SCM4077":["YNL294C", "YNL294C","GACAACACCTTCGTGATAAA","4","1.02969","-0.0626578","Valid"], 
	"SCM4078":["YNL295W", "YNL295W","GATAACCGCACTATGATT","5","1.05919","-0.00172188","Valid"], 
	"SCM4079":["YNL297C", "YNL297C","GAATTTGGTGAACTGTTAA","5","1.08426","-0.011461","Valid"], 
	"SCM4080":["YNL298W", "CLA4","GAGATGACGGTATACTTTC","5","0.626491","0.814361","Invalid"], 
	"SCM4081":["YNL299W", "TRF5","GAGGCTCCTTTAATATGAA","5","0.991567","0.0275376","Valid"], 
	"SCM4082":["YNL300W", "YNL300W","GACTCTGATGGTGTCACTTA","0","0","0","Invalid"], 
	"SCM4083":["YNL301C", "RPL18B","GAAATCCGATAACGTCTAT","0","0","0","Invalid"], 
	"SCM4084":["YNL302C", "RPS19B","GACGTTGCTAGACACATTTA","5","0.907762","-0.0960578","Valid"], 
	"SCM4085":["YNL303W", "YNL303W","GACTTCGACAAATTATACAAC","4","0.985123","-0.0786635","Valid"], 
	"SCM4086":["YNL305C", "YNL305C","GGTAAAGCAGATTAAACTTG","4","1.04295","-0.0317228","Valid"], 
	"SCM4087":["YNL306W", "YNL306W","GATGCTGAACAAAGATATC","5","0.93866","-0.0311508","Valid"], 
	"SCM4088":["YNL307C", "MCK1","GATATCAGGCTATACACTTA","5","0.986525","-0.0188546","Valid"], 
	"SCM4089":["YNL308C", "YNL308C","GACATCACCAGAAAGTATGT","5","0.99238","0.0306787","Valid"], 
	"SCM4090":["YNL309W", "STB1","GGCGTCATGAAATTCTTAT","5","0.913838","-0.0627529","Valid"], 
	"SCM4091":["YNL310C", "YNL310C","GACTACTGCAAAGTAAAAT","5","1.00727","0.046032","Valid"], 
	"SCM4092":["YNL311C", "YNL311C","GATGCAGTTCCAAATTTAAG","5","1.01883","-0.0473524","Valid"], 
	"SCM4093":["YNL312W", "RFA2","GAGTCCGTTACAAAGAATT","5","0.989415","-0.0898614","Valid"], 
	"SCM4094":["YNL313C", "YNL313C","GGTATTGCCTTAACGAGTC","4","0.868455","-0.0639988","Valid"], 
	"SCM4095":["YNL314W", "DAL82","GACCCGGATGACTTTTAATG","5","0.967646","0.0582464","Valid"], 
	"SCM4096":["YNL315C", "ATP11","GATCCAAAGAAACTCTACTT","5","1.0413","-0.0270638","Valid"], 
	"SCM4097":["YNL316C", "PHA2","GACATTCATCCTTCAATTATG","4","0.889838","-0.0233806","Valid"], 
	"SCM4098":["YNL318C", "HXT14","GATTAACACCAATGATTGTAT","4","0.989191","-0.0368112","Valid"], 
	"SCM4099":["YNL319W", "YNL319W","GATTAACACCAATGATTGTAT","4","1.02648","0.0295654","Valid"], 
	"SCM4100":["YNL320W", "YNL320W","GATGCCGGTAATATTGGATA","5","0.914779","-0.101994","Valid"], 
	"SCM4101":["YNL321W", "YNL321W","GATCCCAGGTAATAGTCTTC","4","0.831828","-0.178867","Invalid"], 
	"SCM4102":["YNL323W", "YNL323W","GATCCAATCAGGTAAACTAT","4","0.938787","0.00810814","Valid"], 
	"SCM4103":["YNL324W", "YNL324W","GACTTCTAAACTTGCTAGTAC","5","0.991595","-0.0507931","Valid"], 
	"SCM4104":["YNL325C", "FIG4","GGCCAGCTCAAATCTTTAG","5","0.97542","-0.0388051","Valid"], 
	"SCM4105":["YNL326C", "YNL326C","GATGGATACTTCCTATTGAG","4","0.930603","0.0251747","Valid"], 
	"SCM4106":["YNL327W", "EGT2","GATGAATAAACTATTGTTACATC","0","0","0","Invalid"], 
	"SCM4107":["YNL329C", "PEX6","GACCCATTGCTAATCAAGTT","5","0.891009","0.0202884","Valid"], 
	"SCM4108":["YNL330C", "RPD3","GACCAGAGTTCTGTATATTG","5","0.977633","-0.0208191","Valid"], 
	"SCM4109":["YNL336W", "COS1","GGAATGTGCCTTCTATTA","5","0.99734","-0.0379284","Valid"], 
	"SCM4110":["YNR001C", "CIT1","GATTAGACCATAGTATTGCA","5","0.998575","-0.0144914","Valid"], 
	"SCM4111":["YNR002C", "FUN34","GACAAATCATCCCTTAAAA","5","0.991237","0.0192329","Valid"], 
	"SCM4112":["YNR003C", "RPC34","GACTTTGGGATTCTAAACTC","5","1.0183","-0.0375792","Valid"], 
	"SCM4113":["YNR004W", "YNR004W","GATTAACGGACTTGAATCGA","5","0.913487","-0.0366952","Valid"], 
	"SCM4114":["YNR005C", "YNR005C","GGCTAAGGTGAATGAGTAG","3","0.921914","-0.0698806","Valid"], 
	"SCM4115":["YNR006W", "VPS27","GACAAGGTTGAATTATGCTT","4","0.987563","-0.0698657","Valid"], 
	"SCM4116":["YNR007C", "AUT1","GAAGCAGTTTCTGATAATT","5","0.988785","-0.00730214","Valid"], 
	"SCM4117":["YNR009W", "YNR009W","GAAATCAGAACCTTTAACTA","0","0","0","Invalid"], 
	"SCM4118":["YNR010W", "CSE2","GATTTCAAACGATGTCTAAT","5","0.945478","-0.0913137","Valid"], 
	"SCM4119":["YNR011C", "PRP2","GATATCTGTGGCTAGAGTAC","5","0.821693","-0.035787","Valid"], 
	"SCM4120":["YNR012W", "URK1","GATTTGACCTTCCATTAAGA","4","1.0404","-0.0032786","Valid"], 
	"SCM4121":["YNR013C", "YNR013C","GATCAATATGCCATAACCTA","4","1.01259","-0.000532867","Valid"], 
	"SCM4122":["YNR014W", "YNR014W","GAGCAGGCTTTAGATGTA","1","0","0","Invalid"], 
	"SCM4123":["YNR015W", "SMM1","GGTGTCCAAGAGTCTTATT","5","1.01531","-0.00986447","Valid"], 
	"SCM4124":["YNR016C", "ACC1","GACATAACCGACTAGTTTCC","3","0.893109","-0.0199697","Valid"], 
	"SCM4125":["YNR017W", "MAS6","GGTTGAAGCAGAGTTTAGG","3","0.910617","0.0142314","Valid"], 
	"SCM4126":["YNR018W", "YNR018W","GAACTTATTCTCGTACATG","5","0.957782","-0.152603","Valid"], 
	"SCM4127":["YNR019W", "ARE2","GGGTCCTCTAACTTTATA","3","0.955422","0.00573345","Valid"], 
	"SCM4128":["YNR020C", "YNR020C","GACCAAACTTCATCTACAATT","4","1.0086","-0.0258728","Valid"], 
	"SCM4129":["YNR021W", "YNR021W","GACAGTCTCCAAACTTATTC","4","0.963636","-0.00781794","Valid"], 
	"SCM4130":["YNR022C", "YNR022C","GACGGAACTGTTAAAACAAT","2","1.17092","-0.0410497","Invalid"], 
	"SCM4131":["YNR023W", "SNF12","GGTCAGGGATAACCATAT","5","0.925804","-0.0455432","Valid"], 
	"SCM4132":["YNR026C", "SEC12","GATGAAGACTTACATCAAA","4","1.07528","-0.0107074","Valid"], 
	"SCM4133":["YNR027W", "YNR027W","GATCTTAGAATCAAGTATGATG","4","1.0354","-0.0130905","Valid"], 
	"SCM4134":["YNR028W", "CPR8","GAGCTCACGAAAAGTATTT","5","0.979484","-0.000197099","Valid"], 
	"SCM4135":["YNR029C", "YNR029C","GATTCCAGGGTTTTACGTAA","4","0.944811","0.0153185","Valid"], 
	"SCM4136":["YNR030W", "ECM39","GATTGGGAGCTAGTTAACA","5","0.991051","-0.0473186","Valid"], 
	"SCM4137":["YNR031C", "SSK2","GACATCAAGAGCTAGTATGT","0","0","0","Invalid"], 
	"SCM4138":["YNR032W", "PPG1","GACTTCCGAAAGTATAACCT","5","0.951133","-0.114634","Valid"], 
	"SCM4139":["YNR033W", "ABZ1","GACCCATGCTTGATAGTATT","5","0.92219","0.0110766","Valid"], 
	"SCM4140":["YNR034W", "SOL1","GAATGGGACATTTACTTTG","5","0.910195","-0.0665094","Valid"], 
	"SCM4141":["YNR036C", "YNR036C","GGCGACATTGAATCAGATT","5","0.930107","-0.0308925","Valid"], 
	"SCM4142":["YNR038W", "DBP6","GAACGCAGTCTGTTAATTT","4","0.970787","-0.0438582","Valid"], 
	"SCM4143":["YNR039C", "YNR039C","GAAACGCTTCTAGTAATGC","3","0.922683","-0.0699701","Valid"], 
	"SCM4144":["YNR040W", "YNR040W","GATGGTCTTCCTAACAAGTA","5","0.980341","0.0212704","Valid"], 
	"SCM4145":["YNR041C", "COQ2","GACGTGGCTGTTATATTTG","3","1.07302","-0.0164073","Valid"], 
	"SCM4146":["YNR043W", "MVD1","GACCTACGCCAATTAAGAA","3","0.939483","-0.0769538","Valid"], 
	"SCM4147":["YNR044W", "AGA1","GACAGACTTCTGTAGATAATG","5","0.979865","-0.0158079","Valid"], 
	"SCM4148":["YNR045W", "PET494","GATACGACCTGTGGAATAAA","5","0.844691","0.0717194","Valid"], 
	"SCM4149":["YNR046W", "YNR046W","GACAGGATGAATCTATCGAG","4","1.00166","-0.100446","Valid"], 
	"SCM4150":["YNR047W", "YNR047W","GATCGACTTGTCTATTCAGG","5","1.06078","-0.04112","Valid"], 
	"SCM4151":["YNR048W", "YNR048W","GATTGCCCAACTTCTATAAG","4","1.03962","-0.0566658","Valid"], 
	"SCM4152":["YNR049C", "MSO1","GACTTGAAACGATTTACTCG","5","0.973181","-0.138495","Valid"], 
	"SCM4153":["YNR050C", "LYS9","GACTTGGCACCTAAATATT","5","1.06232","-0.0141425","Valid"], 
	"SCM4154":["YNR051C", "YNR051C","GGTTGACGCATACTAATTA","5","0.852639","0.0250447","Valid"], 
	"SCM4155":["YNR052C", "POP2","GATTCGCCGTTATAAGACA","5","1.04324","0.0783865","Valid"], 
	"SCM4156":["YNR053C", "YNR053C","GACATTACCAAGTATGAGG","5","0.986522","-0.0188753","Valid"], 
	"SCM4157":["YNR054C", "YNR054C","GGATGATATCTTCAGTAAG","0","0","0","Invalid"], 
	"SCM4158":["YNR055C", "HOL1","GACATCTTGACGCTAAATTAT","5","1.07965","-0.0420255","Valid"], 
	"SCM4159":["YNR056C", "BIO5","GGTTACGAGTGTATCAAT","4","0.939628","-0.0479352","Valid"], 
	"SCM4160":["YNR057C", "BIO4","GATCCAATTTACGAGTGATA","5","0.90246","-0.00513779","Valid"], 
	"SCM4161":["YNR058W", "BIO3","GATTTGGCATCCTTATACG","5","1.05158","-0.0188906","Valid"], 
	"SCM4162":["YNR059W", "YNR059W","GACACAAATCGGATTTACAT","5","0.957955","-0.0779253","Valid"], 
	"SCM4163":["YNR060W", "FRE4","GACGATGACCAATTCTCTA","5","0.985095","-0.0522636","Valid"], 
	"SCM4164":["YNR061C", "YNR061C","GATTTCCATCACGAATATTAA","0","0","0","Invalid"], 
	"SCM4165":["YNR063W", "YNR063W","GACCATTCGTAAACTTAGA","5","0.956242","-0.0888344","Valid"], 
	"SCM4166":["YNR064C", "YNR064C","GACCTTTGTGAAAGTATAGGA","5","0.947421","-0.0331047","Valid"], 
	"SCM4167":["YNR065C", "YNR065C","GATTGAGGGCATATGTAACT","5","0.910903","-0.0289325","Valid"], 
	"SCM4168":["YNR066C", "YNR066C","GATTCCAACAGTTTAATCA","5","1.0158","0.0308675","Valid"], 
	"SCM4169":["YNR067C", "YNR067C","GATTGAATGCCGGTATAGTA","5","0.975213","-0.0303855","Valid"], 
	"SCM4170":["YNR068C", "YNR068C","GATTCCACAGTGATTTACTT","4","1.04744","0.616667","Invalid"], 
	"SCM4171":["YNR069C", "YNR069C","GACGAAACTAGATTGAGGTATA","5","0.920007","-0.0180558","Valid"], 
	"SCM4172":["YNR070W", "YNR070W","GATACGCTGGAAGACAAATA","4","0.994329","0.00623607","Valid"], 
	"SCM4173":["YNR071C", "YNR071C","GGTATTCCATGTCTAAAGT","5","0.925477","0.025484","Valid"], 
	"SCM4174":["YNR072W", "HXT17","GATTATGGACTTTGATTATCAT","5","0.99524","-0.0416211","Valid"], 
	"SCM4175":["YNR073C", "YNR073C","GGTGTTGGTTTAATGAAAG","3","1.01968","-0.029795","Valid"], 
	"SCM4176":["YNR074C", "YNR074C","GGTCACAGCATCTAATTAT","5","0.963016","-0.0254426","Valid"], 
	"SCM4177":["YNR075W", "COS10","GATGCAGTACCTATCAGATA","5","0.932593","-0.00323133","Valid"], 
	"SCM4178":["YOL001W", "PHO80","GATGCTATCAGCGATACTAA","4","0.848023","-0.0240296","Valid"], 
	"SCM4179":["YOL002C", "YOL002C","GATAAGGAGTGACTCTTTAG","5","0.99234","-0.00134878","Valid"], 
	"SCM4180":["YOL003C", "YOL003C","GACTCGATATTGTTAAGAA","4","0.903057","0.0137061","Valid"], 
	"SCM4181":["YOL004W", "SIN3","GAGTGACTTCCTCATTAAG","5","0.996299","-0.031985","Valid"], 
	"SCM4182":["YOL006C", "TOP1","GAACCTCCGAATACTGTTA","4","0.938743","0.0239285","Valid"], 
	"SCM4183":["YOL007C", "CSI2","GACCTTCCAGCGTTTATAT","5","0.868948","-0.156305","Valid"], 
	"SCM4184":["YOL008W", "YOL008W","GAGTTGCCCAATATAAGGA","5","0.841848","-0.00561797","Valid"], 
	"SCM4185":["YOL009C", "MDM12","GATTCTACGGGATAATTCAG","3","1.06233","-0.0394311","Valid"], 
	"SCM4186":["YOL010W", "YOL010W","GACTAGGGCAGATATGAGTT","5","0.912984","-0.0336058","Valid"], 
	"SCM4187":["YOL012C", "HTA3","GACCACTTTCAATAATAATGCT","5","0.961314","-0.00654693","Valid"], 
	"SCM4188":["YOL013C", "HRD1","GGCATCCTAAATGGTATT","5","1.01923","-0.0140712","Valid"], 
	"SCM4189":["YOL015W", "YOL015W","GATTATTGCCTGAATCAGTA","5","0.717696","-0.161107","Invalid"], 
	"SCM4190":["YOL016C", "CMK2","GGTCAACCTGAATCTTAC","5","0.950448","-0.00737534","Valid"], 
	"SCM4191":["YOL017W", "YOL017W","GATGGTCACCAAATATTCCT","3","1.00849","-0.0301157","Valid"], 
	"SCM4192":["YOL018C", "TLG2","GAGTTGGCGAAGGTTTATA","5","0.82548","-0.0141655","Valid"], 
	"SCM4193":["YOL019W", "YOL019W","GGTCAATCCGGAAGTATAC","0","0","0","Invalid"], 
	"SCM4194":["YOL020W", "TAT2","GACACATATCAGATTTAGACT","4","1.07303","-0.143107","Valid"], 
	"SCM4195":["YOL021C", "DIS3","GACGTTGAATGCTCTATTTAG","4","0.998523","0.0149234","Valid"], 
	"SCM4196":["YOL022C", "YOL022C","GACGGAAAACCTTTGCTATA","4","0.879898","-0.0662952","Valid"], 
	"SCM4197":["YOL023W", "IFM1","GGTAAGACCACTATCATAG","5","1.18983","-0.261147","Invalid"], 
	"SCM4198":["YOL024W", "YOL024W","GATGCAGTGTCATTTTAGAC","5","0.996602","0.0106945","Valid"], 
	"SCM4199":["YOL025W", "LAG2","GACTGAAAGCAATATGCTAA","5","0.983238","-0.0603064","Valid"], 
	"SCM4200":["YOL027C", "YOL027C","GATGCCTTTTCATTAACTAC","3","0.992007","-0.0365156","Valid"], 
	"SCM4201":["YOL028C", "YAP7","GATTCCAGCAGTTTATATT","5","0.876254","-0.0686464","Valid"], 
	"SCM4202":["YOL029C", "YOL029C","GAAGAGCTTGAACTACATTTA","4","0.918395","-0.0227612","Valid"], 
	"SCM4203":["YOL030W", "YOL030W","GACAAGTGCCTTCGTTTTAA","5","0.957939","-0.0484966","Valid"], 
	"SCM4204":["YOL031C", "YOL031C","GGTCGAGTTCATTAATGAA","5","0.930932","-0.0870808","Valid"], 
	"SCM4205":["YOL032W", "YOL032W","GACCTCAGGAAGAATTTAAA","4","0.976697","0.0207942","Valid"], 
	"SCM4206":["YOL033W", "MSE1","GATGTTTCTTGCTAATAGGT","5","1.03906","-0.132297","Valid"], 
	"SCM4207":["YOL034W", "YOL034W","GGCATCGATTGACCTTATA","5","0.91948","0.268889","Invalid"], 
	"SCM4208":["YOL036W", "YOL036W","GGAACACCAAGATAGTTC","1","0","0","Invalid"], 
	"SCM4209":["YOL037C", "YOL037C","GGAACACCAAGATAGTTC","4","1.00335","0.00151159","Valid"], 
	"SCM4210":["YOL038W", "PRE6","GATGACGTACTGGTTAATTT","4","0.987695","-0.00821769","Valid"], 
	"SCM4211":["YOL040C", "RPS15","GATAAGACCCACTCTTACAG","4","0.964425","-0.0555943","Valid"], 
	"SCM4212":["YOL041C", "YOL041C","GAGACGATGTAAGCGTTTA","5","0.889133","-0.00251307","Valid"], 
	"SCM4213":["YOL042W", "YOL042W","GAGATTCGCTAGTTGTTA","3","0.966471","-0.0298186","Valid"], 
	"SCM4214":["YOL043C", "NTG2","GACGGCCAATAACTAAAG","4","0.96231","-0.0201962","Valid"], 
	"SCM4215":["YOL044W", "PEX15","GATCTGCAGTGTTAAACCTA","4","0.975542","0.00621878","Valid"], 
	"SCM4216":["YOL045W", "YOL045W","GACGATGAAGTAGACTTAAATC","4","1.02547","-0.464024","Invalid"], 
	"SCM4217":["YOL046C", "YOL046C","GGTTGACCATCTTAAGAAG","4","0.892163","-0.063805","Valid"], 
	"SCM4218":["YOL047C", "YOL047C","GATCCAGCGGTTTATTAGA","3","0.957544","-0.0403677","Valid"], 
	"SCM4219":["YOL049W", "GSH2","GATTGCGTTCTATTTAACGA","4","0.943474","-0.116283","Valid"], 
	"SCM4220":["YOL051W", "GAL11","GACTGTACAGTCTTCATA","3","0.934138","0.0226358","Valid"], 
	"SCM4221":["YOL052C", "SPE2","GACTATCAGCCACTTTAGAC","0","0","0","Invalid"], 
	"SCM4222":["YOL053W", "YOL053W","GATACTCACTAATCTATAGAGT","5","1.01991","-0.0271772","Valid"], 
	"SCM4223":["YOL054W", "YOL054W","GGTCACATAATCGTAGTAT","4","0.98242","-0.00504145","Valid"], 
	"SCM4224":["YOL056W", "GPM3","GAACCTGGAGGTTAAATGA","4","0.853353","-0.0322936","Valid"], 
	"SCM4225":["YOL057W", "YOL057W","GATGAAGCACTCTACAGAT","5","0.864094","-0.00406025","Valid"], 
	"SCM4226":["YOL058W", "ARG1","GACTTTCATGGCTAATGTAG","4","0.93697","-0.0348365","Valid"], 
	"SCM4227":["YOL059W", "GPD2","GACCGAACTTGATAATTTCAC","4","0.926713","0.0260348","Valid"], 
	"SCM4228":["YOL060C", "YOL060C","GGTGCTTGACCTAATATC","5","0.803505","-0.0662628","Valid"], 
	"SCM4229":["YOL062C", "APM4","GATTGAACTCTGTTATAGCG","3","1.00383","-0.0222578","Valid"], 
	"SCM4230":["YOL063C", "YOL063C","GACAGCATACCTGAACTATG","5","1.01859","-0.0191085","Valid"], 
	"SCM4231":["YOL064C", "MET22","GACTAAAGACATGATTACTTTAG","4","1.01216","0.0386359","Valid"], 
	"SCM4232":["YOL065C", "INP54","GACTGGGAAAGATTTAGCTA","5","0.929104","0.0126887","Valid"], 
	"SCM4233":["YOL066C", "RIB2","GACTAGGTTATTCAGTACATC","5","0.929578","-0.0296875","Valid"], 
	"SCM4234":["YOL067C", "RTG1","GACCAGAATTGCCGTAATAA","5","1.00488","-0.0883265","Valid"], 
	"SCM4235":["YOL068C", "HST1","GACATGCAGAGTTTGACTTA","5","0.881894","0.0280298","Valid"], 
	"SCM4236":["YOL069W", "NUF2","GATAGAGCTCACTAATTATG","5","0.974279","-0.0295141","Valid"], 
	"SCM4237":["YOL070C", "YOL070C","GACAAAGGGAACCTTAATC","5","0.95221","0.0769393","Valid"], 
	"SCM4238":["YOL071W", "YOL071W","GACGGCATACTTAAAATTTCC","5","1.065","-0.0135892","Valid"], 
	"SCM4239":["YOL072W", "YOL072W","GACGAAGGCATTATGTACT","0","0","0","Invalid"], 
	"SCM4240":["YOL073C", "YOL073C","GATCGAGGTCCTAGTAATCT","4","0.983423","0.031484","Valid"], 
	"SCM4241":["YOL075C", "YOL075C","GGCTGCAAACTTAAGAGTT","5","0.881835","0.040353","Valid"], 
	"SCM4242":["YOL076W", "MDM20","GACACTGGCTAATTTACCAA","5","1.04551","-0.0680454","Valid"], 
	"SCM4243":["YOL077C", "YOL077C","GGTGTTAACTATAGACATC","5","1.02056","-0.0212747","Valid"], 
	"SCM4244":["YOL078W", "YOL078W","GAAGGCTCGATGGTATTAA","5","0.974194","-0.00836534","Valid"], 
	"SCM4245":["YOL080C", "YOL080C","GAACCTCCCTGGTTAATTT","5","1.06842","-0.022095","Valid"], 
	"SCM4246":["YOL081W", "IRA2","GACTTGCATGAAACTCCTAG","5","0.928698","-0.053104","Valid"], 
	"SCM4247":["YOL082W", "YOL082W","GGTCCTCATGAAATAGGA","5","0.884992","0.0605382","Valid"], 
	"SCM4248":["YOL083W", "YOL083W","GATACAACCCTTAATAGTGT","5","0.989161","-0.0615154","Valid"], 
	"SCM4249":["YOL084W", "YOL084W","GACCTTACCGATAAAGTTCC","5","0.910033","0.0495687","Valid"], 
	"SCM4250":["YOL086C", "ADH1","GAAGTCTGCTAACTTGAT","5","0.933276","-0.0198131","Valid"], 
	"SCM4251":["YOL087C", "YOL087C","GAGTTATGGCCTAATTTCC","5","1.10772","0.403861","Invalid"], 
	"SCM4252":["YOL090W", "MSH2","GAGCCTTCAAACGAATATT","5","0.983427","-0.0238535","Valid"], 
	"SCM4253":["YOL092W", "YOL092W","GATTGTCCCTCAAATTTACG","5","1.01272","-0.0112921","Valid"], 
	"SCM4254":["YOL093W", "YOL093W","GGTTAGACAAGCTTACTAT","0","0","0","Invalid"], 
	"SCM4255":["YOL094C", "RFC4","GATCCAGAATTCTCATATGG","5","0.790117","0.0211","Valid"], 
	"SCM4256":["YOL095C", "HMI1","GATCAGGTTGACTCTTTAG","0","0","0","Invalid"], 
	"SCM4257":["YOL096C", "COQ3","GGCCTAGTGAAATTTTAAGG","5","0.871067","0.0260244","Valid"], 
	"SCM4258":["YOL098C", "YOL098C","GACACTCTTTGAAGGATTA","5","0.997962","0.016533","Valid"], 
	"SCM4259":["YOL099C", "YOL099C","GACCACGAGCAAATTGTTTA","0","0","0","Invalid"], 
	"SCM4260":["YOL100W", "PKH2","GACCACGAGCAAATTGTTTA","4","0.955865","0.0280884","Valid"], 
	"SCM4261":["YOL102C", "TPT1","GATGCGTTCTTCAAGTAAC","5","0.856265","-0.143773","Valid"], 
	"SCM4262":["YOL103W", "ITR2","GAACGGTTGGAGAATCTTA","0","0","0","Invalid"], 
	"SCM4263":["YOL104C", "NDJ1","GATTCAAAGCGATTAACATA","4","1.04644","-0.0251007","Valid"], 
	"SCM4264":["YOL105C", "WSC3","GAATAGGGCTGATAATGTT","4","1.11099","-0.056885","Valid"], 
	"SCM4265":["YOL106W", "YOL106W","GATCCTCGATGATATAGGAA","0","0","0","Invalid"], 
	"SCM4266":["YOL107W", "YOL107W","GGTCTAAGGGAATATCCAG","0","0","0","Invalid"], 
	"SCM4267":["YOL108C", "INO4","GAAGTCGGTCAGAACTAAT","3","-1.31121","0.314512","Invalid"], 
	"SCM4268":["YOL110W", "SHR5","GAAGACCACAAATTGTGTA","5","1.00186","-0.0853376","Valid"], 
	"SCM4269":["YOL111C", "YOL111C","GATGCCTACTTTGAAGTATA","5","0.946041","-0.373467","Invalid"], 
	"SCM4270":["YOL112W", "MSB4","GATTGGCAGTATCCAATAG","5","0.929759","-0.00880012","Valid"], 
	"SCM4271":["YOL113W", "SKM1","GACCTCAGAAATTACGTAC","0","0","0","Invalid"], 
	"SCM4272":["YOL114C", "YOL114C","GACAAGCACAGTTTGATAAA","0","0","0","Invalid"], 
	"SCM4273":["YOL115W", "TRF4","GACTACGTTTCTTGTGATAG","0","0","0","Invalid"], 
	"SCM4274":["YOL116W", "MSN1","GAGAGTTTGGCTTAAGGAT","5","0.907463","-0.0427241","Valid"], 
	"SCM4275":["YOL117W", "YOL117W","GGTGCACAGGATTTAGTTC","0","0","0","Invalid"], 
	"SCM4276":["YOL118C", "YOL118C","GATAACGTTGACCACTATAT","5","0.969146","-0.0112977","Valid"], 
	"SCM4277":["YOL119C", "YOL119C","GACTTCATGCGCTACATATT","4","0.862105","-0.30864","Invalid"], 
	"SCM4278":["YOL120C", "RPL18A","GAGTCAAATTATACACTTTCT","0","0","0","Invalid"], 
	"SCM4279":["YOL121C", "RPS19A","GATGAACAAATTATACGGTG","5","0.844612","-0.0363088","Valid"], 
	"SCM4280":["YOL122C", "SMF1","GATGTATTTCGATAATCCCT","5","0.953932","-0.0650506","Valid"], 
	"SCM4281":["YOL123W", "HRP1","GACTACGGAAGATAATCTTC","5","0.934819","-0.0171874","Valid"], 
	"SCM4282":["YOL124C", "YOL124C","GGTACAAGTTCATTTGAAC","5","1.0391","-0.0660671","Valid"], 
	"SCM4283":["YOL125W", "YOL125W","GGTTCCGCAGTAATATCTA","5","0.950034","-0.0827649","Valid"], 
	"SCM4284":["YOL126C", "MDH2","GACAAAGGGTGTTTCCTATG","0","0","0","Invalid"], 
	"SCM4285":["YOL128C", "YOL128C","GATGTCGAGCAATAGTATTG","4","0.954786","-0.187959","Invalid"], 
	"SCM4286":["YOL129W", "YOL129W","GACCAACACATTGTTTACTC","5","0.89768","0.0055659","Valid"], 
	"SCM4287":["YOL130W", "ALR1","GGCTCTAGTATTCATACGT","5","1.06028","-0.00370122","Valid"], 
	"SCM4288":["YOL131W", "YOL131W","GGTATGGAACTTAAGGTTC","5","0.95332","0.435145","Invalid"], 
	"SCM4289":["YOL132W", "YOL132W","GACTCTTAGCAGATTTTGAG","5","0.953408","0.0131687","Valid"], 
	"SCM4290":["YOL133W", "HRT1","GATGACGGACACTGATAAT","5","1.02383","-0.0220994","Valid"], 
	"SCM4291":["YOL134C", "YOL134C","GGCTCATGTTGAACTATTT","5","1.00687","-0.0314878","Valid"], 
	"SCM4292":["YOL135C", "MED7","GACGCAAACTATTGAAATC","5","0.98996","0.00672384","Valid"], 
	"SCM4293":["YOL136C", "PFK27","GAGTAGTCTTCATTAAACG","5","0.786996","-0.0286457","Valid"], 
	"SCM4294":["YOL137W", "YOL137W","GACTGGGAAGATTACAATCA","4","1.00964","-0.0724044","Valid"], 
	"SCM4295":["YOL138C", "YOL138C","GACCATACTGGATTAACAAG","5","0.975698","-0.12637","Valid"], 
	"SCM4296":["YOL139C", "CDC33","GAACTGCTAGTAAAGTTCT","5","1.03841","-0.0454035","Valid"], 
	"SCM4297":["YOL140W", "ARG8","GACATTCCTTAGTGAAGTA","2","-0.368375","-1.47312","Invalid"], 
	"SCM4298":["YOL141W", "YOL141W","GAAACTCGGTCATGATATT","1","0","0","Invalid"], 
	"SCM4299":["YOL143C", "RIB4","GACTGAAATGTATTCAAAGTG","0","0","0","Invalid"], 
	"SCM4300":["YOL145C", "CTR9","GACCAACGTCCTTAGATATT","5","0.946173","-0.0957811","Valid"], 
	"SCM4301":["YOL146W", "YOL146W","GGCATGATGATTAAGTTCTT","0","0","0","Invalid"], 
	"SCM4302":["YOL147C", "PEX11","GACTGCAGTATTTAGCAAG","5","0.930174","-0.082979","Valid"], 
	"SCM4303":["YOL148C", "SPT20","GATGTTTGCACTTAAAGC","4","0.963432","-0.0354817","Valid"], 
	"SCM4304":["YOL149W", "DCP1","GGTCAGAACCATTGTTTAC","5","0.991406","-0.0187525","Valid"], 
	"SCM4305":["YOL151W", "GRE2","GACGTCCAGCTTAGATATGT","5","0.883781","-0.046538","Valid"], 
	"SCM4306":["YOL152W", "FRE7","GATGGCTACCACTTTATACA","5","0.952154","-0.0189817","Valid"], 
	"SCM4307":["YOL153C", "YOL153C","GATGACCCAGAGTACTAT","0","0","0","Invalid"], 
	"SCM4308":["YOL156W", "HXT11","GAGCCTTGCTAGTTGAATA","5","0.920115","0.0249246","Valid"], 
	"SCM4309":["YOL157C", "YOL157C","GATGAACAGTTTCTTATTGT","1","0","0","Invalid"], 
	"SCM4310":["YOL158C", "YOL158C","GACGGTGACCAAATACTCTA","5","0.929917","-0.0236289","Valid"], 
	"SCM4311":["YOL159C", "YOL159C","GACTTGCCAACTAATATGAC","0","0","0","Invalid"], 
	"SCM4312":["YOL163W", "YOL163W","GATGGCTTTTTTTGATAGAA","3","0.581391","-0.0276393","Invalid"], 
	"SCM4313":["YOL164W", "YOL164W","GAGCTAGGGTTAACAGTAT","3","-0.49361","-0.872707","Invalid"], 
	"SCM4314":["YOR001W", "RRP6","GACAAACTTATCGAGTCTAAT","4","0.835815","0.0901342","Valid"], 
	"SCM4315":["YOR002W", "ALG6","GGCTTACTGCCATATAATG","3","0.98045","-0.00564142","Valid"], 
	"SCM4316":["YOR003W", "YSP3","GACGAAATAGACCATTTATGTC","0","0","0","Invalid"], 
	"SCM4317":["YOR004W", "YOR004W","GATGAGACCCTTATACAATT","3","0.793467","-0.0973172","Valid"], 
	"SCM4318":["YOR005C", "DNL4","GATTGAGTGGTCTACAATTT","4","1.03898","0.0216891","Valid"], 
	"SCM4319":["YOR006C", "YOR006C","GATCCCGTAATTTACTTGAT","0","0","0","Invalid"], 
	"SCM4320":["YOR007C", "SGT2","GACTTGGAGGTTTAATGAAC","5","0.883091","0.0780442","Valid"], 
	"SCM4321":["YOR008C", "SLG1","GAAGAGGCGTATAGTTTA","4","1.01976","-0.0539152","Valid"], 
	"SCM4322":["YOR010C", "TIR2","GAAGCTAAACCGATGTCTA","5","1.03116","0.253136","Invalid"], 
	"SCM4323":["YOR011W", "YOR011W","GGCCAAGTACTGTTTGAAT","5","0.967921","-0.0259039","Valid"], 
	"SCM4324":["YOR012W", "YOR012W","GACGAGTCTTTCAATAAG","5","0.962701","-0.022308","Valid"], 
	"SCM4325":["YOR013W", "YOR013W","GACGAGTCTTTCAATAAG","4","1.08775","-0.0533124","Valid"], 
	"SCM4326":["YOR014W", "RTS1","GATCTGCCGCTATAATGAA","4","0.944974","-0.0369592","Valid"], 
	"SCM4327":["YOR017W", "PET127","GAGGAACCTGATATGTCTA","3","0.948329","-0.0673323","Valid"], 
	"SCM4328":["YOR018W", "ROD1","GGTTCCAGTCAATGTAAAG","0","0","0","Invalid"], 
	"SCM4329":["YOR019W", "YOR019W","GACCCTAAGACAATAGTTTG","5","0.972894","-0.065298","Valid"], 
	"SCM4330":["YOR021C", "YOR021C","GACTACCCTGAATTTAGG","5","0.980744","-0.0390893","Valid"], 
	"SCM4331":["YOR022C", "YOR022C","GATTCAAACCTGTAAGCATT","5","1.00759","-0.0284148","Valid"], 
	"SCM4332":["YOR025W", "HST3","GATTGGTAGTCTATAATGCC","5","1.14766","0.044028","Valid"], 
	"SCM4333":["YOR026W", "BUB3","GATGGAGACGATAAACTCAT","5","0.958959","-0.0229239","Valid"], 
	"SCM4334":["YOR027W", "STI1","GACACTAGCGAAGTTAATGT","5","0.930402","0.0174884","Valid"], 
	"SCM4335":["YOR028C", "CIN5","GATTCGACTTTAATGATTCAA","5","0.686656","0.0420495","Invalid"], 
	"SCM4336":["YOR029W", "YOR029W","GGCAGACATCAACTAGTTC","5","0.924388","-0.00155955","Valid"], 
	"SCM4337":["YOR030W", "DFG16","GACTGTATTTCTAAACGAG","4","1.11004","-0.0517981","Valid"], 
	"SCM4338":["YOR031W", "CRS5","GACAATTGCATTTACTCTT","5","1.04231","0.00948037","Valid"], 
	"SCM4339":["YOR032C", "HMS1","GAGATTTCGTTAAAATGGA","5","0.988835","-0.0939323","Valid"], 
	"SCM4340":["YOR033C", "DHS1","GGTGACTTGAATCCATATG","4","0.975619","0.00611667","Valid"], 
	"SCM4341":["YOR034C", "AKR2","GATGACCAGTATGTCAATTA","3","0.194655","1.02791","Invalid"], 
	"SCM4342":["YOR035C", "SHE4","GATGCAGCTCATTTAACAAT","5","0.90255","-0.0156193","Valid"], 
	"SCM4343":["YOR036W", "PEP12","GGCTGCAGAGTTATTTGAA","4","1.0824","-0.128711","Valid"], 
	"SCM4344":["YOR037W", "CYC2","GATGAGGAAACTCATAATCG","5","0.934977","0.0124542","Valid"], 
	"SCM4345":["YOR038C", "HIR2","GGTTCAAACGGTCCATATA","4","0.933869","0.00716275","Valid"], 
	"SCM4346":["YOR039W", "CKB2","GATGCACGCTACATTATAAC","5","1.04676","-0.00978787","Valid"], 
	"SCM4347":["YOR040W", "GLO4","GGCATGGAGTCCTAATACA","5","1.03402","-0.0502004","Valid"], 
	"SCM4348":["YOR041C", "YOR041C","GATCTTCAACCTTAGGTGTA","5","0.807046","-0.0216424","Valid"], 
	"SCM4349":["YOR042W", "YOR042W","GATCTTCAACCTTAGGTGTA","5","1.0043","-0.0720108","Valid"], 
	"SCM4350":["YOR043W", "WHI2","GACCAAACTCTACGAATATG","5","1.00683","-0.039969","Valid"], 
	"SCM4351":["YOR044W", "YOR044W","GACAGCCACTCTAAAAGAT","2","0.858026","0.059133","Invalid"], 
	"SCM4352":["YOR046C", "DBP5","GATTTACCCAAGGATACTCA","4","0.978182","-0.0496187","Valid"], 
	"SCM4353":["YOR047C", "STD1","GGCAGCTCGTTAATTGATA","5","1.00733","-0.0221399","Valid"], 
	"SCM4354":["YOR048C", "RAT1","GACGCAAGGTACTTGTTATG","5","0.91631","0.269417","Invalid"], 
	"SCM4355":["YOR049C", "YOR049C","GGAAAACAAGTTAGCTAT","4","1.04581","0.0140489","Valid"], 
	"SCM4356":["YOR051C", "YOR051C","GAGGACATCTTGAAATTTAC","5","0.953936","-0.0503136","Valid"], 
	"SCM4357":["YOR052C", "YOR052C","GAACAGGTATCGAAATAA","5","0.827368","0.00298787","Valid"], 
	"SCM4358":["YOR054C", "YOR054C","GAAGGTTGTCACATAAACC","5","0.971244","-0.0748506","Valid"], 
	"SCM4359":["YOR055W", "YOR055W","GATTCACAAACTAAGTCAAT","5","0.980807","0.11402","Valid"], 
	"SCM4360":["YOR056C", "YOR056C","GATCTTCCGATTTAAATGAA","5","1.07637","0.0582314","Valid"], 
	"SCM4361":["YOR057W", "SGT1","GGCCAGTTCATAATCTTTG","4","1.00038","0.0151509","Valid"],
[truncated: 65,760 more chars]
