# Supplementary material for: Absolute quantification of the budding yeast transcriptome by means of competitive PCR between genomic and complementary DNAs
Source: BMC Genomics. 2008 Nov 29;9:574. doi: 10.1186/1471-2164-9-574 (PMC2612024; doi:10.1186/1471-2164-9-574)
Supplement: Additional file 6 — GATC-PCR data. GATC-PCR data for three independent samples of cells grown in YPD medium and a sample of cells grown in SD medium are summarized in a single table with information on each GSP. The minus sign (-) in the expression level column indicates a failed assay in which the signal from genomic DNA template was not detected. [file 1471-2164-9-574-S6.xls]

## Sheet: Sheet1
ORF	Gene	Primer	Primer Sequence	Primer Validity	Expression Level (copies/cell)						Accumulative Expression Level						Accumulative Number of quantitated genes
					YPD					SD	YPD					SD	YPD					SD
					culture#1	culture#2		culture#3	average	culture#4	culture#1	culture#2		culture#3	average	culture#4	culture#1	culture#2		culture#3	average	culture#4
					experiment#1	experiment#2	experiment#3	experiment#4	(experiment#1, 2 and 4)	experiment#5	experiment#1	experiment#2	experiment#3	experiment#4	(experiment#1, 2 and 4)	experiment#5	experiment#1	experiment#2	experiment#3	experiment#4	(experiment#1, 2 and 4)	experiment#5
YAL001C	TFC3	SCM0001	GGTTCGACCTTTAACGTAT	Valid	1.94	1.2	1.4	1.26	1.47	1.97	1.94	1.2	1.4	1.26	1.47	1.97	1	1	1	1	1	1
YAL002W	VPS8	SCM0002	GAATGAAAGTTCAGGATTTA	Valid	0	0.92	1.02	0.66	0.79	1.4	1.94	2.12	2.42	1.92	2.26	3.37	1	2	2	2	2	2
YAL004W	YAL004W	SCM0003	GGTATTCGAAGGATTCATA	Valid	39.72	19.54	20.91	18.05	25.77	29.77	41.66	21.66	23.33	19.97	28.03	33.14	2	3	3	3	3	3
YAL005C	SSA1	SCM0004	GATTCGAAGGATTCATAGCA	Valid	42.27	20.71	20.78	18.27	27.08	22.51	83.93	42.37	44.11	38.24	55.11	55.65	3	4	4	4	4	4
YAL008W	FUN14	SCM0005	GAAGCATGCTTGTAATACC	Valid	3.12	3.3	3.54	3.3	3.24	7.17	87.05	45.67	47.65	41.54	58.35	62.82	4	5	5	5	5	5
YAL009W	SPO7	SCM0006	GATTTAATGTGAAGCTAGTTA	Valid	1.93	0	1.9	1.42	1.68	1.48	88.98	45.67	49.55	42.96	60.03	64.3	5	5	6	6	6	6
YAL010C	MDM10	SCM0007	GACAGGGACAAATTCTACTT	Valid	1.06	0	0	0.65	0.86	0.57	90.04	45.67	49.55	43.61	60.89	64.87	6	5	6	7	7	7
YAL011W	YAL011W	SCM0008	GATGGACGCTTATTAACTG	Valid	1.16	0.34	0.39	0.29	0.6	0.3	91.2	46.01	49.94	43.9	61.49	65.17	7	6	7	8	8	8
YAL012W	CYS3	SCM0009	GATTGAGCGTTCTCTAAAG	Valid	22.29	16.07	16.43	14.65	17.67	7.85	113.49	62.08	66.37	58.55	79.16	73.02	8	7	8	9	9	9
YAL013W	DEP1	SCM0010	GACATCTGGGATGACTATA	Valid	1.49	1.24	1.34	1.28	1.34	0.48	114.98	63.32	67.71	59.83	80.5	73.5	9	8	9	10	10	10
YAL014C	YAL014C	SCM0011	GACACCTCATCAGTATTTC	Valid	2.61	3.19	3.46	4.14	3.31	2.28	117.59	66.51	71.17	63.97	83.81	75.78	10	9	10	11	11	11
YAL015C	NTG1	SCM0012	GGTGGCAAGAATTGTAACA	Valid	1.12	0.47	0.53	0.56	0.72	0.74	118.71	66.98	71.7	64.53	84.53	76.52	11	10	11	12	12	12
YAL016W	TPD3	SCM0013	GATCGATGAATTAGTACAAC	Valid	4.76	2.93	3.09	3.46	3.72	3.6	123.47	69.91	74.79	67.99	88.25	80.12	12	11	12	13	13	13
YAL017W	FUN31	SCM0014	GGATTCGCATACTTTAGA	Valid	0.67	0.22	0.25	0.21	0.37	0.21	124.14	70.13	75.04	68.2	88.62	80.33	13	12	13	14	14	14
YAL018C	YAL018C	SCM0015	GATTGGACCAATCCTTTTT	Invalid	0.19	-	-	0.03	0.11	-	124.14	70.13	75.04	68.2	88.62	80.33	13	12	13	14	14	14
YAL019W	FUN30	SCM0016	GACTCAAGTCCTGGATATTC	Valid	2.71	2.11	2.36	1.7	2.17	0.83	126.85	72.24	77.4	69.9	90.79	81.16	14	13	14	15	15	15
YAL020C	ATS1	SCM0017	GAGTCTCACTGTTACAATG	Invalid	2.36	1.8	1.93	1.99	2.05	2.25	126.85	72.24	77.4	69.9	90.79	81.16	14	13	14	15	15	15
YAL021C	CCR4	SCM0018	GACATTGCACGGTTTAAATA	Valid	0	1.46	1.64	1.65	1.56	0.59	126.85	73.7	79.04	71.55	92.35	81.75	14	14	15	16	16	16
YAL022C	FUN26	SCM0019	GATGTCCTTTTCTACCATA	Valid	1.53	0	2.47	2.99	2.26	1.38	128.38	73.7	81.51	74.54	94.61	83.13	15	14	16	17	17	17
YAL023C	PMT2	SCM0020	GACGTTATCATGTCTAGAGT	Invalid	7.96	5.73	6.17	6.35	6.68	1.31	128.38	73.7	81.51	74.54	94.61	83.13	15	14	16	17	17	17
YAL024C	LTE1	SCM0021	GACGAGGTCCTACAGTTAAT	Valid	0	0.21	0.22	0.27	0.24	0.05	128.38	73.91	81.73	74.81	94.85	83.18	15	15	17	18	18	18
YAL025C	MAK16	SCM0022	GACAGAAATGAGTATAACGT	Valid	7.08	0	4.79	4.72	5.9	1.06	135.46	73.91	86.52	79.53	100.75	84.24	16	15	18	19	19	19
YAL026C	DRS2	SCM0023	GACAGGAAACTGCTATTA	Valid	1.96	0.92	1.01	1.12	1.33	0.48	137.42	74.83	87.53	80.65	102.08	84.72	17	16	19	20	20	20
YAL027W	YAL027W	SCM0024	GAACAGGCTTGTACATAAA	Valid	1.6	0	0	0.71	1.16	0.46	139.02	74.83	87.53	81.36	103.24	85.18	18	16	19	21	21	21
YAL028W	YAL028W	SCM0025	GAACTGTGCTTTAGTAAAG	Valid	0	0.21	0.23	0.17	0.19	0.41	139.02	75.04	87.76	81.53	103.43	85.59	18	17	20	22	22	22
YAL029C	MYO4	SCM0026	GGTCCTTTGGTAGACTCAT	Valid	2.69	1.28	1.34	1.59	1.85	0.49	141.71	76.32	89.1	83.12	105.28	86.08	19	18	21	23	23	23
YAL030W	SNC1	SCM0027	GGAATAATGAGAGATAACAT	Valid	6.3	7.91	8.55	7.68	7.3	9.33	148.01	84.23	97.65	90.8	112.58	95.41	20	19	22	24	24	24
YAL031C	FUN21	SCM0028	GACCATGACGTTAAATCAAA	Valid	0.98	0.62	0.67	0.9	0.83	1.12	148.99	84.85	98.32	91.7	113.41	96.53	21	20	23	25	25	25
YAL032C	FUN20	SCM0029	GACGGATTCAGCTTTAGTAA	Valid	1.11	0.78	0.84	1.03	0.97	0.71	150.1	85.63	99.16	92.73	114.38	97.24	22	21	24	26	26	26
YAL033W	POP5	SCM0030	GACTCTTGCAGTTGAAATAC	Valid	2.85	3.58	3.87	4.05	3.49	1.25	152.95	89.21	103.03	96.78	117.87	98.49	23	22	25	27	27	27
YAL034C	FUN19	SCM0031	GAAACGCAAGGTATACTC	Valid	2.12	2.39	2.62	3.32	2.61	4.3	155.07	91.6	105.65	100.1	120.48	102.79	24	23	26	28	28	28
YAL035W	FUN12	SCM0032	GATTCAGCCATAACTTTAGT	Valid	6.07	3.42	3.7	3.18	4.22	0.44	161.14	95.02	109.35	103.28	124.7	103.23	25	24	27	29	29	29
YAL036C	FUN11	SCM0033	GATTTGTTCACATCTAGGAT	Valid	10.49	7.37	7.7	7.04	8.3	0	171.63	102.39	117.05	110.32	133	103.23	26	25	28	30	30	29
YAL037W	YAL037W	SCM0034	GATCAGGGTTGCTTTCATAT	Valid	0.38	0.1	0.11	0.09	0.19	0.22	172.01	102.49	117.16	110.41	133.19	103.45	27	26	29	31	31	30
YAL038W	CDC19	SCM0035	GACATTGTCCGTATGAACTT	Valid	-	-	-	-	-	-	172.01	102.49	117.16	110.41	133.19	103.45	27	26	29	31	31	30
YAL039C	CYC3	SCM0036	GGAGATAACGATAGAATAAAC	Valid	2.42	1.59	1.76	1.54	1.85	1.36	174.43	104.08	118.92	111.95	135.04	104.81	28	27	30	32	32	31
YAL040C	CLN3	SCM0037	GAGAAACTGGCCTTATTAA	Invalid	6.27	5.63	6.53	7.24	6.38	5.05	174.43	104.08	118.92	111.95	135.04	104.81	28	27	30	32	32	31
YAL041W	CDC24	SCM0038	GACGAAACCCTTTTCATATG	Valid	2.51	0	1.53	0.92	1.72	1.05	176.94	104.08	120.45	112.87	136.76	105.86	29	27	31	33	33	32
YAL042W	FUN9	SCM0039	GATGCTGGTGATACAATTC	Valid	7.14	0	5.44	6.76	6.95	3.24	184.08	104.08	125.89	119.63	143.71	109.1	30	27	32	34	34	33
YAL043C	PTA1	SCM0040	GAATGGTCCTTAAGAGTTC	Invalid	5.74	3.22	3.52	3.72	4.23	3.09	184.08	104.08	125.89	119.63	143.71	109.1	30	27	32	34	34	33
YAL044C	GCV3	SCM0041	GATAAACTACCATTTTTGTAC	Valid	15.58	28.55	26.09	39.77	27.97	49.67	199.66	132.63	151.98	159.4	171.68	158.77	31	28	33	35	35	34
YAL046C	YAL046C	SCM0042	GATTCCCAGTTGACTTCTTA	Valid	10.07	13.36	13.53	16.55	13.33	14.28	209.73	145.99	165.51	175.95	185.01	173.05	32	29	34	36	36	35
YAL047C	SPC72	SCM0043	GAACTGACCTTACGAATAG	Valid	1.31	1.2	1.3	0.98	1.16	0.65	211.04	147.19	166.81	176.93	186.17	173.7	33	30	35	37	37	36
YAL048C	YAL048C	SCM0044	GATTAAACCAGGACTCATAT	Valid	0	0.24	0.27	0.17	0.21	0.28	211.04	147.43	167.08	177.1	186.38	173.98	33	31	36	38	38	37
YAL049C	YAL049C	SCM0045	GAGTAGCGTGATTATCCTT	Valid	5.6	6.37	6.77	9.28	7.08	5.65	216.64	153.8	173.85	186.38	193.46	179.63	34	32	37	39	39	38
YAL051W	YAF1	SCM0046	GGAAACTACCATAGTATGT	Valid	0.99	0.56	0.65	0.66	0.74	0.37	217.63	154.36	174.5	187.04	194.2	180	35	33	38	40	40	39
YAL053W	YAL053W	SCM0047	GACTTTACAGTGATACCTA	Valid	5.75	3.78	4.01	4.01	4.51	1.7	223.38	158.14	178.51	191.05	198.71	181.7	36	34	39	41	41	40
YAL054C	ACS1	SCM0048	GATGCTGACTTACTCTATGG	Valid	0.44	0.26	0.34	0.14	0.28	0.6	223.82	158.4	178.85	191.19	198.99	182.3	37	35	40	42	42	41
YAL055W	YAL055W	SCM0049	GATATGCACTGAAATTTACC	Valid	0	1.18	1.23	1.06	1.12	0.8	223.82	159.58	180.08	192.25	200.11	183.1	37	36	41	43	43	42
YAL056W	YAL056W	SCM0050	GACTATTGACAGTTAATACCAA	Valid	1.28	0	0.64	0.53	0.91	0.76	225.1	159.58	180.72	192.78	201.02	183.86	38	36	42	44	44	43
YAL058W	CNE1	SCM0051	GATCCAAACATGTTGATAAG	Valid	1.13	0	0	0.9	1.02	0.87	226.23	159.58	180.72	193.68	202.04	184.73	39	36	42	45	45	44
YAL059W	ECM1	SCM0052	GGTAAAGGATTTAAGTGAA	Valid	5.77	8.63	0	10.01	8.14	0	232	168.21	180.72	203.69	210.18	184.73	40	37	42	46	46	44
YAL060W	YAL060W	SCM0053	GAGAAGGGTGATATTCACT	Invalid	6.29	6.6	6.67	7.53	6.81	-	232	168.21	180.72	203.69	210.18	184.73	40	37	42	46	46	44
YAL061W	YAL061W	SCM0054	GAAAAGGGCTACTATAACA	Valid	0.94	0	0	0.48	0.71	0	232.94	168.21	180.72	204.17	210.89	184.73	41	37	42	47	47	44
YAL062W	GDH3	SCM0055	GATTGCTTGCGTATAGTAA	Valid	0.76	0.36	0.37	0.36	0.49	0.63	233.7	168.57	181.09	204.53	211.38	185.36	42	38	43	48	48	45
YAL065C	YAL065C	SCM0056	GATGGAAATAAAAACACTTATG	Valid	0.43	0.15	0.15	0.1	0.23	0.06	234.13	168.72	181.24	204.63	211.61	185.42	43	39	44	49	49	46
YAL067C	SEO1	SCM0057	GATTCTGTTGAATTTAAGTCA	Invalid	0	0	0.09	0.04	0.04	0.18	234.13	168.72	181.24	204.63	211.61	185.42	43	39	44	49	49	46
YAL069W	YAL069W	SCM0058	GACGTAAAATCAGTATACAA	Valid	0	0.15	0.18	0.92	0.54	-	234.13	168.87	181.42	205.55	212.15	185.42	43	40	45	50	50	46
YAR002W	YAR002W	SCM0059	GATCTGCTCAAAGTATAGC	Valid	2.88	1.55	1.65	1.41	1.95	0.3	237.01	170.42	183.07	206.96	214.1	185.72	44	41	46	51	51	47
YAR003W	YAR003W	SCM0060	GAAATGTTTGATATTAGAACTC	Valid	0.96	0.88	1	0.75	0.86	0.51	237.97	171.3	184.07	207.71	214.96	186.23	45	42	47	52	52	48
YAR007C	RFA1	SCM0061	GATTTCGATGAAAGTAATGT	Valid	2.92	2.14	2.44	1.73	2.26	0.17	240.89	173.44	186.51	209.44	217.22	186.4	46	43	48	53	53	49
YAR008W	SEN34	SCM0062	GATCATAGAGGTATTAGCAAT	Valid	0	0.55	0.63	0.54	0.55	0.06	240.89	173.99	187.14	209.98	217.77	186.46	46	44	49	54	54	50
YAR014C	YAR014C	SCM0063	GATGTTCTGCGAAATAGAG	Valid	1.21	0.38	0.39	0.44	0.68	0.25	242.1	174.37	187.53	210.42	218.45	186.71	47	45	50	55	55	51
YAR015W	ADE1	SCM0064	GAACGATGTTCGTAATCAT	Valid	4.82	3.52	3.85	3.58	3.97	9.51	246.92	177.89	191.38	214	222.42	196.22	48	46	51	56	56	52
YAR018C	KIN3	SCM0065	GATATCCCAGATGATTAAGC	Invalid	1.41	0	0	0.67	1.04	0.38	246.92	177.89	191.38	214	222.42	196.22	48	46	51	56	56	52
YAR019C	CDC15	SCM0066	GATCTACCGGATTAAGTGAA	Valid	1.43	0	0	0.8	1.12	0.82	248.35	177.89	191.38	214.8	223.54	197.04	49	46	51	57	57	53
YAR023C	YAR023C	SCM0067	GACATCTGGATATTGACTTT	Valid	0.79	0	0	0.75	0.77	0.85	249.14	177.89	191.38	215.55	224.31	197.89	50	46	51	58	58	54
YAR027W	YAR027W	SCM0068	GAGTGCACATTTAATCGAG	Valid	3.59	0	0	2.61	3.1	0	252.73	177.89	191.38	218.16	227.41	197.89	51	46	51	59	59	54
YAR028W	YAR028W	SCM0069	GATTCTTGCCGCTATAGAAA	Valid	4.12	2.37	2.52	2.14	2.88	3.52	256.85	180.26	193.9	220.3	230.29	201.41	52	47	52	60	60	55
YAR030C	YAR030C	SCM0070	GACATTCTAACGTGACTTTAT	Valid	0.72	0.33	0.37	0.41	0.49	0.89	257.57	180.59	194.27	220.71	230.78	202.3	53	48	53	61	61	56
YAR031W	YAR031W	SCM0071	GATCTTCCCAAGGACATATT	Valid	0.77	0	0	0.3	0.54	0	258.34	180.59	194.27	221.01	231.32	202.3	54	48	53	62	62	56
YAR033W	YAR033W	SCM0072	GATTTGTTAATAATATTAAGTGATG	Valid	1.03	0	0	0.67	0.85	0.71	259.37	180.59	194.27	221.68	232.17	203.01	55	48	53	63	63	57
YAR035W	YAT1	SCM0073	GACAACAGGTATTTCATGTC	Invalid	1.86	1.74	1.73	1.73	1.78	4.67	259.37	180.59	194.27	221.68	232.17	203.01	55	48	53	63	63	57
YAR042W	SWH1	SCM0074	GATGGACGATTTCCTTTAT	Valid	0.98	0.35	0.38	0.39	0.57	0.1	260.35	180.94	194.65	222.07	232.74	203.11	56	49	54	64	64	58
YAR044W	OSH1	SCM0075	GACTGACGGTTTCAATAGAA	Invalid	-	-	-	-	-	-	260.35	180.94	194.65	222.07	232.74	203.11	56	49	54	64	64	58
YAR047C	YAR047C	SCM0076	GGTCACAACTGACATTAAA	Invalid	0.82	0.35	0.38	0.47	0.55	0.54	260.35	180.94	194.65	222.07	232.74	203.11	56	49	54	64	64	58
YAR050W	FLO1	SCM0077	GAAGCTGTACTATATCCT	Invalid	1.01	1.53	1.64	1.27	1.27	1.24	260.35	180.94	194.65	222.07	232.74	203.11	56	49	54	64	64	58
YAR053W	YAR053W	SCM0078	GAACAAGGAAGATTAACATA	Invalid	0.6	0.25	0.29	0.48	0.44	0.34	260.35	180.94	194.65	222.07	232.74	203.11	56	49	54	64	64	58
YAR071W	PHO11	SCM0079	GATCGATGACAAAAATAACT	Valid	7.47	5.28	5.21	5.1	5.95	2.15	267.82	186.22	199.86	227.17	238.69	205.26	57	50	55	65	65	59
YAR073W	YAR073W	SCM0080	GACTTTCCCGAACTGATTTA	Valid	0.93	0.63	0.72	0.79	0.78	0.1	268.75	186.85	200.58	227.96	239.47	205.36	58	51	56	66	66	60
YAR075W	YAR075W	SCM0081	GGACATTTTCCTTTAGTAAA	Valid	0.33	0.07	0.09	0.05	0.15	-	269.08	186.92	200.67	228.01	239.62	205.36	59	52	57	67	67	60
YBL001C	ECM15	SCM0082	GGTACTCTAACATATCCTTTC	Valid	4.66	0	0	6.31	5.49	0	273.74	186.92	200.67	234.32	245.11	205.36	60	52	57	68	68	60
YBL002W	HTB2	SCM0083	GGCAGAAATAGTGGATTTC	Valid	36.63	0	0	29.84	33.24	0	310.37	186.92	200.67	264.16	278.35	205.36	61	52	57	69	69	60
YBL003C	HTA2	SCM0084	GGCAGCCAAATATTCTAAG	Valid	39.75	0	41.69	48.12	43.94	0	350.12	186.92	242.36	312.28	322.29	205.36	62	52	58	70	70	60
YBL004W	YBL004W	SCM0085	GACCAGAACTCTATGACATT	Valid	2.5	0	1.05	0.78	1.64	0.29	352.62	186.92	243.41	313.06	323.93	205.65	63	52	59	71	71	61
YBL005W	PDR3	SCM0086	GAGAAATTCACGTCTTTAG	Valid	1.45	0	0.83	0.57	1.01	0.6	354.07	186.92	244.24	313.63	324.94	206.25	64	52	60	72	72	62
YBL007C	SLA1	SCM0087	GATCAGGCGATAAAGTCTA	Valid	2.58	0	0	1.27	1.93	0.28	356.65	186.92	244.24	314.9	326.87	206.53	65	52	60	73	73	63
YBL008W	HIR1	SCM0088	GGAACGGTTCTACATTTG	Valid	0.52	0.17	0.13	0.13	0.27	0.04	357.17	187.09	244.37	315.03	327.14	206.57	66	53	61	74	74	64
YBL009W	YBL009W	SCM0089	GACACCGACTGAGATACATT	Valid	0.97	0.31	0.47	-	0.64	-	358.14	187.4	244.84	315.03	327.78	206.57	67	54	62	74	75	64
YBL010C	YBL010C	SCM0090	GAATTCTGGTTATAGAGG	Valid	0.52	0.27	0.35	0.2	0.33	-	358.66	187.67	245.19	315.23	328.11	206.57	68	55	63	75	76	64
YBL011W	SCT1	SCM0091	GATATTACCTCAGACATAAAC	Valid	6.02	7.83	8.14	6.23	6.69	-	364.68	195.5	253.33	321.46	334.8	206.57	69	56	64	76	77	64
YBL012C	YBL012C	SCM0092	GGCTTGTAGTTCATAACAG	Valid	0.4	0.14	0.16	0.2	0.25	0.09	365.08	195.64	253.49	321.66	335.05	206.66	70	57	65	77	78	65
YBL013W	YBL013W	SCM0093	GACGGTTCTGTGGTAGATAT	Invalid	0	0.58	0	0	0.58	0.25	365.08	195.64	253.49	321.66	335.05	206.66	70	57	65	77	78	65
YBL014C	RRN6	SCM0094	GATTGAGCATCCTAAGGATT	Valid	0.85	0.3	0.37	0.46	0.54	0.18	365.93	195.94	253.86	322.12	335.59	206.84	71	58	66	78	79	66
YBL015W	ACH1	SCM0095	GGACAGATGTTTATCAAA	Valid	1.43	0.67	0.71	0.69	0.93	-	367.36	196.61	254.57	322.81	336.52	206.84	72	59	67	79	80	66
YBL016W	FUS3	SCM0096	GATGATTTGCGGTGTATAGA	Valid	1.21	1.57	1.68	1.77	1.52	1.22	368.57	198.18	256.25	324.58	338.04	208.06	73	60	68	80	81	67
YBL017C	PEP1	SCM0097	GATGCCTACTCAGTTAAGG	Invalid	1.46	0.31	0.37	0.36	0.71	0.07	368.57	198.18	256.25	324.58	338.04	208.06	73	60	68	80	81	67
YBL018C	POP8	SCM0098	GACGAGTTCATCAGTAGATAT	Valid	2.97	3.33	3.55	4.8	3.7	2.31	371.54	201.51	259.8	329.38	341.74	210.37	74	61	69	81	82	68
YBL020W	RFT1	SCM0099	GAAAGCAGTAGACTCTTAT	Valid	2	1.49	1.55	1.2	1.56	1.04	373.54	203	261.35	330.58	343.3	211.41	75	62	70	82	83	69
YBL021C	HAP3	SCM0100	GGCCAAGTAGATTTTCAAC	Valid	2.53	1.79	2.02	1.55	1.96	1.77	376.07	204.79	263.37	332.13	345.26	213.18	76	63	71	83	84	70
YBL022C	PIM1	SCM0101	GATGATTGCCTTCATAACTC	Valid	1.87	0.59	0.67	0.5	0.99	0.11	377.94	205.38	264.04	332.63	346.25	213.29	77	64	72	84	85	71
YBL023C	MCM2	SCM0102	GATCTGATGCAATTTAGGG	Valid	2.6	1.72	2.06	2.41	2.24	1.21	380.54	207.1	266.1	335.04	348.49	214.5	78	65	73	85	86	72
YBL027W	RPL19B	SCM0103	GATCAGCCTTAGCTTGAATA	Valid	86.03	81.27	80.16	103.5	90.27	15.73	466.57	288.37	346.26	438.54	438.76	230.23	79	66	74	86	87	73
YBL028C	YBL028C	SCM0104	GATGAAAGAAGTTTTTTTCTTA	Valid	6.61	6.51	6.66	9	7.37	2.68	473.18	294.88	352.92	447.54	446.13	232.91	80	67	75	87	88	74
YBL029W	YBL029W	SCM0105	GAAATCGGGATAGTTTAA	Invalid	1.09	0.57	0.61	0.36	0.67	0.93	473.18	294.88	352.92	447.54	446.13	232.91	80	67	75	87	88	74
YBL030C	PET9	SCM0106	GAACAGTCTAAGATACCTG	Valid	38.98	36.28	35.3	35.86	37.04	16.69	512.16	331.16	388.22	483.4	483.17	249.6	81	68	76	88	89	75
YBL031W	SHE1	SCM0107	GACAACCGAGTCTTTACATT	Valid	1.03	0.59	0.67	1.03	0.88	-	513.19	331.75	388.89	484.43	484.05	249.6	82	69	77	89	90	75
YBL032W	YBL032W	SCM0108	GGCAAGTTTGACATTCTTAG	Valid	7.55	10.16	10.89	7.93	8.55	1.42	520.74	341.91	399.78	492.36	492.6	251.02	83	70	78	90	91	76
YBL033C	RIB1	SCM0109	GAGGGTTTGTATGAAGTT	Valid	3.26	3.71	3.83	4.12	3.7	5.5	524	345.62	403.61	496.48	496.3	256.52	84	71	79	91	92	77
YBL034C	STU1	SCM0110	GAGACAGCGTAGTTATTCA	Valid	0.52	0.2	0.22	0.24	0.32	-	524.52	345.82	403.83	496.72	496.62	256.52	85	72	80	92	93	77
YBL035C	POL12	SCM0111	GAAGGGACCATGTAACTTT	Valid	0.59	0.23	0.25	0.25	0.36	0.1	525.11	346.05	404.08	496.97	496.98	256.62	86	73	81	93	94	78
YBL036C	YBL036C	SCM0112	GATTGTTTCAACAGAGTATAA	Valid	4.64	3.26	3.5	3.08	3.66	1.52	529.75	349.31	407.58	500.05	500.64	258.14	87	74	82	94	95	79
YBL038W	MRPL16	SCM0113	GATCAGGCCTTTAAACAATG	Valid	3.37	2.09	-	1.83	2.43	1.25	533.12	351.4	407.58	501.88	503.07	259.39	88	75	82	95	96	80
YBL039C	URA7	SCM0114	GACATTGATGCAGGTACTAT	Valid	12.23	10.22	10.45	10.86	11.1	1.65	545.35	361.62	418.03	512.74	514.17	261.04	89	76	83	96	97	81
YBL040C	ERD2	SCM0115	GAATGCTCTGTATAATCCC	Valid	5.38	5.83	6.03	6.26	5.82	4.38	550.73	367.45	424.06	519	519.99	265.42	90	77	84	97	98	82
YBL041W	PRE7	SCM0116	GACCAAGGTTTTTGATTGTG	Valid	12.42	17.07	19.45	14.46	14.65	0	563.15	384.52	443.51	533.46	534.64	265.42	91	78	85	98	99	82
YBL042C	FUI1	SCM0117	GACATCGTCAAAGTTTACTA	Valid	3.15	3.02	3.3	3.64	3.27	4.83	566.3	387.54	446.81	537.1	537.91	270.25	92	79	86	99	100	83
YBL043W	ECM13	SCM0118	GAGACCCTTTCAGTAAAG	Valid	0.51	0.49	0.34	0.47	0.49	1.43	566.81	388.03	447.15	537.57	538.4	271.68	93	80	87	100	101	84
YBL044W	YBL044W	SCM0119	GACACCATAGTGATGTAACA	Valid	0.36	0.1	0.1	0.14	0.2	0.07	567.17	388.13	447.25	537.71	538.6	271.75	94	81	88	101	102	85
YBL045C	COR1	SCM0120	GACTAAATCCTCATGTTTG	Valid	5.45	4.76	5.14	5.97	5.39	6.02	572.62	392.89	452.39	543.68	543.99	277.77	95	82	89	102	103	86
YBL046W	YBL046W	SCM0121	GAAATCTCGTTACTAGATT	Valid	1.17	0.69	0.78	0.64	0.83	0.15	573.79	393.58	453.17	544.32	544.82	277.92	96	83	90	103	104	87
YBL047C	YBL047C	SCM0122	GACAGGTTCTAAACGAATAG	Valid	8.81	5.19	0	5.79	6.6	2.47	582.6	398.77	453.17	550.11	551.42	280.39	97	84	90	104	105	88
YBL049W	YBL049W	SCM0123	GACTTTGTTCATTAAATAAGCA	Invalid	1.95	0.63	0.72	0.56	1.05	6.36	582.6	398.77	453.17	550.11	551.42	280.39	97	84	90	104	105	88
YBL050W	SEC17	SCM0124	GAGCTTGGAGAAATTCTA	Valid	9.69	7.12	7.57	9.72	8.84	10.14	592.29	405.89	460.74	559.83	560.26	290.53	98	85	91	105	106	89
YBL051C	YBL051C	SCM0125	GATTGTGACCTATTCATGG	Valid	3.75	1.72	1.83	2.02	2.5	0.48	596.04	407.61	462.57	561.85	562.76	291.01	99	86	92	106	107	90
YBL052C	SAS3	SCM0126	GATCCAAGCTTCATGTAAAC	Valid	1.43	0.62	0.67	0.76	0.94	0	597.47	408.23	463.24	562.61	563.7	291.01	100	87	93	107	108	90
YBL054W	YBL054W	SCM0127	GGTTTAGCCTCTAACATAC	Valid	3.82	2.15	2.35	2.11	2.69	1.36	601.29	410.38	465.59	564.72	566.39	292.37	101	88	94	108	109	91
YBL055C	YBL055C	SCM0128	GATGGAAGGGTTATCAATAG	Valid	2.27	1.47	1.5	1.74	1.83	0.88	603.56	411.85	467.09	566.46	568.22	293.25	102	89	95	109	110	92
YBL056W	PTC3	SCM0129	GAGCACCATGGAAATAAGA	Invalid	4.64	4.25	4.69	5.17	4.69	5.22	603.56	411.85	467.09	566.46	568.22	293.25	102	89	95	109	110	92
YBL057C	YBL057C	SCM0130	GAGGACGAAGATATTGAGT	Valid	3.62	4.52	5.06	4.8	4.31	2.15	607.18	416.37	472.15	571.26	572.53	295.4	103	90	96	110	111	93
YBL058W	SHP1	SCM0131	GATGAGTCTTATAAAGCTC	Valid	5.05	3.23	3.33	3.3	3.86	2.3	612.23	419.6	475.48	574.56	576.39	297.7	104	91	97	111	112	94
YBL060W	YBL060W	SCM0132	GGATGCACTCTACCTTAA	Valid	0.85	0.28	0.42	0.47	0.53	0.29	613.08	419.88	475.9	575.03	576.92	297.99	105	92	98	112	113	95
YBL061C	SKT5	SCM0133	GACTTTGGGAAGTACTCCTA	Valid	1.85	0.76	0.81	0.91	1.17	0.23	614.93	420.64	476.71	575.94	578.09	298.22	106	93	99	113	114	96
YBL062W	YBL062W	SCM0134	GACAGAACCCGTTTTAATAC	Valid	7.12	2.8	3.01	3.31	4.41	2.84	622.05	423.44	479.72	579.25	582.5	301.06	107	94	100	114	115	97
YBL063W	KIP1	SCM0135	GGCAAGTACGCTAGAATAT	Valid	0.77	0.13	0.15	0.09	0.33	-	622.82	423.57	479.87	579.34	582.83	301.06	108	95	101	115	116	97
YBL064C	YBL064C	SCM0136	GATTGTAGCGCTCAATTAAA	Valid	6.13	6.58	6.86	7.73	6.81	11.78	628.95	430.15	486.73	587.07	589.64	312.84	109	96	102	116	117	98
YBL065W	YBL065W	SCM0137	GACCTTTGACATTAAGGT	Valid	0.43	0.07	-	0.03	0.18	0	629.38	430.22	486.73	587.1	589.82	312.84	110	97	102	117	118	98
YBL066C	SEF1	SCM0138	GAAGTGCCATTGTAGATA	Valid	0.94	0.49	0.52	0.45	0.63	0.42	630.32	430.71	487.25	587.55	590.45	313.26	111	98	103	118	119	99
YBL067C	UBP13	SCM0139	GGCAGAGTTCTCAATTAT	Valid	2.99	2.24	2.44	2.51	2.58	0.73	633.31	432.95	489.69	590.06	593.03	313.99	112	99	104	119	120	100
YBL068W	PRS4	SCM0140	GATTGGCTGAACAAATATCG	Valid	7.99	8.57	9.38	8.19	8.25	3.82	641.3	441.52	499.07	598.25	601.28	317.81	113	100	105	120	121	101
YBL069W	AST1	SCM0141	GACCCTGTTTTAGTATGGAA	Valid	2.21	1.1	1.2	1.19	1.5	0.46	643.51	442.62	500.27	599.44	602.78	318.27	114	101	106	121	122	102
YBL070C	YBL070C	SCM0142	GACCCTGTTTTAGTATGGAA	Valid	2.26	1.02	1.08	0.94	1.41	0.51	645.77	443.64	501.35	600.38	604.19	318.78	115	102	107	122	123	103
YBL071C	YBL071C	SCM0143	GGCCTACGTATCATGTATA	Valid	5.74	6.23	6.51	6.47	6.15	0	651.51	449.87	507.86	606.85	610.34	318.78	116	103	108	123	124	103
YBL073W	YBL073W	SCM0144	GATGGTACAGTATTCATTG	Valid	0.3	0.06	0.07	0.03	0.13	0	651.81	449.93	507.93	606.88	610.47	318.78	117	104	109	124	125	103
YBL074C	AAR2	SCM0145	GATTGAACACTGTAATGCTA	Valid	0.5	0.15	0.42	0.12	0.26	0.06	652.31	450.08	508.35	607	610.73	318.84	118	105	110	125	126	104
YBL075C	SSA3	SCM0146	GGTTGATTATCTGCATAG	Valid	0.55	0	0	0	0.55	0.71	652.86	450.08	508.35	607	611.28	319.55	119	105	110	125	127	105
YBL076C	ILS1	SCM0147	GAAGTCGATGTTAGACAT	Valid	11.85	9.44	9.34	9.09	10.13	0	664.71	459.52	517.69	616.09	621.41	319.55	120	106	111	126	128	105
YBL077W	YBL077W	SCM0148	GAGTTAGCATTACATGACT	Valid	5.81	6.12	6.65	6.09	6.01	0	670.52	465.64	524.34	622.18	627.42	319.55	121	107	112	127	129	105
YBL079W	NUP170	SCM0149	GATCAAAGCTTCGATGTTAA	Valid	2.4	0.73	0.82	0.67	1.27	0.6	672.92	466.37	525.16	622.85	628.69	320.15	122	108	113	128	130	106
YBL080C	PET112	SCM0150	GACGTTCGACCTATTTAAA	Valid	0.5	0.23	0.34	0.27	0.33	0.08	673.42	466.6	525.5	623.12	629.02	320.23	123	109	114	129	131	107
YBL081W	YBL081W	SCM0151	GGCACCTTCGAATACATTT	Valid	4.88	5.89	5.93	7.75	6.17	4.6	678.3	472.49	531.43	630.87	635.19	324.83	124	110	115	130	132	108
YBL082C	RHK1	SCM0152	GACTCCATTGGTACATAAAC	Invalid	2.14	2.81	2.98	3.34	2.76	1.1	678.3	472.49	531.43	630.87	635.19	324.83	124	110	115	130	132	108
YBL083C	YBL083C	SCM0153	GGTTTGGTGGATAGGAATT	Valid	4.42	5.06	5.01	6.33	5.27	3.12	682.72	477.55	536.44	637.2	640.46	327.95	125	111	116	131	133	109
YBL084C	CDC27	SCM0154	GACTAACGAGTGATTATCAAA	Invalid	0	-	-	-	-	-	682.72	477.55	536.44	637.2	640.46	327.95	125	111	116	131	133	109
YBL085W	BOI1	SCM0155	GACAGCCACTGTAAATAGAG	Valid	1.58	0.78	0.86	0.61	0.99	0.09	684.3	478.33	537.3	637.81	641.45	328.04	126	112	117	132	134	110
YBL086C	YBL086C	SCM0156	GATGCCTGTAAATCGATTA	Valid	0.96	0.69	0.82	0.58	0.74	0.7	685.26	479.02	538.12	638.39	642.19	328.74	127	113	118	133	135	111
YBL088C	TEL1	SCM0157	GACACCAATGGATATCCTTA	Valid	1.63	1.14	1.16	1.14	1.3	1.06	686.89	480.16	539.28	639.53	643.49	329.8	128	114	119	134	136	112
YBL089W	YBL089W	SCM0158	GATTTGCTAGAGACGTAATT	Valid	1.72	0.91	1	0.88	1.17	1.77	688.61	481.07	540.28	640.41	644.66	331.57	129	115	120	135	137	113
YBL090W	MRP21	SCM0159	GGCATCTTTAACAATTTC	Valid	3.71	5.07	4.84	5.48	4.75	2.47	692.32	486.14	545.12	645.89	649.41	334.04	130	116	121	136	138	114
YBL091C	MAP2	SCM0160	GATGTCAGCGATATCCATTA	Valid	3.62	2.09	2.42	2.3	2.67	0.55	695.94	488.23	547.54	648.19	652.08	334.59	131	117	122	137	139	115
YBL092W	RPL32	SCM0161	GACAAATCCTTAACGTTAGC	Valid	355.85	279.6	302.18	338.9	324.78	87.74	1051.79	767.83	849.72	987.09	976.86	422.33	132	118	123	138	140	116
YBL093C	ROX3	SCM0162	GATGGTTCTTGTAAGATTTT	Valid	2.37	1.37	1.47	1.38	1.71	0.76	1054.16	769.2	851.19	988.47	978.57	423.09	133	119	124	139	141	117
YBL095W	YBL095W	SCM0163	GATCTCACTGAATAAGACAT	Valid	1.33	0.7	0.72	0.52	0.85	2.44	1055.49	769.9	851.91	988.99	979.42	425.53	134	120	125	140	142	118
YBL096C	YBL096C	SCM0164	GAGGGTGAGTTCCAATAT	Valid	0.97	0.39	0.48	0.39	0.58	0.68	1056.46	770.29	852.39	989.38	980	426.21	135	121	126	141	143	119
YBL097W	BRN1	SCM0165	GATTCGATGCATCAATTAAG	Valid	0	0.07	0.05	0.05	0.06	-	1056.46	770.36	852.44	989.43	980.06	426.21	135	122	127	142	144	119
YBL098W	YBL098W	SCM0166	GGTTCGGTCACAAATTAGT	Valid	1.86	0.85	0.91	0.77	1.16	1.46	1058.32	771.21	853.35	990.2	981.22	427.67	136	123	128	143	145	120
YBL099W	ATP1	SCM0167	GGAGCCAAGTATTGTAGA	Valid	19.03	11.74	12.11	12.01	14.26	11.22	1077.35	782.95	865.46	1002.21	995.48	438.89	137	124	129	144	146	121
YBL101C	ECM21	SCM0168	GAAGTGGGTAACTCCATAT	Invalid	1.37	0.59	0.66	0.57	0.84	3.12	1077.35	782.95	865.46	1002.21	995.48	438.89	137	124	129	144	146	121
YBL103C	RTG3	SCM0169	GAACGGTCGAATATTTAC	Valid	1.21	0.8	0.75	1.04	1.02	2.25	1078.56	783.75	866.21	1003.25	996.5	441.14	138	125	130	145	147	122
YBL104C	YBL104C	SCM0170	GATATGGCAGGTTCATAAAG	Valid	0.91	0.5	0.31	0.35	0.59	0.23	1079.47	784.25	866.52	1003.6	997.09	441.37	139	126	131	146	148	123
YBL105C	PKC1	SCM0171	GATTCTTGCTCGAAATATGA	Valid	2.3	1.72	1.92	1.7	1.91	1.51	1081.77	785.97	868.44	1005.3	999	442.88	140	127	132	147	149	124
YBL107C	YBL107C	SCM0172	GATAATAGGCGTACGTTTAC	Valid	1.04	0.49	0.55	0.58	0.7	0.21	1082.81	786.46	868.99	1005.88	999.7	443.09	141	128	133	148	150	125
YBL111C	YBL111C	SCM0173	GATTGGGTGATGTTTTAG	Invalid	0	-	-	-	-	-	1082.81	786.46	868.99	1005.88	999.7	443.09	141	128	133	148	150	125
YBL113C	YBL113C	SCM0174	GACGAAATGATGAGGAATAC	Valid	0.94	0.52	0.58	0.51	0.66	0.23	1083.75	786.98	869.57	1006.39	1000.36	443.32	142	129	134	149	151	126
YBR001C	NTH2	SCM0175	GAGGGTTTCAAACTATTG	Valid	1.46	1.47	1.56	1.66	1.53	3.77	1085.21	788.45	871.13	1008.05	1001.89	447.09	143	130	135	150	152	127
YBR003W	COQ1	SCM0176	GAGTCGTAGAACTAATGTC	Valid	1.29	0.92	0.99	0.94	1.05	0.72	1086.5	789.37	872.12	1008.99	1002.94	447.81	144	131	136	151	153	128
YBR004C	YBR004C	SCM0177	GGGTCCAGTATTTCAATAA	Valid	3.27	2.96	2.93	3.21	3.15	1.3	1089.77	792.33	875.05	1012.2	1006.09	449.11	145	132	137	152	154	129
YBR005W	YBR005W	SCM0178	GACAGTCAGGAATATGGATT	Invalid	11.71	16.35	16.82	13.28	13.78	3.03	1089.77	792.33	875.05	1012.2	1006.09	449.11	145	132	137	152	154	129
YBR006W	YBR006W	SCM0179	GAACGTAAAGTCTATTTGC	Valid	1.23	1.09	1.19	0.75	1.02	4.12	1091	793.42	876.24	1012.95	1007.11	453.23	146	133	138	153	155	130
YBR007C	YBR007C	SCM0180	GATTCTCAAATGAGTCCTAT	Valid	0.48	0.13	0.16	0.26	0.29	-	1091.48	793.55	876.4	1013.21	1007.4	453.23	147	134	139	154	156	130
YBR008C	FLR1	SCM0181	GATGCTACCCAAAGTATGTT	Valid	1.54	1.62	1.75	2.04	1.73	2.01	1093.02	795.17	878.15	1015.25	1009.13	455.24	148	135	140	155	157	131
YBR009C	HHF1	SCM0182	GACATCCAAGGTATTACTAAG	Valid	0	0	0	47.92	47.92	6.72	1093.02	795.17	878.15	1063.17	1057.05	461.96	148	135	140	156	158	132
YBR010W	HHT1	SCM0183	GGTATCTTCAAATAAAGAGA	Valid	47.91	34.23	33.35	31.3	37.81	18.82	1140.93	829.4	911.5	1094.47	1094.86	480.78	149	136	141	157	159	133
YBR011C	IPP1	SCM0184	GAGTTAAGGCTCTAGGTAT	Valid	35.03	24.85	24.67	21.66	27.18	13.96	1175.96	854.25	936.17	1116.13	1122.04	494.74	150	137	142	158	160	134
YBR017C	KAP104	SCM0185	GATTGGCACGATATCCTTAA	Valid	2.2	1.69	1.26	1.1	1.66	-	1178.16	855.94	937.43	1117.23	1123.7	494.74	151	138	143	159	161	134
YBR018C	GAL7	SCM0186	GACAGTCTTTGTAGATAATGA	Valid	0.25	0.11	0.14	0.1	0.15	0.45	1178.41	856.05	937.57	1117.33	1123.85	495.19	152	139	144	160	162	135
YBR019C	GAL10	SCM0187	GACGAGATTCCCAAATATGAT	Valid	0.5	0.35	0.57	0.4	0.42	-	1178.91	856.4	938.14	1117.73	1124.27	495.19	153	140	145	161	163	135
YBR020W	GAL1	SCM0188	GATGACCTTGTAGAACTCAT	Valid	0	0	0.19	0	-	0	1178.91	856.4	938.33	1117.73	1124.27	495.19	153	140	146	161	163	135
YBR021W	FUR4	SCM0189	GACAACTCCCGTATCATTAA	Valid	0.75	0.33	0.35	0.27	0.45	0.28	1179.66	856.73	938.68	1118	1124.72	495.47	154	141	147	162	164	136
YBR022W	YBR022W	SCM0190	GATGTGGCCGTTTAAATA	Valid	1.9	1.6	1.69	1.85	1.78	0.79	1181.56	858.33	940.37	1119.85	1126.5	496.26	155	142	148	163	165	137
YBR023C	CHS3	SCM0191	GGGATGGTATAAAGAACT	Valid	2.33	1.54	1.5	1.62	1.83	-	1183.89	859.87	941.87	1121.47	1128.33	496.26	156	143	149	164	166	137
YBR024W	SCO2	SCM0192	GAATGGTCCACTAAGTAA	Valid	1.14	0.57	0.61	0.59	0.77	0.95	1185.03	860.44	942.48	1122.06	1129.1	497.21	157	144	150	165	167	138
YBR025C	YBR025C	SCM0193	GGTCAAAGAGTTGCTAAT	Valid	29.38	24.99	25.53	21.35	25.24	8.05	1214.41	885.43	968.01	1143.41	1154.34	505.26	158	145	151	166	168	139
YBR026C	MRF1'	SCM0194	GACCGGTTTCCAATTAGTAT	Valid	3.09	1.44	1.54	1.24	1.92	2.18	1217.5	886.87	969.55	1144.65	1156.26	507.44	159	146	152	167	169	140
YBR027C	YBR027C	SCM0195	GAACCACTCTTTTAAGGT	Valid	0.27	-	-	-	0.27	-	1217.77	886.87	969.55	1144.65	1156.53	507.44	160	146	152	167	170	140
YBR028C	YBR028C	SCM0196	GACAACAGCGCGTTTAATAT	Valid	1.22	1.19	1.15	0.85	1.09	0	1218.99	888.06	970.7	1145.5	1157.62	507.44	161	147	153	168	171	140
YBR029C	CDS1	SCM0197	GATGATTTCCCATCTAAGTAA	Valid	2.08	1.4	1.49	1.32	1.6	0.62	1221.07	889.46	972.19	1146.82	1159.22	508.06	162	148	154	169	172	141
YBR033W	YBR033W	SCM0198	GAAGATTTGACGTAATACTT	Valid	0.66	0.35	0.39	0.37	0.46	0.55	1221.73	889.81	972.58	1147.19	1159.68	508.61	163	149	155	170	173	142
YBR034C	HMT1	SCM0199	GAGGTGACTATACCATTAAT	Valid	9.52	4.82	5.28	5.46	6.6	2.63	1231.25	894.63	977.86	1152.65	1166.28	511.24	164	150	156	171	174	143
YBR035C	PDX3	SCM0200	GATCCTGAGACGTATCAATA	Valid	3.64	2.3	2.51	2.38	2.77	7.54	1234.89	896.93	980.37	1155.03	1169.05	518.78	165	151	157	172	175	144
YBR036C	CSG2	SCM0201	GGTGGCTACCTTCAAATAT	Valid	6.08	5.56	5.72	5.11	5.58	5.09	1240.97	902.49	986.09	1160.14	1174.63	523.87	166	152	158	173	176	145
YBR037C	SCO1	SCM0202	GACAGGGTCCATGAGATAAA	Valid	1.03	0.81	0.86	0.84	0.89	1	1242	903.3	986.95	1160.98	1175.52	524.87	167	153	159	174	177	146
YBR038W	CHS2	SCM0203	GATTGGCACGTCTTACATA	Valid	1.85	0.92	0.96	0.89	1.22	0.07	1243.85	904.22	987.91	1161.87	1176.74	524.94	168	154	160	175	178	147
YBR039W	ATP3	SCM0204	GATTGTTGCATCTACAAGAT	Valid	10.22	6.97	7.58	7.46	8.22	0	1254.07	911.19	995.49	1169.33	1184.96	524.94	169	155	161	176	179	147
YBR040W	FIG1	SCM0205	GAGTCTCTGTATAAGGGAA	Valid	0.18	0.03	0.07	0.03	0.08	0.03	1254.25	911.22	995.56	1169.36	1185.04	524.97	170	156	162	177	180	148
YBR041W	FAT1	SCM0206	GACTCTACCTTCATATTTAGG	Valid	3.4	2.55	2.79	2.52	2.82	1.94	1257.65	913.77	998.35	1171.88	1187.86	526.91	171	157	163	178	181	149
YBR042C	YBR042C	SCM0207	GACATTGGCCATACAATCTT	Valid	3.1	2.43	2.54	2.25	2.59	0.79	1260.75	916.2	1000.89	1174.13	1190.45	527.7	172	158	164	179	182	150
YBR043C	YBR043C	SCM0208	GAGACAACCAGCTAAGTA	Valid	1.42	0.53	0.58	0.62	0.86	1.11	1262.17	916.73	1001.47	1174.75	1191.31	528.81	173	159	165	180	183	151
YBR045C	GIP1	SCM0209	GATGGTAACATCGTTTATTG	Valid	0.34	0.06	-	0.02	0.14	0.04	1262.51	916.79	1001.47	1174.77	1191.45	528.85	174	160	165	181	184	152
YBR046C	ZTA1	SCM0210	GGTATTTCAAGAACTAGCTTA	Valid	1.35	1.11	1.41	1.62	1.36	5.48	1263.86	917.9	1002.88	1176.39	1192.81	534.33	175	161	166	182	185	153
YBR047W	YBR047W	SCM0211	GGCATAGGTCTTGTTTAAT	Valid	0.44	0.31	0.37	0.21	0.32	2.11	1264.3	918.21	1003.25	1176.6	1193.13	536.44	176	162	167	183	186	154
YBR048W	RPS11B	SCM0212	GACGCTATTGAAGGTTCTTA	Valid	0	90.78	84.86	96.28	93.53	13.42	1264.3	1008.99	1088.11	1272.88	1286.66	549.86	176	163	168	184	187	155
YBR049C	REB1	SCM0213	GATTCATTAGGTATACAGCT	Valid	2.23	0.98	1.06	1.13	1.45	0.71	1266.53	1009.97	1089.17	1274.01	1288.11	550.57	177	164	169	185	188	156
YBR050C	REG2	SCM0214	GAAATGCTCATCAGTTAT	Valid	0.66	0.23	0.34	0.17	0.35	0.84	1267.19	1010.2	1089.51	1274.18	1288.46	551.41	178	165	170	186	189	157
YBR053C	YBR053C	SCM0215	GACTTGTGAGCTAATAGGTC	Invalid	1.58	1.21	1.33	1.27	1.35	1.11	1267.19	1010.2	1089.51	1274.18	1288.46	551.41	178	165	170	186	189	157
YBR054W	YRO2	SCM0216	GAGTCCCACTAATGTTTAG	Invalid	5.2	6.43	6.59	7.59	6.41	-	1267.19	1010.2	1089.51	1274.18	1288.46	551.41	178	165	170	186	189	157
YBR055C	PRP6	SCM0217	GGTACCAGACAAATAGGTT	Valid	0.68	0.21	0	0.23	0.37	0	1267.87	1010.41	1089.51	1274.41	1288.83	551.41	179	166	170	187	190	157
YBR056W	YBR056W	SCM0218	GGTTTGGCTAACTCATAA	Valid	2.07	1.54	1.63	1.43	1.68	3.07	1269.94	1011.95	1091.14	1275.84	1290.51	554.48	180	167	171	188	191	158
YBR057C	MUM2	SCM0219	GACGCTGTCACATGATTAAA	Valid	1.21	1.32	1.38	1.26	1.26	0.58	1271.15	1013.27	1092.52	1277.1	1291.77	555.06	181	168	172	189	192	159
YBR058C	UBP14	SCM0220	GAACGGAGATGTTAATCGT	Valid	3.75	1.9	2	1.35	2.33	0.83	1274.9	1015.17	1094.52	1278.45	1294.1	555.89	182	169	173	190	193	160
YBR059C	YBR059C	SCM0221	GGTGAAACTCTATACGAG	Valid	3.02	2.34	2.36	2.18	2.51	2.21	1277.92	1017.51	1096.88	1280.63	1296.61	558.1	183	170	174	191	194	161
YBR061C	YBR061C	SCM0222	GATCAACGGATGTATTTACA	Valid	2.02	1.49	1.58	1.44	1.65	0.75	1279.94	1019	1098.46	1282.07	1298.26	558.85	184	171	175	192	195	162
YBR063C	YBR063C	SCM0223	GATATGGCTCAGACTTTAC	Valid	1.03	0.39	0.46	0.36	0.59	0.34	1280.97	1019.39	1098.92	1282.43	1298.85	559.19	185	172	176	193	196	163
YBR064W	YBR064W	SCM0224	GATATGGCTCAGACTTTAC	Valid	1.05	0.34	0.48	0.35	0.58	0.39	1282.02	1019.73	1099.4	1282.78	1299.43	559.58	186	173	177	194	197	164
YBR065C	ECM2	SCM0225	GACACAACTGCATTGTATAA	Valid	0.47	0.14	0.25	0.16	0.26	0.11	1282.49	1019.87	1099.65	1282.94	1299.69	559.69	187	174	178	195	198	165
YBR068C	BAP2	SCM0226	GAAATGACGGTTATATCG	Valid	12.77	17.14	17.47	18.97	16.29	22.49	1295.26	1037.01	1117.12	1301.91	1315.98	582.18	188	175	179	196	199	166
YBR069C	VAP1	SCM0227	GATTGGTCATCCTCTTAAA	Valid	11.86	16.94	17.26	21.01	16.6	4.77	1307.12	1053.95	1134.38	1322.92	1332.58	586.95	189	176	180	197	200	167
YBR070C	YBR070C	SCM0228	GAAGGATTAATACTCCTAGT	Valid	1.46	2.54	2.74	2.94	2.31	0.6	1308.58	1056.49	1137.12	1325.86	1334.89	587.55	190	177	181	198	201	168
YBR071W	YBR071W	SCM0229	GAGAAGCACATCTAGTCA	Invalid	6.44	6.46	7.17	7.16	6.69	1.24	1308.58	1056.49	1137.12	1325.86	1334.89	587.55	190	177	181	198	201	168
YBR072W	HSP26	SCM0230	GGTTGATGCCTTTAACAGA	Invalid	1.79	0.84	1.07	0.95	1.19	59.18	1308.58	1056.49	1137.12	1325.86	1334.89	587.55	190	177	181	198	201	168
YBR073W	RDH54	SCM0231	GAAGGAGTTTGCCTAATTA	Valid	0.68	0.26	0.3	0.24	0.39	-	1309.26	1056.75	1137.42	1326.1	1335.28	587.55	191	178	182	199	202	168
YBR074W	YBR074W	SCM0232	GACCCATGCTGTTTCTAATA	Valid	0.94	0.26	0.3	0.26	0.49	0.09	1310.2	1057.01	1137.72	1326.36	1335.77	587.64	192	179	183	200	203	169
YBR075W	YBR075W	SCM0233	GATAGAGGTGCGTAATTTAT	Valid	1.9	1.69	1.5	1.9	1.83	1.78	1312.1	1058.7	1139.22	1328.26	1337.6	589.42	193	180	184	201	204	170
YBR076W	ECM8	SCM0234	GACGATGAAATCATTAGGG	Invalid	0.4	0	0.3	0	0.4	-	1312.1	1058.7	1139.22	1328.26	1337.6	589.42	193	180	184	201	204	170
YBR078W	ECM33	SCM0235	GAACTCCAGTTCTTTATCT	Valid	49.67	31.88	31.11	25.74	35.76	2.88	1361.77	1090.58	1170.33	1354	1373.36	592.3	194	181	185	202	205	171
YBR079C	RPG1	SCM0236	GGCCAGTCGTGTTTAAATT	Valid	7.21	3.45	3.81	4.6	5.09	0.46	1368.98	1094.03	1174.14	1358.6	1378.45	592.76	195	182	186	203	206	172
YBR080C	SEC18	SCM0237	GGCTTCGACAATGAGATAG	Valid	3.65	2.71	2.99	2.64	3	2.58	1372.63	1096.74	1177.13	1361.24	1381.45	595.34	196	183	187	204	207	173
YBR081C	SPT7	SCM0238	GACACAAGACGTATCTGATT	Valid	0.58	0.04	0.04	0.07	0.23	0.03	1373.21	1096.78	1177.17	1361.31	1381.68	595.37	197	184	188	205	208	174
YBR082C	UBC4	SCM0239	GGCGTCTGTTAACAAAGAA	Valid	13.65	8.67	8.8	8.54	10.29	8.23	1386.86	1105.45	1185.97	1369.85	1391.97	603.6	198	185	189	206	209	175
YBR083W	TEC1	SCM0240	GAACTCAGGATTACTTTC	Valid	1.75	0.76	0.89	0.85	1.12	1.13	1388.61	1106.21	1186.86	1370.7	1393.09	604.73	199	186	190	207	210	176
YBR084W	MIS1	SCM0241	GACAGTCTGATTTAACGTAT	Valid	1.19	0.67	0.83	0.43	0.76	0.1	1389.8	1106.88	1187.69	1371.13	1393.85	604.83	200	187	191	208	211	177
YBR085W	AAC3	SCM0242	GGTGGGAAAATAACGAATA	Valid	0.76	0.64	0.69	0.88	0.76	0.04	1390.56	1107.52	1188.38	1372.01	1394.61	604.87	201	188	192	209	212	178
YBR086C	YBR086C	SCM0243	GATTCGATAGGTTGTACAAC	Valid	0	1.82	2.34	-	1.82	-	1390.56	1109.34	1190.72	1372.01	1396.43	604.87	201	189	193	209	213	178
YBR087W	RFC5	SCM0244	GACCTGGAGTCTATAGATT	Valid	1.95	1.04	1.08	1.04	1.34	0.2	1392.51	1110.38	1191.8	1373.05	1397.77	605.07	202	190	194	210	214	179
YBR088C	POL30	SCM0245	GAGTCGTACTGTAATTCT	Valid	9.54	6.27	6.75	6.45	7.42	-	1402.05	1116.65	1198.55	1379.5	1405.19	605.07	203	191	195	211	215	179
YBR089W	YBR089W	SCM0246	GAGTCGTACTGTAATTCT	Valid	9.3	5.4	6.49	6.5	7.07	0.23	1411.35	1122.05	1205.04	1386	1412.26	605.3	204	192	196	212	216	180
YBR090C	YBR090C	SCM0247	GAATACTGGGAGTTTACAC	Invalid	0	-	-	-	-	-	1411.35	1122.05	1205.04	1386	1412.26	605.3	204	192	196	212	216	180
YBR091C	MRS5	SCM0248	GATCAACAATATTCTCAGTAC	Valid	3.86	5.21	5.45	7.76	5.61	2.51	1415.21	1127.26	1210.49	1393.76	1417.87	607.81	205	193	197	213	217	181
YBR092C	PHO3	SCM0249	GATTGTCGTCAATTATACCA	Valid	12.2	10.35	10.88	9.1	10.55	2.43	1427.41	1137.61	1221.37	1402.86	1428.42	610.24	206	194	198	214	218	182
YBR093C	PHO5	SCM0250	GACCGATATCCTAAACTTT	Valid	6.84	8.25	8.03	6.63	7.24	5.44	1434.25	1145.86	1229.4	1409.49	1435.66	615.68	207	195	199	215	219	183
YBR094W	YBR094W	SCM0251	GACAAAGGTTTACTATGCAC	Valid	1.28	0.54	0.63	0.61	0.81	0.24	1435.53	1146.4	1230.03	1410.1	1436.47	615.92	208	196	200	216	220	184
YBR095C	YBR095C	SCM0252	GGTAGACAAACTATTCGAG	Valid	1.03	0.36	0.37	0.31	0.57	0.34	1436.56	1146.76	1230.4	1410.41	1437.04	616.26	209	197	201	217	221	185
YBR097W	VPS15	SCM0253	GGTTTACCAAAGTATCCGA	Valid	0.96	0.34	0.4	0.33	0.54	-	1437.52	1147.1	1230.8	1410.74	1437.58	616.26	210	198	202	218	222	185
YBR098W	YBR098W	SCM0254	GACGTTATCAAGAACACTAAT	Valid	0.98	0.43	0.56	0.37	0.59	-	1438.5	1147.53	1231.36	1411.11	1438.17	616.26	211	199	203	219	223	185
YBR100W	YBR100W	SCM0255	GACAACGAAGGTAAATACTT	Valid	0.84	0.35	0.36	0.41	0.53	0.33	1439.34	1147.88	1231.72	1411.52	1438.7	616.59	212	200	204	220	224	186
YBR101C	YBR101C	SCM0256	GATCCCACAGTTTTAAATTT	Valid	5.17	5.08	5.31	3.67	4.64	2.35	1444.51	1152.96	1237.03	1415.19	1443.34	618.94	213	201	205	221	225	187
YBR102C	YBR102C	SCM0257	GATTCATCCAGGAATTTAAG	Valid	1.09	0.47	0.55	0.41	0.66	0.29	1445.6	1153.43	1237.58	1415.6	1444	619.23	214	202	206	222	226	188
YBR103W	YBR103W	SCM0258	GACTGGTGAATCTAGTACAA	Valid	0	0.59	0.72	0.53	0.56	0.28	1445.6	1154.02	1238.3	1416.13	1444.56	619.51	214	203	207	223	227	189
YBR104W	YMC2	SCM0259	GATGTTTGCATTCTACAAAG	Invalid	10.92	7.05	7.19	8.91	8.96	8.27	1445.6	1154.02	1238.3	1416.13	1444.56	619.51	214	203	207	223	227	189
YBR105C	VID24	SCM0260	GACAAAGATGGTACTAATTCC	Valid	1.92	1.11	1.13	1.12	1.38	7.06	1447.52	1155.13	1239.43	1417.25	1445.94	626.57	215	204	208	224	228	190
YBR106W	PHO88	SCM0261	GATCCTTCAAATCGTAGTCT	Invalid	26.27	27.32	27.12	25.61	26.4	5.61	1447.52	1155.13	1239.43	1417.25	1445.94	626.57	215	204	208	224	228	190
YBR108W	YBR108W	SCM0262	GACAGGTGATGCTTTACTAT	Valid	1.1	0.72	0.76	0.99	0.94	0.51	1448.62	1155.85	1240.19	1418.24	1446.88	627.08	216	205	209	225	229	191
YBR109C	CMD1	SCM0263	GGTGATGGTTTAATCTCCG	Valid	16.21	19.59	20.02	21.93	19.24	18.04	1464.83	1175.44	1260.21	1440.17	1466.12	645.12	217	206	210	226	230	192
YBR110W	ALG1	SCM0264	GAAACTCCGTAATCGCATA	Valid	0	-	-	-	-	3.66	1464.83	1175.44	1260.21	1440.17	1466.12	648.78	217	206	210	226	230	193
YBR111C	YSA1	SCM0265	GATACTGTCGAAGTTGATAT	Valid	8.88	6.03	5.85	5.79	6.9	8.35	1473.71	1181.47	1266.06	1445.96	1473.02	657.13	218	207	211	227	231	194
YBR112C	CYC8	SCM0266	GAGCTGCAGAATTATATG	Valid	3.32	1.51	1.71	1.59	2.14	0.24	1477.03	1182.98	1267.77	1447.55	1475.16	657.37	219	208	212	228	232	195
YBR114W	RAD16	SCM0267	GATTTAGACGGCTAACAATA	Valid	0.76	0.37	0.42	0.31	0.48	0.57	1477.79	1183.35	1268.19	1447.86	1475.64	657.94	220	209	213	229	233	196
YBR115C	LYS2	SCM0268	GGCTTACTGTATTCGAATGA	Invalid	0	0.08	0.09	0.14	0.11	0.19	1477.79	1183.35	1268.19	1447.86	1475.64	657.94	220	209	213	229	233	196
YBR116C	YBR116C	SCM0269	GGCAGCCAAAAAATTGTAC	Valid	0.63	0.15	0.19	0.15	0.31	3.37	1478.42	1183.5	1268.38	1448.01	1475.95	661.31	221	210	214	230	234	197
YBR117C	TKL2	SCM0270	GACTCCGACATTGATAAACT	Valid	0.7	0.58	0.61	0.67	0.65	3.29	1479.12	1184.08	1268.99	1448.68	1476.6	664.6	222	211	215	231	235	198
YBR118W	TEF2	SCM0271	GACAACATGATTGAAGCTA	Invalid	317.12	342.69	316.27	356.1	338.64	86.21	1479.12	1184.08	1268.99	1448.68	1476.6	664.6	222	211	215	231	235	198
YBR119W	MUD1	SCM0272	GGCTCGAACAAATTCGTTA	Valid	0.98	0.33	0.37	0.37	0.56	0.43	1480.1	1184.41	1269.36	1449.05	1477.16	665.03	223	212	216	232	236	199
YBR120C	CBP6	SCM0273	GATGGTTAACATCTCCTTAT	Valid	1.08	1.07	1.02	0.89	1.01	-	1481.18	1185.48	1270.38	1449.94	1478.17	665.03	224	213	217	233	237	199
YBR121C	GRS1	SCM0274	GAGTCATCTTGAGACATAT	Valid	9.54	8.06	8.31	8.63	8.74	2.75	1490.72	1193.54	1278.69	1458.57	1486.91	667.78	225	214	218	234	238	200
YBR122C	MRPL36	SCM0275	GGCTATACCTCTTGTTAAAT	Valid	3.99	2.62	2.74	3.26	3.29	0	1494.71	1196.16	1281.43	1461.83	1490.2	667.78	226	215	219	235	239	200
YBR123C	TFC1	SCM0276	GGAGTGACTCTCAATTTAT	Valid	1.22	1.07	1.16	1.22	1.17	0.47	1495.93	1197.23	1282.59	1463.05	1491.37	668.25	227	216	220	236	240	201
YBR124W	YBR124W	SCM0277	GACGCTCTTGAAAGCTATAG	Valid	0.22	0	0.37	0	0.22	0.1	1496.15	1197.23	1282.96	1463.05	1491.59	668.35	228	216	221	236	241	202
YBR126C	TPS1	SCM0278	GACTCTTCAAATGGTATAGAC	Valid	4.77	3.72	3.88	3.33	3.94	9.8	1500.92	1200.95	1286.84	1466.38	1495.53	678.15	229	217	222	237	242	203
YBR127C	VMA2	SCM0279	GACCTAAGGAGATGTTGAAT	Valid	30.66	0	0	47.2	38.93	23.46	1531.58	1200.95	1286.84	1513.58	1534.46	701.61	230	217	222	238	243	204
YBR129C	OPY1	SCM0280	GACACTACAGGTAGTGATTAT	Valid	2.13	2.38	2.55	1.88	2.13	2.09	1533.71	1203.33	1289.39	1515.46	1536.59	703.7	231	218	223	239	244	205
YBR130C	SHE3	SCM0281	GACTAGTATCTGAACCATAATT	Valid	0.78	0.32	0.54	0.36	0.49	-	1534.49	1203.65	1289.93	1515.82	1537.08	703.7	232	219	224	240	245	205
YBR131W	CCZ1	SCM0282	GATTTCATCCGAAGTAAATT	Valid	0.76	0.19	0.24	0.2	0.38	0.14	1535.25	1203.84	1290.17	1516.02	1537.46	703.84	233	220	225	241	246	206
YBR132C	AGP2	SCM0283	GACTTCGTTGCTAATCTCA	Valid	0	0.37	0	0	0.37	-	1535.25	1204.21	1290.17	1516.02	1537.83	703.84	233	221	225	241	247	206
YBR133C	HSL7	SCM0284	GATCATTGTGGGAATGATAT	Valid	0	0	0	0.82	0.82	0.45	1535.25	1204.21	1290.17	1516.84	1538.65	704.29	233	221	225	242	248	207
YBR134W	YBR134W	SCM0285	GACAAGTCACTCGAAATAT	Valid	0.42	0	0	0	0.42	-	1535.67	1204.21	1290.17	1516.84	1539.07	704.29	234	221	225	242	249	207
YBR136W	ESR1	SCM0286	GATAGCCTCCGAATCATTAA	Valid	1.06	0.42	0.51	0.41	0.63	0.12	1536.73	1204.63	1290.68	1517.25	1539.7	704.41	235	222	226	243	250	208
YBR137W	YBR137W	SCM0287	GATGCAATTGATATCTCCTTA	Valid	7.77	10.7	11.27	12.03	10.17	23.81	1544.5	1215.33	1301.95	1529.28	1549.87	728.22	236	223	227	244	251	209
YBR139W	YBR139W	SCM0288	GGGTTACATGGACTATAA	Valid	1.85	1.09	1.11	0.8	1.25	2.09	1546.35	1216.42	1303.06	1530.08	1551.12	730.31	237	224	228	245	252	210
YBR140C	IRA1	SCM0289	GAACTCTTGCATATCAGAC	Valid	0.77	0.12	0.15	0.25	0.38	0.1	1547.12	1216.54	1303.21	1530.33	1551.5	730.41	238	225	229	246	253	211
YBR141C	YBR141C	SCM0290	GAAATGTGGTTCGTATAG	Valid	1.4	1.17	1.37	1.28	1.28	0.83	1548.52	1217.71	1304.58	1531.61	1552.78	731.24	239	226	230	247	254	212
YBR142W	MAK5	SCM0291	GAAACCAGTAGATATTCC	Valid	2.06	0.64	0.7	0.71	1.14	0.07	1550.58	1218.35	1305.28	1532.32	1553.92	731.31	240	227	231	248	255	213
YBR143C	SUP45	SCM0292	GACCAATGCCTTTAAAGTATC	Valid	7.41	6.29	6.73	8.3	7.33	0	1557.99	1224.64	1312.01	1540.62	1561.25	731.31	241	228	232	249	256	213
YBR145W	ADH5	SCM0293	GATCCACGTTAAATATTCTG	Valid	0.92	0.8	0.9	0.65	0.79	12.4	1558.91	1225.44	1312.91	1541.27	1562.04	743.71	242	229	233	250	257	214
YBR146W	MRPS9	SCM0294	GATCTAACAACGAATACTTTC	Valid	2.47	1.71	1.9	1.75	1.98	0.74	1561.38	1227.15	1314.81	1543.02	1564.02	744.45	243	230	234	251	258	215
YBR147W	YBR147W	SCM0295	GGTTTCAGGTGTACTTATT	Valid	0.43	0.27	0.29	0.31	0.34	27.49	1561.81	1227.42	1315.1	1543.33	1564.36	771.94	244	231	235	252	259	216
YBR148W	YSW1	SCM0296	GATTTCATCCGTAGATATGT	Valid	0.55	0.16	0.19	0.15	0.29	0	1562.36	1227.58	1315.29	1543.48	1564.65	771.94	245	232	236	253	260	216
YBR150C	YBR150C	SCM0297	GAGCAACGGATAGTACTTT	Valid	0.82	0.19	0.2	0.19	0.4	0	1563.18	1227.77	1315.49	1543.67	1565.05	771.94	246	233	237	254	261	216
YBR151W	YBR151W	SCM0298	GACCGAATTGTCCCTATACA	Valid	3.38	3.6	3.84	4.18	3.72	2.65	1566.56	1231.37	1319.33	1547.85	1568.77	774.59	247	234	238	255	262	217
YBR153W	RIB7	SCM0299	GATTGCGTAGTCTACATGT	Valid	1.26	0.55	0.61	0.61	0.81	0.57	1567.82	1231.92	1319.94	1548.46	1569.58	775.16	248	235	239	256	263	218
YBR154C	RPB5	SCM0300	GATACATACAGATTCTGTAAC	Valid	18.84	17.41	18.25	21.66	19.3	4.82	1586.66	1249.33	1338.19	1570.12	1588.88	779.98	249	236	240	257	264	219
YBR155W	CNS1	SCM0301	GAACTGACATTTCACGATA	Valid	6.04	4.06	3.37	3.94	4.68	2.07	1592.7	1253.39	1341.56	1574.06	1593.56	782.05	250	237	241	258	265	220
YBR158W	YBR158W	SCM0302	GATTGAATCTCCGTGTACTA	Valid	7.61	4.36	4.68	4.47	5.48	2.97	1600.31	1257.75	1346.24	1578.53	1599.04	785.02	251	238	242	259	266	221
YBR159W	YBR159W	SCM0303	GATAGCACAGTATTTACC	Valid	11.49	7.57	8.16	6.39	8.48	2.96	1611.8	1265.32	1354.4	1584.92	1607.52	787.98	252	239	243	260	267	222
YBR160W	CDC28	SCM0304	GATGGTACCACTTGTGATAG	Invalid	0	0	2.41	0	-	29.75	1611.8	1265.32	1354.4	1584.92	1607.52	787.98	252	239	243	260	267	222
YBR162C	YBR162C	SCM0305	GACTCTGGCGGTAATTACTA	Valid	29.16	25.72	25.71	24.81	26.56	7.65	1640.96	1291.04	1380.11	1609.73	1634.08	795.63	253	240	244	261	268	223
YBR163W	YBR163W	SCM0306	GACCAAAGGCTCTAATACAT	Valid	0.95	0.6	0.68	0.59	0.71	1	1641.91	1291.64	1380.79	1610.32	1634.79	796.63	254	241	245	262	269	224
YBR164C	ARL1	SCM0307	GATGGAGGTGTTATTATGCA	Valid	5.18	3.74	3.71	3.78	4.23	1.02	1647.09	1295.38	1384.5	1614.1	1639.02	797.65	255	242	246	263	270	225
YBR165W	UBS1	SCM0308	GACCCAAGTCTTTCAATAAA	Valid	1.07	0.6	0.67	0.66	0.78	0.73	1648.16	1295.98	1385.17	1614.76	1639.8	798.38	256	243	247	264	271	226
YBR166C	TYR1	SCM0309	GGTCCTTGGGTAAATACTT	Valid	2.49	1.1	1.16	0.95	1.51	0.63	1650.65	1297.08	1386.33	1615.71	1641.31	799.01	257	244	248	265	272	227
YBR167C	POP7	SCM0310	GATACAACACCATACGTTAG	Valid	2.14	1.49	1.66	2	1.88	0	1652.79	1298.57	1387.99	1617.71	1643.19	799.01	258	245	249	266	273	227
YBR168W	YBR168W	SCM0311	GAGAAATTGAAGTATACGAAA	Valid	1.05	0.76	0.85	1.29	1.03	0.78	1653.84	1299.33	1388.84	1619	1644.22	799.79	259	246	250	267	274	228
YBR169C	SSE2	SCM0312	GATTGCAGGATTAAATCCTG	Valid	0	-	-	-	-	3.45	1653.84	1299.33	1388.84	1619	1644.22	803.24	259	246	250	267	274	229
YBR170C	NPL4	SCM0313	GATGTCGACACATTTACT	Valid	0.9	0.36	0.41	0.39	0.55	0.28	1654.74	1299.69	1389.25	1619.39	1644.77	803.52	260	247	251	268	275	230
YBR171W	SEC66	SCM0314	GATGTATTTCCAAATAAAGGA	Valid	5.89	3.04	3.08	2.69	3.87	0.64	1660.63	1302.73	1392.33	1622.08	1648.64	804.16	261	248	252	269	276	231
YBR172C	SMY2	SCM0315	GAAAGGCTCTTTCATAGAA	Valid	3.29	0	0	0	3.29	0	1663.92	1302.73	1392.33	1622.08	1651.93	804.16	262	248	252	269	277	231
YBR173C	UMP1	SCM0316	GATCTTCAATGTTGATTCTAAT	Valid	6.22	7.5	7.78	10.2	7.97	2.72	1670.14	1310.23	1400.11	1632.28	1659.9	806.88	263	249	253	270	278	232
YBR175W	YBR175W	SCM0317	GATCTGACATTCAATAGAAAG	Invalid	4.39	3.96	4.24	4.79	4.38	0	1670.14	1310.23	1400.11	1632.28	1659.9	806.88	263	249	253	270	278	232
YBR178W	YBR178W	SCM0318	GGTGTATCTGCTTAATGATT	Valid	0.21	0.06	0.06	0.07	0.11	0.1	1670.35	1310.29	1400.17	1632.35	1660.01	806.98	264	250	254	271	279	233
YBR179C	FZO1	SCM0319	GATGACGTTTCATCTAAAG	Valid	0.64	0.13	0.16	0.14	0.3	0.07	1670.99	1310.42	1400.33	1632.49	1660.31	807.05	265	251	255	272	280	234
YBR180W	YBR180W	SCM0320	GAGTTCGATGACTTTACAG	Valid	0.34	0.07	0.08	0.05	0.15	0.05	1671.33	1310.49	1400.41	1632.54	1660.46	807.1	266	252	256	273	281	235
YBR181C	RPS6B	SCM0321	GAAGACCTTCGAAATTGAT	Valid	87.87	92.38	78.29	116.28	98.84	15.63	1759.2	1402.87	1478.7	1748.82	1759.3	822.73	267	253	257	274	282	236
YBR182C	SMP1	SCM0322	GATCCCACCAGAATTTAAAC	Valid	1.38	1.03	1.19	0.89	1.1	0.23	1760.58	1403.9	1479.89	1749.71	1760.4	822.96	268	254	258	275	283	237
YBR183W	YBR183W	SCM0323	GACTTAACGGAGATAATCAC	Valid	0.88	0.45	0.72	0.62	0.65	1.5	1761.46	1404.35	1480.61	1750.33	1761.05	824.46	269	255	259	276	284	238
YBR185C	MBA1	SCM0324	GGATGAGCAAATACATTT	Valid	1.46	0.59	0.64	0.55	0.87	0.25	1762.92	1404.94	1481.25	1750.88	1761.92	824.71	270	256	260	277	285	239
YBR186W	PCH2	SCM0325	GGTCAGCACATAGATTCT	Valid	0.21	-	-	-	0.21	-	1763.13	1404.94	1481.25	1750.88	1762.13	824.71	271	256	260	277	286	239
YBR187W	YBR187W	SCM0326	GACTTCCATAGTCAATTTGTA	Invalid	0	356.18	291.78	264.02	310.1	97.55	1763.13	1404.94	1481.25	1750.88	1762.13	824.71	271	256	260	277	286	239
YBR188C	NTC20	SCM0327	GATTTCAAATGAACCTGTATA	Valid	1.88	1.48	2.19	1.45	1.6	1.79	1765.01	1406.42	1483.44	1752.33	1763.73	826.5	272	257	261	278	287	240
YBR189W	RPS9B	SCM0328	GAAAGAGACCTTACGAATC	Valid	80.34	83.65	79.02	100.13	88.04	13.4	1845.35	1490.07	1562.46	1852.46	1851.77	839.9	273	258	262	279	288	241
YBR191W	RPL21A	SCM0329	GATCTTACCTTGGTAAAACT	Valid	84.88	92.51	88.66	127.19	101.53	15.77	1930.23	1582.58	1651.12	1979.65	1953.3	855.67	274	259	263	280	289	242
YBR192W	RIM2	SCM0330	GATGAAGACCCGATTACAAA	Valid	1.45	0.63	0.67	0.65	0.91	0.39	1931.68	1583.21	1651.79	1980.3	1954.21	856.06	275	260	264	281	290	243
YBR193C	MED8	SCM0331	GACGTTTAGAAACGAATATG	Valid	1.38	1.13	1.22	1.27	1.26	1.1	1933.06	1584.34	1653.01	1981.57	1955.47	857.16	276	261	265	282	291	244
YBR194W	YBR194W	SCM0332	GGCTGTCCCTCTTTATTTC	Valid	1.4	1.42	1.56	1.88	1.57	1.02	1934.46	1585.76	1654.57	1983.45	1957.04	858.18	277	262	266	283	292	245
YBR195C	MSI1	SCM0333	GGCATGAGAACCCTATAAT	Valid	1.13	0.73	0.84	0.82	0.89	0.43	1935.59	1586.49	1655.41	1984.27	1957.93	858.61	278	263	267	284	293	246
YBR196C	PGI1	SCM0334	GAAGGTAAGACTTTGTCTG	Valid	94.18	0	95.27	115.46	104.82	38.35	2029.77	1586.49	1750.68	2099.73	2062.75	896.96	279	263	268	285	294	247
YBR197C	YBR197C	SCM0335	GATGAGTGCATTGTTATACG	Valid	1.55	1.56	1.85	2.35	1.82	2.24	2031.32	1588.05	1752.53	2102.08	2064.57	899.2	280	264	269	286	295	248
YBR198C	TAF90	SCM0336	GAGTTTCAGTCCGGATAAT	Invalid	3.32	2.07	2.28	2.07	2.49	0	2031.32	1588.05	1752.53	2102.08	2064.57	899.2	280	264	269	286	295	248
YBR199W	KTR4	SCM0337	GATCCTCGTACAACTGTTTA	Valid	0	-	-	-	-	0	2031.32	1588.05	1752.53	2102.08	2064.57	899.2	280	264	269	286	295	248
YBR200W	BEM1	SCM0338	GATGAACCATTCACAGTTAT	Valid	1.68	0.78	0.81	0.68	1.05	0.46	2033	1588.83	1753.34	2102.76	2065.62	899.66	281	265	270	287	296	249
YBR202W	CDC47	SCM0339	GACCAGAGGTGATTAATTCC	Valid	1.19	0.95	1.03	0.62	0.92	0.21	2034.19	1589.78	1754.37	2103.38	2066.54	899.87	282	266	271	288	297	250
YBR203W	YBR203W	SCM0340	GACCGGATGTAATCTTAGTG	Invalid	0.5	0.13	0	0.09	0.24	0	2034.19	1589.78	1754.37	2103.38	2066.54	899.87	282	266	271	288	297	250
YBR204C	YBR204C	SCM0341	GATCGAAGCATAAATTATGAG	Valid	1.56	1.13	0	1.07	1.25	1.2	2035.75	1590.91	1754.37	2104.45	2067.79	901.07	283	267	271	289	298	251
YBR205W	KTR3	SCM0342	GACAAGTTCCATAAATCTGA	Valid	3.47	3.02	3.18	3.89	3.46	0.89	2039.22	1593.93	1757.55	2108.34	2071.25	901.96	284	268	272	290	299	252
YBR209W	YBR209W	SCM0343	GAGGCACCAAACTATAAA	Valid	0.45	0.03	0.03	0	0.24	-	2039.67	1593.96	1757.58	2108.34	2071.49	901.96	285	269	273	290	300	252
YBR210W	YBR210W	SCM0344	GGTTTTCTTGTAGACTTTAC	Valid	3.56	3.18	3.5	4.76	3.83	2.59	2043.23	1597.14	1761.08	2113.1	2075.32	904.55	286	270	274	291	301	253
YBR212W	NGR1	SCM0345	GACGCGATGTCAATTTCTAT	Valid	4.87	2.85	2.88	2.57	3.43	3.8	2048.1	1599.99	1763.96	2115.67	2078.75	908.35	287	271	275	292	302	254
YBR213W	MET8	SCM0346	GGCTTGACAAGGTTATAT	Valid	1.08	0.75	0.74	0.7	0.84	0.93	2049.18	1600.74	1764.7	2116.37	2079.59	909.28	288	272	276	293	303	255
YBR215W	HPC2	SCM0347	GACTCCAAACTTGCATAGTG	Valid	2.53	1.66	1.82	1.93	2.04	0.64	2051.71	1602.4	1766.52	2118.3	2081.63	909.92	289	273	277	294	304	256
YBR216C	YBR216C	SCM0348	GGCAATAGTCTAACCTGTA	Valid	0.89	0.49	0.53	0.56	0.65	0.34	2052.6	1602.89	1767.05	2118.86	2082.28	910.26	290	274	278	295	305	257
YBR218C	PYC2	SCM0349	GAGCATGTTCGTGAATTA	Valid	4.89	4.6	4.7	6.63	5.37	0	2057.49	1607.49	1771.75	2125.49	2087.65	910.26	291	275	279	296	306	257
YBR219C	YBR219C	SCM0350	GACCGTGAGTTACGTATACT	Valid	2.04	1.6	1.82	1.8	1.81	1.16	2059.53	1609.09	1773.57	2127.29	2089.46	911.42	292	276	280	297	307	258
YBR220C	YBR220C	SCM0351	GACCGTTTCTACTGAAATC	Valid	0	-	-	-	-	-	2059.53	1609.09	1773.57	2127.29	2089.46	911.42	292	276	280	297	307	258
YBR221C	PDB1	SCM0352	GATGATAGCTTCAGTATCTAA	Valid	14.03	17.48	16.88	18.36	16.62	13.9	2073.56	1626.57	1790.45	2145.65	2106.08	925.32	293	277	281	298	308	259
YBR222C	FAT2	SCM0353	GATCTGGGACCAATTTGTTA	Valid	5.5	7.87	8.37	12.65	8.67	5	2079.06	1634.44	1798.82	2158.3	2114.75	930.32	294	278	282	299	309	260
YBR223C	YBR223C	SCM0354	GACACTGGCAGTAATATTA	Valid	0.96	0.69	0.78	0.59	0.75	0.16	2080.02	1635.13	1799.6	2158.89	2115.5	930.48	295	279	283	300	310	261
YBR224W	YBR224W	SCM0355	GGAGCCCATTGTATTTAC	Valid	0.12	-	0.14	-	0.12	-	2080.14	1635.13	1799.74	2158.89	2115.62	930.48	296	279	284	300	311	261
YBR225W	YBR225W	SCM0356	GATCCAGGGAGATAAATCTA	Valid	1.02	0.57	0.61	0.83	0.81	0.46	2081.16	1635.7	1800.35	2159.72	2116.43	930.94	297	280	285	301	312	262
YBR228W	YBR228W	SCM0357	GAAGTAACTTCATTAATGCA	Valid	1.17	0.41	0.44	0.3	0.63	0.51	2082.33	1636.11	1800.79	2160.02	2117.06	931.45	298	281	286	302	313	263
YBR229C	ROT2	SCM0358	GATACGTAGAAACTCAGTTC	Valid	3.62	2.44	2.54	2.84	2.97	3.08	2085.95	1638.55	1803.33	2162.86	2120.03	934.53	299	282	287	303	314	264
YBR231C	YBR231C	SCM0359	GACAGCAAACTTGTAGTTTC	Valid	0.88	0.47	0.54	0.54	0.63	0.22	2086.83	1639.02	1803.87	2163.4	2120.66	934.75	300	283	288	304	315	265
YBR233W	PBP2	SCM0360	GAACTTCGTTATCCCTAAT	Valid	2.03	1.78	1.97	2.26	2.02	0.66	2088.86	1640.8	1805.84	2165.66	2122.68	935.41	301	284	289	305	316	266
YBR235W	YBR235W	SCM0361	GATGGCAGCTAATTGTAGA	Valid	2.4	1.89	1.4	2.13	2.14	2.24	2091.26	1642.69	1807.24	2167.79	2124.82	937.65	302	285	290	306	317	267
YBR236C	ABD1	SCM0362	GACGGTTTGGAACTAGTAT	Valid	2.97	2.77	3.04	2.39	2.71	2.49	2094.23	1645.46	1810.28	2170.18	2127.53	940.14	303	286	291	307	318	268
YBR237W	PRP5	SCM0363	GACGCAATGACATTGTTACT	Valid	0.57	0.15	0.23	0.12	0.28	-	2094.8	1645.61	1810.51	2170.3	2127.81	940.14	304	287	292	308	319	268
YBR238C	YBR238C	SCM0364	GAGACACCATTGTCGTATA	Valid	2.07	0.89	1	0.97	1.31	0.6	2096.87	1646.5	1811.51	2171.27	2129.12	940.74	305	288	293	309	320	269
YBR239C	YBR239C	SCM0365	GATCGTTGACATAAGAAATTT	Valid	0.56	0.25	0	0.24	0.35	0.39	2097.43	1646.75	1811.51	2171.51	2129.47	941.13	306	289	293	310	321	270
YBR240C	THI2	SCM0366	GGAGATAATTGTAGTTACG	Valid	0	-	-	-	-	-	2097.43	1646.75	1811.51	2171.51	2129.47	941.13	306	289	293	310	321	270
YBR241C	YBR241C	SCM0367	GGCCTATGCTGAATATAGA	Valid	0.77	0.48	0.58	0.45	0.57	0	2098.2	1647.23	1812.09	2171.96	2130.04	941.13	307	290	294	311	322	270
YBR242W	YBR242W	SCM0368	GAAGTACCCCAATATGTTA	Valid	2.28	1.15	1.29	1.17	1.53	0.36	2100.48	1648.38	1813.38	2173.13	2131.57	941.49	308	291	295	312	323	271
YBR243C	ALG7	SCM0369	GATGCAACTTCAAGATTGTA	Valid	3.35	3.81	3.95	3.99	3.72	1.06	2103.83	1652.19	1817.33	2177.12	2135.29	942.55	309	292	296	313	324	272
YBR245C	ISW1	SCM0370	GAGCACTTGGTTTATAACG	Valid	1.61	0.62	0	0.51	0.91	0.55	2105.44	1652.81	1817.33	2177.63	2136.2	943.1	310	293	296	314	325	273
YBR246W	YBR246W	SCM0371	GGATAACTTCAAATCTAGG	Valid	3.38	2.37	2.4	2.46	2.74	0.91	2108.82	1655.18	1819.73	2180.09	2138.94	944.01	311	294	297	315	326	274
YBR247C	ENP1	SCM0372	GATTTGGAGTCTATGTATCC	Valid	2.83	1.61	1.12	1.29	1.91	0.34	2111.65	1656.79	1820.85	2181.38	2140.85	944.35	312	295	298	316	327	275
YBR248C	HIS7	SCM0373	GATTAATCCGTGCTCTAGTA	Valid	0	2.71	3	3.27	2.99	0	2111.65	1659.5	1823.85	2184.65	2143.84	944.35	312	296	299	317	328	275
YBR249C	ARO4	SCM0374	GATGTCAGAATTTTAGGTT	Valid	8.49	8.25	8.55	10.02	8.92	0	2120.14	1667.75	1832.4	2194.67	2152.76	944.35	313	297	300	318	329	275
YBR250W	YBR250W	SCM0375	GACCACTGAAATCTTCATTA	Valid	0.38	0.15	0.17	0.09	0.21	1.3	2120.52	1667.9	1832.57	2194.76	2152.97	945.65	314	298	301	319	330	276
YBR251W	MRPS5	SCM0376	GATCTGTTTTCATACCTAGG	Invalid	1.53	0.93	1.01	0.88	1.11	0.61	2120.52	1667.9	1832.57	2194.76	2152.97	945.65	314	298	301	319	330	276
YBR252W	DUT1	SCM0377	GATATGCATCTCAGGATATT	Invalid	18.91	19.07	20.02	22.08	20.02	-	2120.52	1667.9	1832.57	2194.76	2152.97	945.65	314	298	301	319	330	276
YBR253W	SRB6	SCM0378	GACTGGCGGAATTGATAAAT	Valid	1.88	1.71	1.99	1.92	1.84	1.88	2122.4	1669.61	1834.56	2196.68	2154.81	947.53	315	299	302	320	331	277
YBR255W	YBR255W	SCM0379	GGTAGCATGGGAATTACTT	Valid	1.38	0.9	1	1.34	1.21	-	2123.78	1670.51	1835.56	2198.02	2156.02	947.53	316	300	303	321	332	277
YBR256C	RIB5	SCM0380	GGGTCAACCTTGATTATG	Valid	3.41	3.04	3.13	3.33	3.26	16.75	2127.19	1673.55	1838.69	2201.35	2159.28	964.28	317	301	304	322	333	278
YBR257W	POP4	SCM0381	GACCGATGTATAAGGAACTA	Valid	1.81	1.63	1.93	1.47	1.64	1.26	2129	1675.18	1840.62	2202.82	2160.92	965.54	318	302	305	323	334	279
YBR258C	YBR258C	SCM0382	GACAGTACTGTTAAAGAAATG	Valid	1.9	1.49	1.56	1.71	1.7	1.03	2130.9	1676.67	1842.18	2204.53	2162.62	966.57	319	303	306	324	335	280
YBR259W	YBR259W	SCM0383	GATTGGAACGGCTAGTAATA	Valid	1.51	1.01	1.15	1.08	1.2	1	2132.41	1677.68	1843.33	2205.61	2163.82	967.57	320	304	307	325	336	281
YBR261C	YBR261C	SCM0384	GATTTGCTCGATAAAAGGC	Valid	0	4.11	4.34	0	4.11	0	2132.41	1681.79	1847.67	2205.61	2167.93	967.57	320	305	308	325	337	281
YBR262C	YBR262C	SCM0385	GGTTCATTCCAAATATCTTTT	Valid	4.12	2.41	2.51	2.37	2.97	0	2136.53	1684.2	1850.18	2207.98	2170.9	967.57	321	306	309	326	338	281
YBR263W	SHM1	SCM0386	GGGTACCAACTTAAGTCA	Valid	11.82	12.36	13.71	12.5	12.23	2.67	2148.35	1696.56	1863.89	2220.48	2183.13	970.24	322	307	310	327	339	282
YBR267W	YBR267W	SCM0387	GGTCCTTGCAAAGATACTA	Valid	5.88	3.36	3.51	3.08	4.11	1.87	2154.23	1699.92	1867.4	2223.56	2187.24	972.11	323	308	311	328	340	283
YBR268W	MRPL37	SCM0388	GGCCTTCCTTATGTTCTTT	Valid	4.96	3.47	3.49	3.31	3.91	1.63	2159.19	1703.39	1870.89	2226.87	2191.15	973.74	324	309	312	329	341	284
YBR269C	YBR269C	SCM0389	GACCTTAAATCTACTACGTG	Valid	8.13	4.78	5.2	3.74	5.55	7.34	2167.32	1708.17	1876.09	2230.61	2196.7	981.08	325	310	313	330	342	285
YBR270C	YBR270C	SCM0390	GGCTTGACGGATATCTAT	Valid	0.76	0	0.64	0.94	0.85	1.3	2168.08	1708.17	1876.73	2231.55	2197.55	982.38	326	310	314	331	343	286
YBR271W	YBR271W	SCM0391	GGCCCTTAAAGGTATTTCTA	Valid	3.62	2.88	2.95	3.61	3.37	1.16	2171.7	1711.05	1879.68	2235.16	2200.92	983.54	327	311	315	332	344	287
YBR273C	YBR273C	SCM0392	GACCCAGAGTGACATTTAAG	Valid	2.27	0	0	2.35	2.31	2.7	2173.97	1711.05	1879.68	2237.51	2203.23	986.24	328	311	315	333	345	288
YBR275C	RIF1	SCM0393	GATCCAGAGCTACTGTTAAA	Valid	0.88	0	0.23	0.15	0.52	0.06	2174.85	1711.05	1879.91	2237.66	2203.75	986.3	329	311	316	334	346	289
YBR278W	DPB3	SCM0394	GAAGTTCTTCATTGTGTA	Valid	1.4	0.6	0.62	0.7	0.9	0.44	2176.25	1711.65	1880.53	2238.36	2204.65	986.74	330	312	317	335	347	290
YBR279W	PAF1	SCM0395	GACAGAGTTAGCTATACGT	Valid	2.7	0.9	0.99	0.88	1.49	0.66	2178.95	1712.55	1881.52	2239.24	2206.14	987.4	331	313	318	336	348	291
YBR280C	YBR280C	SCM0396	GATTCCTTGGTTTAACAGTA	Valid	0.59	0.46	0.48	0.57	0.54	-	2179.54	1713.01	1882	2239.81	2206.68	987.4	332	314	319	337	349	291
YBR281C	YBR281C	SCM0397	GATCGTCTGGAAATACTTTC	Valid	2.37	1.45	1.63	1.71	1.84	0.39	2181.91	1714.46	1883.63	2241.52	2208.52	987.79	333	315	320	338	350	292
YBR282W	MRPL27	SCM0398	GGGATTGGTAGACATACA	Valid	7.03	7.29	7.24	9.6	7.97	3.07	2188.94	1721.75	1890.87	2251.12	2216.49	990.86	334	316	321	339	351	293
YBR283C	SSH1	SCM0399	GACTTCTGGAGCTATGATAA	Valid	13.65	14.07	14.79	16.67	14.8	5.66	2202.59	1735.82	1905.66	2267.79	2231.29	996.52	335	317	322	340	352	294
YBR284W	YBR284W	SCM0400	GATTGGCTGAACCACTATA	Valid	0.49	0.21	0.24	0.17	0.29	0.15	2203.08	1736.03	1905.9	2267.96	2231.58	996.67	336	318	323	341	353	295
YBR286W	APE3	SCM0401	GGAATTTCGACTAGCTTA	Valid	16.4	15.85	15.77	13.43	15.23	18.44	2219.48	1751.88	1921.67	2281.39	2246.81	1015.11	337	319	324	342	354	296
YBR287W	YBR287W	SCM0402	GGTCCTCGGTTCTAACTTA	Valid	7.99	5.88	6.01	6.45	6.77	5.47	2227.47	1757.76	1927.68	2287.84	2253.58	1020.58	338	320	325	343	355	297
YBR288C	APM3	SCM0403	GGCAAACTGGGTATACCTA	Valid	3.97	0	3.85	3	3.49	1.07	2231.44	1757.76	1931.53	2290.84	2257.07	1021.65	339	320	326	344	356	298
YBR289W	SNF5	SCM0404	GGTTTCAAGGAAATCCATA	Valid	1.23	0.59	0.66	0.53	0.78	0.34	2232.67	1758.35	1932.19	2291.37	2257.85	1021.99	340	321	327	345	357	299
YBR290W	BSD2	SCM0405	GATGTGATTCAAATTTATCTTG	Valid	0	1.89	1.97	1.81	1.85	1.34	2232.67	1760.24	1934.16	2293.18	2259.7	1023.33	340	322	328	346	358	300
YBR291C	CTP1	SCM0406	GATAAGGCGGGTATTAGATT	Valid	0	3.22	3.41	3.2	3.21	10.46	2232.67	1763.46	1937.57	2296.38	2262.91	1033.79	340	323	329	347	359	301
YBR293W	YBR293W	SCM0407	GGCCAGATTGTCTTTAAGG	Valid	1.9	0	1.86	2.88	2.39	4.32	2234.57	1763.46	1939.43	2299.26	2265.3	1038.11	341	323	330	348	360	302
YBR294W	SUL1	SCM0408	GATGCAATGTTACTATTGAA	Valid	0.6	0	0	0.15	0.38	0	2235.17	1763.46	1939.43	2299.41	2265.68	1038.11	342	323	330	349	361	302
YBR295W	PCA1	SCM0409	GAAACTGCTCCGTAGATAA	Valid	1.9	1	1.06	2.07	1.66	0.56	2237.07	1764.46	1940.49	2301.48	2267.34	1038.67	343	324	331	350	362	303
YBR297W	MAL33	SCM0410	GGTATGAATTTCTTACATCAG	Valid	0.48	0.17	0.18	0.29	0.31	0.55	2237.55	1764.63	1940.67	2301.77	2267.65	1039.22	344	325	332	351	363	304
YBR298C	MAL31	SCM0411	GGCTTAGTGTCTGAAATAC	Valid	1.12	1.1	1.28	0.85	1.02	3.75	2238.67	1765.73	1941.95	2302.62	2268.67	1042.97	345	326	333	352	364	305
YBR299W	MAL32	SCM0412	GAGACCTTTTCGTAGTTAG	Valid	0.6	0.11	0.1	0.12	0.28	0.09	2239.27	1765.84	1942.05	2302.74	2268.95	1043.06	346	327	334	353	365	306
YCL002C	YCL002C	SCM0413	GGCTTAAATGTTTCAAGTATG	Invalid	0	-	-	-	-	-	2239.27	1765.84	1942.05	2302.74	2268.95	1043.06	346	327	334	353	365	306
YCL006C	YCL006C	SCM0414	GATTGTCTATTCCAACATAAT	Valid	0.4	0.11	0.08	0.16	0.22	0.07	2239.67	1765.95	1942.13	2302.9	2269.17	1043.13	347	328	335	354	366	307
YCL008C	STP22	SCM0415	GACGATGAACCTTATAATGGT	Valid	1.46	0.95	1.01	0.86	1.09	1.04	2241.13	1766.9	1943.14	2303.76	2270.26	1044.17	348	329	336	355	367	308
YCL009C	ILV6	SCM0416	GATGCTTCAACCTTAATACC	Valid	8.98	11.34	11.25	13.21	11.18	33.18	2250.11	1778.24	1954.39	2316.97	2281.44	1077.35	349	330	337	356	368	309
YCL010C	YCL010C	SCM0417	GACTCAGAGGTTGCCTATAA	Valid	2	1.05	1.14	1.06	1.37	0.7	2252.11	1779.29	1955.53	2318.03	2282.81	1078.05	350	331	338	357	369	310
YCL011C	GBP2	SCM0418	GATTAGAGCTATCGATACAT	Valid	7.57	6.43	6.86	5.75	6.58	3.08	2259.68	1785.72	1962.39	2323.78	2289.39	1081.13	351	332	339	358	370	311
YCL012W	YCL012W	SCM0419	GACCATGAGTACTGACAATA	Valid	1.33	0	0	0.53	0.93	0.13	2261.01	1785.72	1962.39	2324.31	2290.32	1081.26	352	332	339	359	371	312
YCL014W	BUD3	SCM0420	GACCATTTGCAACGAGTTAT	Valid	0	0.18	0.21	0.15	0.17	-	2261.01	1785.9	1962.6	2324.46	2290.49	1081.26	352	333	340	360	372	312
YCL016C	YCL016C	SCM0421	GATCCAGAAACATATTTCCT	Invalid	0.64	0.69	0	1.48	0.94	0	2261.01	1785.9	1962.6	2324.46	2290.49	1081.26	352	333	340	360	372	312
YCL017C	NFS1	SCM0422	GATTAGTGCCATCAATAAAG	Valid	6.64	6.29	6.23	4.87	5.93	4.94	2267.65	1792.19	1968.83	2329.33	2296.42	1086.2	353	334	341	361	373	313
YCL018W	LEU2	SCM0423	GATGGCCTCTTCAAGATTAT	Invalid	2.64	0	2.68	2.19	2.42	18.18	2267.65	1792.19	1968.83	2329.33	2296.42	1086.2	353	334	341	361	373	313
YCL019W	YCL019W	SCM0424	GATGACAACGAACTTAGTT	Valid	1.35	0.2	0.2	0.22	0.59	0.06	2269	1792.39	1969.03	2329.55	2297.01	1086.26	354	335	342	362	374	314
YCL020W	YCL020W	SCM0425	GAGTTTTCATCTGATGTTAAA	Valid	1.51	0.42	0.46	0.45	0.79	0.16	2270.51	1792.81	1969.49	2330	2297.8	1086.42	355	336	343	363	375	315
YCL022C	YCL022C	SCM0426	GAGGGCCTACATAAACTA	Valid	1.16	0.76	0.88	0.76	0.89	-	2271.67	1793.57	1970.37	2330.76	2298.69	1086.42	356	337	344	364	376	315
YCL024W	YCL024W	SCM0427	GACACGAGGTAAATCTTTGA	Valid	0.56	0.14	0.19	0.16	0.29	0.03	2272.23	1793.71	1970.56	2330.92	2298.98	1086.45	357	338	345	365	377	316
YCL025C	AGP1	SCM0428	GATGCCATTGACAGATTTA	Valid	1.68	1.05	1.07	1.24	1.32	11.75	2273.91	1794.76	1971.63	2332.16	2300.3	1098.2	358	339	346	366	378	317
YCL027W	FUS1	SCM0429	GATTTCTACCTTAAAAGGAA	Valid	0.7	0.07	0.07	0.1	0.29	0.13	2274.61	1794.83	1971.7	2332.26	2300.59	1098.33	359	340	347	367	379	318
YCL028W	YCL028W	SCM0430	GACGGATAAGTTAATCTCAG	Valid	6.53	0	4.8	4.55	5.54	2.17	2281.14	1794.83	1976.5	2336.81	2306.13	1100.5	360	340	348	368	380	319
YCL029C	BIK1	SCM0431	GAAGATAGGATGTTTCATAC	Valid	1.36	0.63	0.69	0.66	0.88	0.21	2282.5	1795.46	1977.19	2337.47	2307.01	1100.71	361	341	349	369	381	320
YCL030C	HIS4	SCM0432	GACTAGTTGTCGACCAATAT	Valid	5.82	5.06	5.32	6.87	5.92	44.92	2288.32	1800.52	1982.51	2344.34	2312.93	1145.63	362	342	350	370	382	321
YCL031C	RRP7	SCM0433	GACTCTGTGGGAAATACGAT	Valid	0	2.03	2.13	1.51	1.77	0.58	2288.32	1802.55	1984.64	2345.85	2314.7	1146.21	362	343	351	371	383	322
YCL032W	STE50	SCM0434	GATTTCGCAGATGTAGTAG	Valid	1.06	0.48	0.52	0.5	0.68	0.24	2289.38	1803.03	1985.16	2346.35	2315.38	1146.45	363	344	352	372	384	323
YCL034W	YCL034W	SCM0435	GGGTAGCTTAATTCATGC	Invalid	4.09	3.28	3.36	2.64	3.34	-	2289.38	1803.03	1985.16	2346.35	2315.38	1146.45	363	344	352	372	384	323
YCL035C	YCL035C	SCM0436	GATGCCTCCAATATGTTTAC	Valid	21.8	0	0	25.08	23.44	-	2311.18	1803.03	1985.16	2371.43	2338.82	1146.45	364	344	352	373	385	323
YCL036W	YCL036W	SCM0437	GATTGGCCCATTACTTTAAG	Valid	2.03	0	0	3.83	2.93	0.73	2313.21	1803.03	1985.16	2375.26	2341.75	1147.18	365	344	352	374	386	324
YCL037C	SRO9	SCM0438	GAACATCAGGATTACTCTG	Valid	3.7	0	0	1.83	2.77	0	2316.91	1803.03	1985.16	2377.09	2344.52	1147.18	366	344	352	375	387	324
YCL038C	YCL038C	SCM0439	GATAGTCTGGCATGTTTAAA	Invalid	1.24	0	1.04	1.7	1.47	4.32	2316.91	1803.03	1985.16	2377.09	2344.52	1147.18	366	344	352	375	387	324
YCL039W	YCL039W	SCM0440	GAAACATGACTTGTATCTC	Valid	0.93	0	0	0.63	0.78	0.74	2317.84	1803.03	1985.16	2377.72	2345.3	1147.92	367	344	352	376	388	325
YCL040W	GLK1	SCM0441	GACAAAGGTCTTCCTATG	Valid	4	5.04	4.8	6.09	5.04	12.21	2321.84	1808.07	1989.96	2383.81	2350.34	1160.13	368	345	353	377	389	326
YCL042W	YCL042W	SCM0442	GAATACAACTCTATCATACAC	Valid	5.28	5.02	5.19	7.11	5.8	11.53	2327.12	1813.09	1995.15	2390.92	2356.14	1171.66	369	346	354	378	390	327
YCL043C	PDI1	SCM0443	GACTCCTTCAATGAGTACAT	Valid	0	41.25	37.23	48.69	44.97	12.41	2327.12	1854.34	2032.38	2439.61	2401.11	1184.07	369	347	355	379	391	328
YCL044C	YCL044C	SCM0444	GAACTCATCAATTCCATAT	Valid	2.5	2.6	2.86	2.52	2.54	2.21	2329.62	1856.94	2035.24	2442.13	2403.65	1186.28	370	348	356	380	392	329
YCL045C	YCL045C	SCM0445	GATACCAAGAGTGTTTAGG	Valid	3.87	3.23	3.52	3.11	3.4	1.39	2333.49	1860.17	2038.76	2445.24	2407.05	1187.67	371	349	357	381	393	330
YCL047C	YCL047C	SCM0446	GACTTAATGCTGGATAATCA	Valid	1.45	0.88	0.99	0	1.17	0.74	2334.94	1861.05	2039.75	2445.24	2408.22	1188.41	372	350	358	381	394	331
YCL048W	YCL048W	SCM0447	GACGACCACATAATGTGAAG	Valid	0.19	0.08	0.1	0.04	0.1	0.04	2335.13	1861.13	2039.85	2445.28	2408.32	1188.45	373	351	359	382	395	332
YCL049C	YCL049C	SCM0448	GGTTCCCAATCGTAATACG	Valid	0.85	0	1.26	1.56	1.21	1.71	2335.98	1861.13	2041.11	2446.84	2409.53	1190.16	374	351	360	383	396	333
YCL050C	APA1	SCM0449	GAAACCACATTCCAATAAG	Valid	24.17	32.87	33.23	42.39	33.14	25.26	2360.15	1894	2074.34	2489.23	2442.67	1215.42	375	352	361	384	397	334
YCL051W	LRE1	SCM0450	GAGGACTCCTTAATTGAAC	Valid	0.78	0	0	0.38	0.58	0.2	2360.93	1894	2074.34	2489.61	2443.25	1215.62	376	352	361	385	398	335
YCL052C	PBN1	SCM0451	GAGTGACATTGCATACTAG	Valid	2.27	0	1.63	1.66	1.97	1.94	2363.2	1894	2075.97	2491.27	2445.22	1217.56	377	352	362	386	399	336
YCL055W	KAR4	SCM0452	GACTTCCCATGAATGTAG	Valid	1.3	0	0.75	0.76	1.03	0.45	2364.5	1894	2076.72	2492.03	2446.25	1218.01	378	352	363	387	400	337
YCL056C	YCL056C	SCM0453	GGTTTCGAAGAAAAATAC	Valid	1.94	0	2.31	1.8	1.87	1.55	2366.44	1894	2079.03	2493.83	2448.12	1219.56	379	352	364	388	401	338
YCL057W	PRD1	SCM0454	GACCTTCCCAAATGTTAGAA	Valid	5.14	3.63	3.87	3.72	4.16	1.78	2371.58	1897.63	2082.9	2497.55	2452.28	1221.34	380	353	365	389	402	339
YCL058C	YCL058C	SCM0455	GACCATTCCGCTCTATATGT	Valid	9.8	7.43	7.66	6.44	7.89	4.84	2381.38	1905.06	2090.56	2503.99	2460.17	1226.18	381	354	366	390	403	340
YCL059C	KRR1	SCM0456	GACTTTGTTTCCTAAATAC	Valid	6.09	0	3.93	3.15	4.62	1.25	2387.47	1905.06	2094.49	2507.14	2464.79	1227.43	382	354	367	391	404	341
YCL061C	YCL061C	SCM0457	GACTCAGGACAATAGCATTAA	Valid	1.48	0.77	0	0.78	1.01	0.1	2388.95	1905.83	2094.49	2507.92	2465.8	1227.53	383	355	367	392	405	342
YCL063W	YCL063W	SCM0458	GATTGTGGAGAATCATTAGG	Valid	1.31	0.67	0.68	0.74	0.91	0.13	2390.26	1906.5	2095.17	2508.66	2466.71	1227.66	384	356	368	393	406	343
YCL064C	CHA1	SCM0459	GGTTAAAGGCATAGTATGC	Invalid	19.08	19.88	19.89	17.48	18.81	0.61	2390.26	1906.5	2095.17	2508.66	2466.71	1227.66	384	356	368	393	406	343
YCL073C	YCL073C	SCM0460	GACAGGATACAGATAGTCAC	Valid	0	0.05	0.02	0	0.05	0.1	2390.26	1906.55	2095.19	2508.66	2466.76	1227.76	384	357	369	393	407	344
YCL074W	YCL074W	SCM0461	GATCGTATCCAGTCTCATTA	Valid	0.33	-	0	-	0.33	-	2390.59	1906.55	2095.19	2508.66	2467.09	1227.76	385	357	369	393	408	344
YCL075W	YCL075W	SCM0462	GATCGTTTTGTCATTAGGAT	Valid	0.25	0	-	0	0.25	-	2390.84	1906.55	2095.19	2508.66	2467.34	1227.76	386	357	369	393	409	344
YCL076W	YCL076W	SCM0463	GGAAGCAATTTCATCTAC	Valid	0.21	0	0	0.09	0.15	0	2391.05	1906.55	2095.19	2508.75	2467.49	1227.76	387	357	369	394	410	344
YCR002C	CDC10	SCM0464	GACTGAACCCTTCATAATGA	Valid	3.04	2.65	2.83	3.36	3.02	2.26	2394.09	1909.2	2098.02	2512.11	2470.51	1230.02	388	358	370	395	411	345
YCR003W	MRPL32	SCM0465	GATGGGCACTTATTCAAATG	Valid	1.02	0	0.46	0.58	0.8	-	2395.11	1909.2	2098.48	2512.69	2471.31	1230.02	389	358	371	396	412	345
YCR005C	CIT2	SCM0466	GAGGCAATTCGTTAAAGAG	Valid	2.59	0	1.69	1.57	2.08	5.32	2397.7	1909.2	2100.17	2514.26	2473.39	1235.34	390	358	372	397	413	346
YCR007C	YCR007C	SCM0467	GAATAGCGAGTACTCCATA	Valid	0.37	0	0	0.25	0.31	0.09	2398.07	1909.2	2100.17	2514.51	2473.7	1235.43	391	358	372	398	414	347
YCR008W	SAT4	SCM0468	GACCTGCAGTATTAGAAGG	Valid	4	0	2.74	2.52	3.26	0.73	2402.07	1909.2	2102.91	2517.03	2476.96	1236.16	392	358	373	399	415	348
YCR009C	RVS161	SCM0469	GGTTTGTCCACTAATCTA	Valid	7.66	6.1	5.57	7.97	7.24	8.06	2409.73	1915.3	2108.48	2525	2484.2	1244.22	393	359	374	400	416	349
YCR010C	YCR010C	SCM0470	GACCACCAAAAGTATTTTCC	Valid	0.4	0.09	0.1	0.1	0.2	0.41	2410.13	1915.39	2108.58	2525.1	2484.4	1244.63	394	360	375	401	417	350
YCR011C	ADP1	SCM0471	GACAGCTGTGATTTAGAAAC	Valid	1.68	0	1.05	0.93	1.31	1	2411.81	1915.39	2109.63	2526.03	2485.71	1245.63	395	360	376	402	418	351
YCR012W	PGK1	SCM0472	GGCCAAAGAGTATTTTTCG	Valid	160.06	0	173.44	193.35	176.71	0	2571.87	1915.39	2283.07	2719.38	2662.42	1245.63	396	360	377	403	419	351
YCR013C	YCR013C	SCM0473	GATCTTTGGAATTATTGGAAG	Invalid	225.63	192.83	180.53	221.83	213.43	-	2571.87	1915.39	2283.07	2719.38	2662.42	1245.63	396	360	377	403	419	351
YCR014C	POL4	SCM0474	GGACAAAGTTCTACTGATA	Valid	0.58	0.12	0.19	0.19	0.3	-	2572.45	1915.51	2283.26	2719.57	2662.72	1245.63	397	361	378	404	420	351
YCR015C	YCR015C	SCM0475	GGCACCATTGCTAAATTAC	Valid	0.87	0.53	0.51	0.59	0.66	-	2573.32	1916.04	2283.77	2720.16	2663.38	1245.63	398	362	379	405	421	351
YCR016W	YCR016W	SCM0476	GATCCACTGGTAATTTGACA	Valid	2.75	0.65	0.7	0.82	1.41	-	2576.07	1916.69	2284.47	2720.98	2664.79	1245.63	399	363	380	406	422	351
YCR017C	YCR017C	SCM0477	GATCCGGAACGTTCTATTT	Valid	1.94	1.19	0	0.98	1.37	0.47	2578.01	1917.88	2284.47	2721.96	2666.16	1246.1	400	364	380	407	423	352
YCR018C	SRD1	SCM0478	GACTTTTAGGACGACTAGTA	Invalid	0	-	-	-	-	-	2578.01	1917.88	2284.47	2721.96	2666.16	1246.1	400	364	380	407	423	352
YCR019W	MAK32	SCM0479	GACTAACGAAAAGCTTAGATAT	Valid	1.52	0.64	0.7	0.5	0.89	-	2579.53	1918.52	2285.17	2722.46	2667.05	1246.1	401	365	381	408	424	352
YCR020C	PET18	SCM0480	GATGTACCACTGATAAGTTA	Valid	0.54	0.7	0.78	1.03	0.76	0.95	2580.07	1919.22	2285.95	2723.49	2667.81	1247.05	402	366	382	409	425	353
YCR021C	HSP30	SCM0481	GACTTGACGTGGTTAAATTC	Valid	2.61	3.37	3.5	3.39	3.12	9.59	2582.68	1922.59	2289.45	2726.88	2670.93	1256.64	403	367	383	410	426	354
YCR022C	YCR022C	SCM0482	GACTTTAGCCATACCAAATAT	Valid	0.44	0.08	0.05	0.04	0.19	0	2583.12	1922.67	2289.5	2726.92	2671.12	1256.64	404	368	384	411	427	354
YCR023C	YCR023C	SCM0483	GACGGATATGACCTAATTA	Valid	1.06	0.49	0.54	0.48	0.68	1.24	2584.18	1923.16	2290.04	2727.4	2671.8	1257.88	405	369	385	412	428	355
YCR024C	YCR024C	SCM0484	GATCCCGTTTCAGAAAACTA	Valid	0.47	0.32	0.34	0.38	0.39	0.27	2584.65	1923.48	2290.38	2727.78	2672.19	1258.15	406	370	386	413	429	356
YCR025C	YCR025C	SCM0485	GGCAGTGACAAGTCTATAT	Valid	0	0.24	0	0.25	0.25	0.17	2584.65	1923.72	2290.38	2728.03	2672.44	1258.32	406	371	386	414	430	357
YCR026C	YCR026C	SCM0486	GATAGATGCCTTTGGACATA	Valid	2.3	0.83	0.93	1.22	1.45	1.01	2586.95	1924.55	2291.31	2729.25	2673.89	1259.33	407	372	387	415	431	358
YCR028C	FEN2	SCM0487	GGTGTTCCACCTAGGATAT	Invalid	0	-	-	-	-	-	2586.95	1924.55	2291.31	2729.25	2673.89	1259.33	407	372	387	415	431	358
YCR030C	YCR030C	SCM0488	GAAACTGTATGCTTAGATTT	Valid	3.58	3.32	3.6	3.85	3.58	1.54	2590.53	1927.87	2294.91	2733.1	2677.47	1260.87	408	373	388	416	432	359
YCR031C	RPS14A	SCM0489	GGTGTTGCTAGAATTTACG	Valid	269.52	319.86	308.87	393.75	327.71	54.07	2860.05	2247.73	2603.78	3126.85	3005.18	1314.94	409	374	389	417	433	360
YCR032W	BPH1	SCM0490	GACATCAGCGGCTTAGTATA	Valid	2.52	1.68	1.77	2.13	2.11	3.24	2862.57	2249.41	2605.55	3128.98	3007.29	1318.18	410	375	390	418	434	361
YCR033W	YCR033W	SCM0491	GATGCATTACTAAATCCTGTA	Valid	2.51	1.42	1.53	0	1.97	1.15	2865.08	2250.83	2607.08	3128.98	3009.26	1319.33	411	376	391	418	435	362
YCR035C	RRP43	SCM0492	GACCAAACTAAGTCAGTA	Valid	3.43	2.23	2.44	1.95	2.54	1.09	2868.51	2253.06	2609.52	3130.93	3011.8	1320.42	412	377	392	419	436	363
YCR036W	RBK1	SCM0493	GACGATATTCTCCTAAAAAGTC	Valid	3	3.11	3.32	3.04	3.05	2.31	2871.51	2256.17	2612.84	3133.97	3014.85	1322.73	413	378	393	420	437	364
YCR037C	PHO87	SCM0494	GAAGGACCAGATTTACTAT	Valid	1.61	1.18	1.21	1.06	1.28	2.3	2873.12	2257.35	2614.05	3135.03	3016.13	1325.03	414	379	394	421	438	365
YCR041W	YCR041W	SCM0495	GGCTATACCCTTATCTAC	Valid	0	0.96	1.06	0.85	0.91	1.23	2873.12	2258.31	2615.11	3135.88	3017.04	1326.26	414	380	395	422	439	366
YCR042C	TSM1	SCM0496	GAGCGTGAAAGTATCCTAA	Valid	1.98	1.19	1.27	1.28	1.48	1.19	2875.1	2259.5	2616.38	3137.16	3018.52	1327.45	415	381	396	423	440	367
YCR043C	YCR043C	SCM0497	GATCCGTATTTCAATACAGG	Valid	4.88	3.63	3.01	4.01	4.17	1.2	2879.98	2263.13	2619.39	3141.17	3022.69	1328.65	416	382	397	424	441	368
YCR044C	YCR044C	SCM0498	GATTCCACATTATAAGGGAT	Valid	5.11	5.76	5.85	6.57	5.81	6.32	2885.09	2268.89	2625.24	3147.74	3028.5	1334.97	417	383	398	425	442	369
YCR045C	YCR045C	SCM0499	GATAAAGTGGCATTGTACTC	Valid	0.91	0.84	0.96	1.05	0.93	0.63	2886	2269.73	2626.2	3148.79	3029.43	1335.6	418	384	399	426	443	370
YCR046C	IMG1	SCM0500	GACAGAGACTCTATTTCTGA	Valid	3.28	2.06	2.37	2.11	2.48	0.64	2889.28	2271.79	2628.57	3150.9	3031.91	1336.24	419	385	400	427	444	371
YCR047C	YCR047C	SCM0501	GAACACAAGGTAGTACTTC	Valid	2.92	2.11	2.38	3.2	2.74	1.46	2892.2	2273.9	2630.95	3154.1	3034.65	1337.7	420	386	401	428	445	372
YCR048W	ARE1	SCM0502	GACTGCACAGATTACTATGC	Invalid	2.64	1.3	1.42	1.27	1.74	0.59	2892.2	2273.9	2630.95	3154.1	3034.65	1337.7	420	386	401	428	445	372
YCR051W	YCR051W	SCM0503	GACTGCTTCAGATGGTAATT	Valid	12.81	13.27	13.43	13.62	13.23	4.66	2905.01	2287.17	2644.38	3167.72	3047.88	1342.36	421	387	402	429	446	373
YCR052W	RSC6	SCM0504	GACAGCAGTAACGAGAATA	Valid	3.53	2.62	2.82	2.8	2.98	0.99	2908.54	2289.79	2647.2	3170.52	3050.86	1343.35	422	388	403	430	447	374
YCR053W	THR4	SCM0505	GACAGCAATGGATATCTTAA	Valid	17.65	11.06	11.63	11.76	13.49	12.02	2926.19	2300.85	2658.83	3182.28	3064.35	1355.37	423	389	404	431	448	375
YCR054C	CTR86	SCM0506	GATTGCCTGGACATAATTTC	Valid	1.18	0.86	0.97	0.59	0.88	0.64	2927.37	2301.71	2659.8	3182.87	3065.23	1356.01	424	390	405	432	449	376
YCR057C	PWP2	SCM0507	GAGCCATACCTATTAAGGA	Valid	5.81	3.15	3.42	2.94	3.97	0.81	2933.18	2304.86	2663.22	3185.81	3069.2	1356.82	425	391	406	433	450	377
YCR059C	YCR059C	SCM0508	GACGAGCCTCTATCAGTAAT	Valid	3.83	4.66	4.78	5.46	4.65	4.72	2937.01	2309.52	2668	3191.27	3073.85	1361.54	426	392	407	434	451	378
YCR060W	YCR060W	SCM0509	GATGACCAACTAATTACTGC	Valid	7.48	10.53	10.9	9.13	9.05	4.92	2944.49	2320.05	2678.9	3200.4	3082.9	1366.46	427	393	408	435	452	379
YCR061W	YCR061W	SCM0510	GGTCCGTGTTCAAAAATAC	Valid	1.93	1.62	1.79	1.42	1.66	0	2946.42	2321.67	2680.69	3201.82	3084.56	1366.46	428	394	409	436	453	379
YCR062W	YCR062W	SCM0511	GACTGCTAACATTTTTGATTC	Valid	2.33	2.65	2.85	2.13	2.37	9.06	2948.75	2324.32	2683.54	3203.95	3086.93	1375.52	429	395	410	437	454	380
YCR063W	YCR063W	SCM0512	GATTGTAGTACAGAGTATATATG	Valid	0	-	-	-	-	0.85	2948.75	2324.32	2683.54	3203.95	3086.93	1376.37	429	395	410	437	454	381
YCR064C	YCR064C	SCM0513	GAACGCATAGTACATTTG	Valid	0.32	0.03	0.08	0.05	0.13	0.07	2949.07	2324.35	2683.62	3204	3087.06	1376.44	430	396	411	438	455	382
YCR065W	HCM1	SCM0514	GACCCAGGCAAATAGATTTA	Valid	1.93	0.79	0.9	0.88	1.2	0	2951	2325.14	2684.52	3204.88	3088.26	1376.44	431	397	412	439	456	382
YCR066W	RAD18	SCM0515	GATTTCGTAGTGATTGTATC	Valid	1.2	0.5	0.55	0	0.85	0.29	2952.2	2325.64	2685.07	3204.88	3089.11	1376.73	432	398	413	439	457	383
YCR067C	SED4	SCM0516	GATGCTGTACAATCACCTA	Valid	2.65	2.68	2.73	2.66	2.66	2.07	2954.85	2328.32	2687.8	3207.54	3091.77	1378.8	433	399	414	440	458	384
YCR068W	YCR068W	SCM0517	GATTCTCACGTAAGCATTAG	Valid	0.6	0.21	0.27	0	0.41	0.17	2955.45	2328.53	2688.07	3207.54	3092.18	1378.97	434	400	415	440	459	385
YCR069W	SCC3	SCM0518	GATACAGGAACCGTAATTCA	Valid	4.39	4.45	4.68	4.77	4.54	4.02	2959.84	2332.98	2692.75	3212.31	3096.72	1382.99	435	401	416	441	460	386
YCR071C	IMG2	SCM0519	GAATTAGTGGATATACATCTT	Valid	2.22	1.17	1.24	1.35	1.58	0.4	2962.06	2334.15	2693.99	3213.66	3098.3	1383.39	436	402	417	442	461	387
YCR072C	YCR072C	SCM0520	GATGAGAGCCACTATACAAT	Valid	1.87	1.6	1.81	1.37	1.61	0.39	2963.93	2335.75	2695.8	3215.03	3099.91	1383.78	437	403	418	443	462	388
YCR073C	SSK22	SCM0521	GGTCTCAAAGTTAACTTGA	Valid	0	-	-	-	-	0.05	2963.93	2335.75	2695.8	3215.03	3099.91	1383.83	437	403	418	443	462	389
YCR075C	ERS1	SCM0522	GATGTCACTAATCAAGTAC	Valid	1.29	0.8	0.9	0.96	1.02	0.77	2965.22	2336.55	2696.7	3215.99	3100.93	1384.6	438	404	419	444	463	390
YCR076C	YCR076C	SCM0523	GAGACCTGAAACCTATAAT	Valid	1.28	1.07	1.2	1.09	1.15	0.86	2966.5	2337.62	2697.9	3217.08	3102.08	1385.46	439	405	420	445	464	391
YCR077C	PAT1	SCM0524	GACATTTGGTGATAATGTTC	Valid	3.38	2.83	3.18	3.45	3.22	1.22	2969.88	2340.45	2701.08	3220.53	3105.3	1386.68	440	406	421	446	465	392
YCR079W	YCR079W	SCM0525	GAAGTTGGTACAGGAATA	Invalid	2.84	1.73	1.94	2.54	2.37	2.6	2969.88	2340.45	2701.08	3220.53	3105.3	1386.68	440	406	421	446	465	392
YCR081W	SRB8	SCM0526	GACGTAGGGACCTTAATGAT	Valid	0.51	0.12	0.14	0.14	0.26	-	2970.39	2340.57	2701.22	3220.67	3105.56	1386.68	441	407	422	447	466	392
YCR082W	YCR082W	SCM0527	GACGGAGAATAGGGATTTAC	Valid	11.89	10.5	10.57	9.04	10.48	5.76	2982.28	2351.07	2711.79	3229.71	3116.04	1392.44	442	408	423	448	467	393
YCR084C	TUP1	SCM0528	GACGATGGTGAATACTTAG	Valid	11.47	7.09	7.73	5.26	7.94	1.84	2993.75	2358.16	2719.52	3234.97	3123.98	1394.28	443	409	424	449	468	394
YCR086W	YCR086W	SCM0529	GGTAAAGGTCCTTTATGAC	Valid	1.64	0.84	0.65	0.73	1.07	0.26	2995.39	2359	2720.17	3235.7	3125.05	1394.54	444	410	425	450	469	395
YCR087W	YCR087W	SCM0530	GACATAAAATTCCGATTATTCC	Valid	5.6	4.14	4.09	4.8	4.85	1.14	3000.99	2363.14	2724.26	3240.5	3129.9	1395.68	445	411	426	451	470	396
YCR088W	ABP1	SCM0531	GAGACGTTGAGAAGATTAT	Valid	9.86	6.14	6.4	5.62	7.21	1.96	3010.85	2369.28	2730.66	3246.12	3137.11	1397.64	446	412	427	452	471	397
YCR089W	FIG2	SCM0532	GACTACATGCAGATATTGTAG	Valid	0	0.62	0.68	1.04	0.83	1.98	3010.85	2369.9	2731.34	3247.16	3137.94	1399.62	446	413	428	453	472	398
YCR090C	YCR090C	SCM0533	GACCAGTTGTAGAGAATTACA	Valid	3.13	1.89	1.95	1.85	2.29	0.86	3013.98	2371.79	2733.29	3249.01	3140.23	1400.48	447	414	429	454	473	399
YCR091W	KIN82	SCM0534	GACTGGAGCTAAATACTCTT	Invalid	0.86	0.41	0.47	0.23	0.5	1	3013.98	2371.79	2733.29	3249.01	3140.23	1400.48	447	414	429	454	473	399
YCR092C	MSH3	SCM0535	GATCGATGAGTCTAATCCTC	Valid	0.48	0.16	0.35	0.33	0.32	0.06	3014.46	2371.95	2733.64	3249.34	3140.55	1400.54	448	415	430	455	474	400
YCR093W	CDC39	SCM0536	GACATCGCAGGGATTAATA	Valid	3.51	1.41	1.48	1.61	2.18	1.19	3017.97	2373.36	2735.12	3250.95	3142.73	1401.73	449	416	431	456	475	401
YCR094W	CDC50	SCM0537	GATCTTCCCAAGTATGGATA	Valid	2.26	1.93	2.37	1.91	2.03	1.22	3020.23	2375.29	2737.49	3252.86	3144.76	1402.95	450	417	432	457	476	402
YCR095C	YCR095C	SCM0538	GACTGGAAACTCTCAATTTA	Valid	1.28	0.49	0.5	0.55	0.77	0.23	3021.51	2375.78	2737.99	3253.41	3145.53	1403.18	451	418	433	458	477	403
YCR097W	A1	SCM0539	GGTAGAGCAACATACATTAC	Invalid	0	-	-	-	-	-	3021.51	2375.78	2737.99	3253.41	3145.53	1403.18	451	418	433	458	477	403
YCR098C	GIT1	SCM0540	GACTTGAAAGCGATTTAATG	Valid	0.58	0.33	0.35	0.38	0.43	1.1	3022.09	2376.11	2738.34	3253.79	3145.96	1404.28	452	419	434	459	478	404
YCR099C	YCR099C	SCM0541	GATGCATCTCTAACAAATTC	Valid	0.76	0.15	0.2	0.08	0.33	0.36	3022.85	2376.26	2738.54	3253.87	3146.29	1404.64	453	420	435	460	479	405
YCR100C	YCR100C	SCM0542	GACTCAGGCCTAGTGATATC	Valid	0.57	0.14	0.15	0.06	0.26	0.14	3023.42	2376.4	2738.69	3253.93	3146.55	1404.78	454	421	436	461	480	406
YCR101C	YCR101C	SCM0543	GAGGCTCCTATAGAAACA	Valid	0.49	0.07	0.08	0.08	0.21	0.23	3023.91	2376.47	2738.77	3254.01	3146.76	1405.01	455	422	437	462	481	407
YCR102C	YCR102C	SCM0544	GATTCTTCTGTCAAATTAGTTA	Valid	0	0.8	0.9	1.01	0.91	0	3023.91	2377.27	2739.67	3255.02	3147.67	1405.01	455	423	438	463	482	407
YCR105W	YCR105W	SCM0545	GAGCCTCCAATCTTCATA	Valid	0.54	0.07	0	0.11	0.24	0.09	3024.45	2377.34	2739.67	3255.13	3147.91	1405.1	456	424	438	464	483	408
YCR106W	YCR106W	SCM0546	GGCACTTGTAAGGAATATCT	Valid	0.52	0.04	0.05	0.05	0.2	0.12	3024.97	2377.38	2739.72	3255.18	3148.11	1405.22	457	425	439	465	484	409
YDL001W	YDL001W	SCM0547	GGTCAACTGCATATTGTA	Valid	0.78	0.36	0	0.25	0.46	0.16	3025.75	2377.74	2739.72	3255.43	3148.57	1405.38	458	426	439	466	485	410
YDL002C	NHP10	SCM0548	GACTGTCCTCACTATAAAGC	Valid	2.03	0.93	1.04	0.88	1.28	0.79	3027.78	2378.67	2740.76	3256.31	3149.85	1406.17	459	427	440	467	486	411
YDL003W	MCD1	SCM0549	GACTTGCTCAACAGAGTTAT	Valid	1.53	0.5	0.57	0.54	0.86	0.05	3029.31	2379.17	2741.33	3256.85	3150.71	1406.22	460	428	441	468	487	412
YDL004W	ATP16	SCM0550	GACTTCGGAGCCACTATATA	Valid	0	11.04	11.39	13.04	12.04	9.4	3029.31	2390.21	2752.72	3269.89	3162.75	1415.62	460	429	442	469	488	413
YDL005C	MED2	SCM0551	GACCATAGAGTTTAAATCGT	Valid	1.6	0.93	0.96	0.6	1.04	0.62	3030.91	2391.14	2753.68	3270.49	3163.79	1416.24	461	430	443	470	489	414
YDL006W	PTC1	SCM0552	GATGTCCTCAGAAGTTATTT	Valid	1.41	0.67	0.71	0.65	0.91	0.43	3032.32	2391.81	2754.39	3271.14	3164.7	1416.67	462	431	444	471	490	415
YDL007W	RPT2	SCM0553	GAACGTCCTCACTTAAATT	Invalid	5.16	4.8	0	5.17	5.04	4.7	3032.32	2391.81	2754.39	3271.14	3164.7	1416.67	462	431	444	471	490	415
YDL008W	APC11	SCM0554	GGACAGGTACCGTTATAA	Valid	3.46	2.22	2.78	1.37	2.35	-	3035.78	2394.03	2757.17	3272.51	3167.05	1416.67	463	432	445	472	491	415
YDL010W	YDL010W	SCM0555	GAGTATTCTTTTTGAACATTA	Valid	2.9	1.95	2.11	2.45	2.43	0.66	3038.68	2395.98	2759.28	3274.96	3169.48	1417.33	464	433	446	473	492	416
YDL011C	YDL011C	SCM0556	GACATTACAACGCTATTATTG	Valid	1.77	0.75	0.8	0.84	1.12	0.21	3040.45	2396.73	2760.08	3275.8	3170.6	1417.54	465	434	447	474	493	417
YDL013W	HEX3	SCM0557	GACGTGATGCTTTAAATA	Valid	0	0.26	0.3	0.33	0.3	0.11	3040.45	2396.99	2760.38	3276.13	3170.9	1417.65	465	435	448	475	494	418
YDL014W	NOP1	SCM0558	GATATGGCTCTAAAGTCAAT	Valid	29.08	27.13	26.69	26.34	27.52	8.09	3069.53	2424.12	2787.07	3302.47	3198.42	1425.74	466	436	449	476	495	419
YDL015C	YDL015C	SCM0559	GGCTCTTCTGGTATGATAC	Valid	6.08	4.5	4.74	4.36	4.98	5.01	3075.61	2428.62	2791.81	3306.83	3203.4	1430.75	467	437	450	477	496	420
YDL017W	CDC7	SCM0560	GACAGGTTGAGCTCATTATA	Valid	0.48	0.1	0.12	0.08	0.22	-	3076.09	2428.72	2791.93	3306.91	3203.62	1430.75	468	438	451	478	497	420
YDL019C	YDL019C	SCM0561	GACAGAAGTCTATCAATGATT	Valid	0.89	0.38	0.25	0.28	0.52	-	3076.98	2429.1	2792.18	3307.19	3204.14	1430.75	469	439	452	479	498	420
YDL020C	RPN4	SCM0562	GATTCAAGGTCCTATGATTT	Valid	5.44	5.85	5.88	6.56	5.95	8.24	3082.42	2434.95	2798.06	3313.75	3210.09	1438.99	470	440	453	480	499	421
YDL021W	GPM2	SCM0563	GACATCAAGAATGTTGATA	Valid	0	0.17	0.17	0.14	0.16	0	3082.42	2435.12	2798.23	3313.89	3210.25	1438.99	470	441	454	481	500	421
YDL022W	GPD1	SCM0564	GACAGACTCTTGGTAGTATG	Valid	5.21	3.28	3.42	3.99	4.16	3.59	3087.63	2438.4	2801.65	3317.88	3214.41	1442.58	471	442	455	482	501	422
YDL023C	YDL023C	SCM0565	GACTGCTGCTGATAGATTAA	Valid	0	-	-	-	-	-	3087.63	2438.4	2801.65	3317.88	3214.41	1442.58	471	442	455	482	501	422
YDL024C	YDL024C	SCM0566	GACAGTGAAGCTAATACGAC	Valid	0	-	-	-	-	-	3087.63	2438.4	2801.65	3317.88	3214.41	1442.58	471	442	455	482	501	422
YDL025C	YDL025C	SCM0567	GAACTACAGCATAATTCTT	Valid	0.33	0.12	0.15	0.13	0.19	0.98	3087.96	2438.52	2801.8	3318.01	3214.6	1443.56	472	443	456	483	502	423
YDL027C	YDL027C	SCM0568	GATTCTGCAGGAAACTTAGA	Valid	0.77	0.47	0.43	0.4	0.55	1.05	3088.73	2438.99	2802.23	3318.41	3215.15	1444.61	473	444	457	484	503	424
YDL028C	MPS1	SCM0569	GATGTCGCAAATTCCTTATC	Valid	2.28	-	-	-	2.28	-	3091.01	2438.99	2802.23	3318.41	3217.43	1444.61	474	444	457	484	504	424
YDL029W	ARP2	SCM0570	GATCTGGTAACTCATACGAT	Valid	0	-	-	-	-	-	3091.01	2438.99	2802.23	3318.41	3217.43	1444.61	474	444	457	484	504	424
YDL030W	PRP9	SCM0571	GGGTTAGCAAATATTTCT	Valid	0	-	-	-	-	-	3091.01	2438.99	2802.23	3318.41	3217.43	1444.61	474	444	457	484	504	424
YDL031W	DBP10	SCM0572	GACAATACCTTGAGTATTAACA	Valid	6.3	3.75	3.64	3.77	4.61	0.66	3097.31	2442.74	2805.87	3322.18	3222.04	1445.27	475	445	458	485	505	425
YDL033C	YDL033C	SCM0573	GACTTCGCTAAATCTCGTA	Valid	0.7	0.66	0.72	0.6	0.65	0	3098.01	2443.4	2806.59	3322.78	3222.69	1445.27	476	446	459	486	506	425
YDL034W	YDL034W	SCM0574	GGTCATCCTTACTAGAAAA	Invalid	0.85	0.28	0.29	0.27	0.47	0.23	3098.01	2443.4	2806.59	3322.78	3222.69	1445.27	476	446	459	486	506	425
YDL036C	YDL036C	SCM0575	GGCTGACTTCGATATAGTT	Valid	0.9	0.47	-	0.59	0.65	-	3098.91	2443.87	2806.59	3323.37	3223.34	1445.27	477	447	459	487	507	425
YDL037C	YDL037C	SCM0576	GACACCTTGTAGATATTCGA	Valid	12.35	8.3	8.54	8.8	9.82	0.38	3111.26	2452.17	2815.13	3332.17	3233.16	1445.65	478	448	460	488	508	426
YDL038C	YDL038C	SCM0577	GAGCGATGTGATTACTTC	Valid	5.27	3.72	3.98	5.26	4.75	0.16	3116.53	2455.89	2819.11	3337.43	3237.91	1445.81	479	449	461	489	509	427
YDL040C	NAT1	SCM0578	GAAGGCACTTTATACCAAA	Valid	5.32	5.53	5.76	6.91	5.92	1.55	3121.85	2461.42	2824.87	3344.34	3243.83	1447.36	480	450	462	490	510	428
YDL041W	YDL041W	SCM0579	GATCCCACATATGAAATAC	Invalid	0	3.66	3.9	3.34	3.5	1.3	3121.85	2461.42	2824.87	3344.34	3243.83	1447.36	480	450	462	490	510	428
YDL042C	SIR2	SCM0580	GATGTGCACCATAGTATTTC	Valid	0.98	0.44	0.47	0	0.71	0.21	3122.83	2461.86	2825.34	3344.34	3244.54	1447.57	481	451	463	490	511	429
YDL043C	PRP11	SCM0581	GGTTGTCGGAAATCATGAG	Valid	1.28	0.41	0.46	0.4	0.7	-	3124.11	2462.27	2825.8	3344.74	3245.24	1447.57	482	452	464	491	512	429
YDL044C	MTF2	SCM0582	GAACCAGCAAATTGTAGA	Valid	0.85	0.38	0.42	0	0.62	0.38	3124.96	2462.65	2826.22	3344.74	3245.86	1447.95	483	453	465	491	513	430
YDL045C	FAD1	SCM0583	GACGTAGTTCCGCTATAAA	Valid	2.27	2.88	3.04	2.63	2.59	3.53	3127.23	2465.53	2829.26	3347.37	3248.45	1451.48	484	454	466	492	514	431
YDL046W	YDL046W	SCM0584	GGTCCGTCTAGGATACATC	Valid	21.76	30.55	29.34	31.56	27.96	0	3148.99	2496.08	2858.6	3378.93	3276.41	1451.48	485	455	467	493	515	431
YDL047W	SIT4	SCM0585	GAACCCGTAAACTTGAGTA	Valid	3.04	1.79	1.91	1.47	2.1	0.93	3152.03	2497.87	2860.51	3380.4	3278.51	1452.41	486	456	468	494	516	432
YDL048C	STP4	SCM0586	GACATTGACTCAGTAATGAT	Invalid	0	-	-	-	-	-	3152.03	2497.87	2860.51	3380.4	3278.51	1452.41	486	456	468	494	516	432
YDL049C	KNH1	SCM0587	GACCCAACTCAGTTTATGAT	Valid	0.77	0.37	0.39	0.35	0.5	0.21	3152.8	2498.24	2860.9	3380.75	3279.01	1452.62	487	457	469	495	517	433
YDL050C	YDL050C	SCM0588	GACTTGGTGGAATTTAAGAC	Valid	10.7	7.08	7.14	8.11	8.63	2.42	3163.5	2505.32	2868.04	3388.86	3287.64	1455.04	488	458	470	496	518	434
YDL051W	YLA1	SCM0589	GACTTGGTGGAATTTAAGAC	Valid	12.31	8.13	9.02	8.11	9.52	2.2	3175.81	2513.45	2877.06	3396.97	3297.16	1457.24	489	459	471	497	519	435
YDL052C	SLC1	SCM0590	GATGACACCTTGAATAAAGG	Valid	5.67	4.56	4.78	4.62	4.95	2.71	3181.48	2518.01	2881.84	3401.59	3302.11	1459.95	490	460	472	498	520	436
YDL053C	YDL053C	SCM0591	GATACTGCTTGATACAGTAC	Valid	4.36	3.07	3.2	2.72	3.38	3.46	3185.84	2521.08	2885.04	3404.31	3305.49	1463.41	491	461	473	499	521	437
YDL054C	YDL054C	SCM0592	GACGGTAGCTTACTAATTG	Valid	1.12	0.76	0.82	0.77	0.88	8.49	3186.96	2521.84	2885.86	3405.08	3306.37	1471.9	492	462	474	500	522	438
YDL055C	PSA1	SCM0593	GACCGTTGATGTAGATTTC	Valid	64.62	76.04	55.55	61.32	67.33	20.39	3251.58	2597.88	2941.41	3466.4	3373.7	1492.29	493	463	475	501	523	439
YDL056W	MBP1	SCM0594	GACCCTACCACAAGTGTTAT	Valid	1.34	0.31	0.38	0.29	0.65	0.08	3252.92	2598.19	2941.79	3466.69	3374.35	1492.37	494	464	476	502	524	440
YDL057W	YDL057W	SCM0595	GGTCCAGTGATATTGTACT	Valid	0.76	0.31	0.36	0.31	0.46	0.21	3253.68	2598.5	2942.15	3467	3374.81	1492.58	495	465	477	503	525	441
YDL058W	USO1	SCM0596	GACAGGACTTCGAATAGAT	Valid	0.78	0.13	0.14	0.09	0.33	-	3254.46	2598.63	2942.29	3467.09	3375.14	1492.58	496	466	478	504	526	441
YDL059C	RAD59	SCM0597	GATCATTAGCGAACTGAATG	Valid	1.44	1.16	1.25	0.94	1.18	2.95	3255.9	2599.79	2943.54	3468.03	3376.32	1495.53	497	467	479	505	527	442
YDL060W	YDL060W	SCM0598	GATGGAAACGTCTATTAAGG	Valid	2.44	0.96	1	1.16	1.52	0.59	3258.34	2600.75	2944.54	3469.19	3377.84	1496.12	498	468	480	506	528	443
YDL062W	YDL062W	SCM0599	GATTCAAAATGATAGGAACTA	Valid	2.01	0.56	0.62	0.55	1.04	0.11	3260.35	2601.31	2945.16	3469.74	3378.88	1496.23	499	469	481	507	529	444
YDL063C	YDL063C	SCM0600	GATCACAGTTCTTAAATGG	Valid	0	-	1.29	0.72	0.72	3.06	3260.35	2601.31	2946.45	3470.46	3379.6	1499.29	499	469	482	508	530	445
YDL064W	UBC9	SCM0601	GGTCCATGGATTTACAGAA	Valid	5.39	3.94	0	4.1	4.48	0	3265.74	2605.25	2946.45	3474.56	3384.08	1499.29	500	470	482	509	531	445
YDL065C	PEX19	SCM0602	GACAATTTCGTCTACGATATT	Valid	3.13	1.26	1.39	1.5	1.96	0.72	3268.87	2606.51	2947.84	3476.06	3386.04	1500.01	501	471	483	510	532	446
YDL066W	IDP1	SCM0603	GGCATCCTGAGTAATCTTG	Valid	5.78	3.24	3.44	3.75	4.26	2.84	3274.65	2609.75	2951.28	3479.81	3390.3	1502.85	502	472	484	511	533	447
YDL067C	COX9	SCM0604	GATCTCTTGTTAATCTTATCC	Valid	14.83	16.38	17.1	18.5	16.57	25.2	3289.48	2626.13	2968.38	3498.31	3406.87	1528.05	503	473	485	512	534	448
YDL069C	CBS1	SCM0605	GGCACAGGAAATACATTTG	Valid	0.57	0.55	0.68	0.65	0.59	0.5	3290.05	2626.68	2969.06	3498.96	3407.46	1528.55	504	474	486	513	535	449
YDL070W	BDF2	SCM0606	GGTCGTGAAGAATCCTATG	Valid	8.87	3.34	3.36	3.27	5.16	1.2	3298.92	2630.02	2972.42	3502.23	3412.62	1529.75	505	475	487	514	536	450
YDL072C	YDL072C	SCM0607	GACCAATCCCTTCTAGATA	Valid	23.43	26	25	22.64	24.02	27.31	3322.35	2656.02	2997.42	3524.87	3436.64	1557.06	506	476	488	515	537	451
YDL073W	YDL073W	SCM0608	GATGACAAGTGCTCTATA	Valid	0	-	-	-	-	0.26	3322.35	2656.02	2997.42	3524.87	3436.64	1557.32	506	476	488	515	537	452
YDL074C	YDL074C	SCM0609	GATCAGAGTCCTTTAACTG	Valid	2.44	0.71	0.73	0.7	1.28	0.44	3324.79	2656.73	2998.15	3525.57	3437.92	1557.76	507	477	489	516	538	453
YDL076C	YDL076C	SCM0610	GATTCCCGCGATGTTATAT	Valid	1.36	0.84	0.87	1.2	1.13	1.64	3326.15	2657.57	2999.02	3526.77	3439.05	1559.4	508	478	490	517	539	454
YDL077C	VAM6	SCM0611	GACCATCTGTTCAATAAGTG	Valid	0.33	0.15	0.16	0.13	0.2	0.03	3326.48	2657.72	2999.18	3526.9	3439.25	1559.43	509	479	491	518	540	455
YDL079C	MRK1	SCM0612	GGTCATGTTTATAAACCC	Invalid	0	-	-	-	-	-	3326.48	2657.72	2999.18	3526.9	3439.25	1559.43	509	479	491	518	540	455
YDL080C	THI3	SCM0613	GATCTGGAATGAAATATCCC	Valid	0.75	0.63	0.56	0.78	0.72	0.95	3327.23	2658.35	2999.74	3527.68	3439.97	1560.38	510	480	492	519	541	456
YDL082W	RPL13A	SCM0614	GAGGTTTCTAGACGTAATG	Valid	36.45	29.91	29.84	36.14	34.17	5.17	3363.68	2688.26	3029.58	3563.82	3474.14	1565.55	511	481	493	520	542	457
YDL083C	RPS16B	SCM0615	GACATCGATATCAGAGTTAG	Valid	98.25	126.76	111.23	124.72	116.58	0	3461.93	2815.02	3140.81	3688.54	3590.72	1565.55	512	482	494	521	543	457
YDL084W	SUB2	SCM0616	GGCTGACCAATATTTACATC	Valid	27.39	24.79	26.55	24.56	25.58	13.38	3489.32	2839.81	3167.36	3713.1	3616.3	1578.93	513	483	495	522	544	458
YDL085W	YDL085W	SCM0617	GAACTTGCCTGTTCTATG	Valid	0.32	0.04	0.2	0.05	0.14	2.75	3489.64	2839.85	3167.56	3713.15	3616.44	1581.68	514	484	496	523	545	459
YDL086W	YDL086W	SCM0618	GATTCTGTACAGTGAAATTTA	Valid	5.27	5.66	5.69	7.73	6.22	9.38	3494.91	2845.51	3173.25	3720.88	3622.66	1591.06	515	485	497	524	546	460
YDL088C	ASM4	SCM0619	GGCTATTGTTACCGATATT	Valid	1.04	0.66	0	0.46	0.72	0.25	3495.95	2846.17	3173.25	3721.34	3623.38	1591.31	516	486	497	525	547	461
YDL089W	YDL089W	SCM0620	GACTGCAAGAGTCTTATGAT	Valid	1	0.31	0.35	0.35	0.55	0.14	3496.95	2846.48	3173.6	3721.69	3623.93	1591.45	517	487	498	526	548	462
YDL090C	RAM1	SCM0621	GACCACCTTCATAATTTTGA	Valid	0.65	0.81	0.91	0.78	0.75	0	3497.6	2847.29	3174.51	3722.47	3624.68	1591.45	518	488	499	527	549	462
YDL091C	YDL091C	SCM0622	GATGCCTTCGTAGAATTAC	Valid	1.62	0.55	0.6	0.47	0.88	0.79	3499.22	2847.84	3175.11	3722.94	3625.56	1592.24	519	489	500	528	550	463
YDL092W	SRP14	SCM0623	GAGAGAATACCCACTATTAAT	Valid	4.24	2.85	3.04	3.64	3.58	1.6	3503.46	2850.69	3178.15	3726.58	3629.14	1593.84	520	490	501	529	551	464
YDL093W	PMT5	SCM0624	GACCGACGGTACCATAATTA	Valid	1.19	0.9	0.95	0.77	0.95	0.42	3504.65	2851.59	3179.1	3727.35	3630.09	1594.26	521	491	502	530	552	465
YDL094C	YDL094C	SCM0625	GAAGCTGACTATATTGTC	Valid	1.06	0.66	0.63	0.78	0.83	0.16	3505.71	2852.25	3179.73	3728.13	3630.92	1594.42	522	492	503	531	553	466
YDL095W	PMT1	SCM0626	GGCTACGTGGTATAAGTTA	Valid	21.3	22.91	23.01	0	22.11	5.42	3527.01	2875.16	3202.74	3728.13	3653.03	1599.84	523	493	504	531	554	467
YDL096C	YDL096C	SCM0627	GAAACAGCTAACAGCTAC	Valid	2.41	0.7	0.74	0.99	1.37	0.06	3529.42	2875.86	3203.48	3729.12	3654.4	1599.9	524	494	505	532	555	468
YDL097C	RPN6	SCM0628	GGCTAGATTCCTCAGTTTAT	Valid	19.2	17.3	17.4	21.16	19.22	-	3548.62	2893.16	3220.88	3750.28	3673.62	1599.9	525	495	506	533	556	468
YDL099W	YDL099W	SCM0629	GACTGCTTCTGATGTATTTG	Valid	3.87	0.89	1	0.69	1.82	0.72	3552.49	2894.05	3221.88	3750.97	3675.44	1600.62	526	496	507	534	557	469
YDL100C	YDL100C	SCM0630	GACCCATAACTTAAGTGATG	Valid	17.46	8.77	9	8.34	11.52	1.78	3569.95	2902.82	3230.88	3759.31	3686.96	1602.4	527	497	508	535	558	470
YDL101C	DUN1	SCM0631	GATAGCTGTGAAAATATTCC	Valid	0.93	0.4	0.42	0.73	0.69	0.04	3570.88	2903.22	3231.3	3760.04	3687.65	1602.44	528	498	509	536	559	471
YDL102W	CDC2	SCM0632	GATTGCGTACCCATTAAATC	Valid	0.58	0.21	0.26	0.29	0.36	0	3571.46	2903.43	3231.56	3760.33	3688.01	1602.44	529	499	510	537	560	471
YDL103C	QRI1	SCM0633	GAGGATTATCGTTCTTAGA	Valid	3.33	3.84	4.04	4.12	3.76	2.88	3574.79	2907.27	3235.6	3764.45	3691.77	1605.32	530	500	511	538	561	472
YDL104C	QRI7	SCM0634	GACCATCAACACTTAATAGG	Valid	1.32	0.96	1.04	1	1.09	1.34	3576.11	2908.23	3236.64	3765.45	3692.86	1606.66	531	501	512	539	562	473
YDL105W	QRI2	SCM0635	GACTCAGCATTCTTTAAAC	Valid	0.87	0.25	0.27	0.24	0.45	0.04	3576.98	2908.48	3236.91	3765.69	3693.31	1606.7	532	502	513	540	563	474
YDL106C	GRF10	SCM0636	GACAATCAGTGGTCCATAT	Valid	1.17	0.42	0.48	0.39	0.66	0.27	3578.15	2908.9	3237.39	3766.08	3693.97	1606.97	533	503	514	541	564	475
YDL108W	KIN28	SCM0637	GACTCCAGAACGAGATTTA	Valid	1.24	0.69	0.73	0.89	0.94	0.36	3579.39	2909.59	3238.12	3766.97	3694.91	1607.33	534	504	515	542	565	476
YDL109C	YDL109C	SCM0638	GAACTGGGTCTTAAGGAT	Valid	0.43	0.27	0.3	0.29	0.33	0.23	3579.82	2909.86	3238.42	3767.26	3695.24	1607.56	535	505	516	543	566	477
YDL110C	YDL110C	SCM0639	GAATGATTGATACTGTTCTC	Valid	3.07	2.28	2.54	2.12	2.49	4.68	3582.89	2912.14	3240.96	3769.38	3697.73	1612.24	536	506	517	544	567	478
YDL111C	RRP42	SCM0640	GAAGTCGTACCTATACGAT	Valid	0	2.14	2.42	3.03	2.59	1.54	3582.89	2914.28	3243.38	3772.41	3700.32	1613.78	536	507	518	545	568	479
YDL113C	YDL113C	SCM0641	GACTCAGTGAGCATTCTTAT	Valid	0.93	0.29	0	0.61	0.61	0.28	3583.82	2914.57	3243.38	3773.02	3700.93	1614.06	537	508	518	546	569	480
YDL114W	YDL114W	SCM0642	GATTTGCTCAGGTAGAATAT	Valid	0.36	0.02	0.02	0.03	0.14	0	3584.18	2914.59	3243.4	3773.05	3701.07	1614.06	538	509	519	547	570	480
YDL115C	YDL115C	SCM0643	GACACTACCCAGTTTAGATT	Valid	1.37	0.52	0.56	0.48	0.79	0	3585.55	2915.11	3243.96	3773.53	3701.86	1614.06	539	510	520	548	571	480
YDL116W	NUP84	SCM0644	GACACCTCTTGTACAGTTAG	Valid	1.18	0.64	0.66	0.73	0.85	0.28	3586.73	2915.75	3244.62	3774.26	3702.71	1614.34	540	511	521	549	572	481
YDL117W	YDL117W	SCM0645	GACACCGAGTGCTATAAATT	Valid	4.7	2.44	3.36	3.87	3.67	1.3	3591.43	2918.19	3247.98	3778.13	3706.38	1615.64	541	512	522	550	573	482
YDL118W	YDL118W	SCM0646	GATCAAATTTTTCCATAATGTAG	Valid	0	0.3	0.32	0.32	0.31	0.07	3591.43	2918.49	3248.3	3778.45	3706.69	1615.71	541	513	523	551	574	483
YDL119C	YDL119C	SCM0647	GATCAAATTTTTCCATAATGTAG	Valid	0.41	0.19	0.21	0.27	0.29	0.11	3591.84	2918.68	3248.51	3778.72	3706.98	1615.82	542	514	524	552	575	484
YDL121C	YDL121C	SCM0648	GACTTCTCATTATTGTGATT	Valid	7.28	5.96	6.27	5.21	6.15	3.28	3599.12	2924.64	3254.78	3783.93	3713.13	1619.1	543	515	525	553	576	485
YDL122W	UBP1	SCM0649	GATACTCCAGTCGCTTAATA	Valid	2.09	0.45	0.53	0.42	0.99	-	3601.21	2925.09	3255.31	3784.35	3714.12	1619.1	544	516	526	554	577	485
YDL123W	YDL123W	SCM0650	GATATTCAGCGTTCCTTAAA	Valid	2.7	2.61	2.85	3.92	3.08	4.91	3603.91	2927.7	3258.16	3788.27	3717.2	1624.01	545	517	527	555	578	486
YDL124W	YDL124W	SCM0651	GACCCAACGTAGGATAATT	Valid	14.11	16	16.16	14.57	14.89	17.31	3618.02	2943.7	3274.32	3802.84	3732.09	1641.32	546	518	528	556	579	487
YDL126C	CDC48	SCM0652	GAGCTTCGATAGAATCCT	Valid	20.62	22.34	22.3	20.5	21.15	0	3638.64	2966.04	3296.62	3823.34	3753.24	1641.32	547	519	529	557	580	487
YDL127W	PCL2	SCM0653	GAATGGTGCAATATCTAGC	Valid	0.73	0.35	0.4	0.39	0.49	0.28	3639.37	2966.39	3297.02	3823.73	3753.73	1641.6	548	520	530	558	581	488
YDL128W	VCX1	SCM0654	GATTACCCACAATAGGAAT	Valid	3.85	3.1	3.07	2.7	3.22	3.74	3643.22	2969.49	3300.09	3826.43	3756.95	1645.34	549	521	531	559	582	489
YDL129W	YDL129W	SCM0655	GACACAAGTGTATTTAGTCC	Valid	2.07	0	1.42	1.74	1.91	0	3645.29	2969.49	3301.51	3828.17	3758.86	1645.34	550	521	532	560	583	489
YDL131W	LYS21	SCM0656	GATCATCTGTACCCTTATTT	Valid	14.65	19.84	20.63	18.81	17.77	32.94	3659.94	2989.33	3322.14	3846.98	3776.63	1678.28	551	522	533	561	584	490
YDL132W	CDC53	SCM0657	GATGGCAGTGCTAATATTAC	Valid	1.92	0.49	0.74	0.52	0.98	-	3661.86	2989.82	3322.88	3847.5	3777.61	1678.28	552	523	534	562	585	490
YDL133W	YDL133W	SCM0658	GGTTTGGGAACATGTATCT	Invalid	2.82	1.3	1.35	1.13	1.75	0.35	3661.86	2989.82	3322.88	3847.5	3777.61	1678.28	552	523	534	562	585	490
YDL134C	PPH21	SCM0659	GGTCGTACTGTAAGAATTG	Valid	3.81	5.34	5.15	7.52	5.56	4.01	3665.67	2995.16	3328.03	3855.02	3783.17	1682.29	553	524	535	563	586	491
YDL135C	RDI1	SCM0660	GAGAACTGGCATCTAAAAG	Valid	4.44	2.11	2.24	2.08	2.88	1.03	3670.11	2997.27	3330.27	3857.1	3786.05	1683.32	554	525	536	564	587	492
YDL136W	RPL35B	SCM0661	GATCCAAGGAACAATTAGCT	Valid	67	90.3	0	0	78.65	16.13	3737.11	3087.57	3330.27	3857.1	3864.7	1699.45	555	526	536	564	588	493
YDL137W	ARF2	SCM0662	GATCTAATAGAATGTAAACCTAA	Valid	28.25	30.05	31.98	29.08	29.13	24.4	3765.36	3117.62	3362.25	3886.18	3893.83	1723.85	556	527	537	565	589	494
YDL138W	RGT2	SCM0663	GACAAGTCGACGTAATTTAC	Valid	0.71	0.43	0.46	0.39	0.51	0.7	3766.07	3118.05	3362.71	3886.57	3894.34	1724.55	557	528	538	566	590	495
YDL139C	YDL139C	SCM0664	GACTTTCAATAGTCCTTTTAAG	Valid	0.31	-	0	0	0.31	0.11	3766.38	3118.05	3362.71	3886.57	3894.65	1724.66	558	528	538	566	591	496
YDL140C	RPO21	SCM0665	GAAGCAATCGCTAGATACT	Valid	4.86	2.45	2.59	3.08	3.46	0.65	3771.24	3120.5	3365.3	3889.65	3898.11	1725.31	559	529	539	567	592	497
YDL141W	BPL1	SCM0666	GACTAAGGGCAACTTTGTAT	Valid	1.38	1.15	1.16	0.91	1.15	0.84	3772.62	3121.65	3366.46	3890.56	3899.26	1726.15	560	530	540	568	593	498
YDL142C	CRD1	SCM0667	GATTTATCACGAATAGGATG	Valid	2.09	3	2.83	6.24	3.78	-	3774.71	3124.65	3369.29	3896.8	3903.04	1726.15	561	531	541	569	594	498
YDL143W	CCT4	SCM0668	GGCTGTTGATTCAGAAATC	Valid	9.05	0	7.65	8.21	8.63	1.95	3783.76	3124.65	3376.94	3905.01	3911.67	1728.1	562	531	542	570	595	499
YDL144C	YDL144C	SCM0669	GATGTTCTTGGTAGTCACTA	Valid	2.91	0	0	4.35	3.63	2.96	3786.67	3124.65	3376.94	3909.36	3915.3	1731.06	563	531	542	571	596	500
YDL145C	COP1	SCM0670	GAAACGGAAGGTGTATCTT	Valid	11.09	5.89	6.26	5.47	7.48	3.55	3797.76	3130.54	3383.2	3914.83	3922.78	1734.61	564	532	543	572	597	501
YDL146W	YDL146W	SCM0671	GACTCTTGGTGTCAAGATAA	Valid	0.95	0.64	0.7	0.51	0.7	1.02	3798.71	3131.18	3383.9	3915.34	3923.48	1735.63	565	533	544	573	598	502
YDL147W	RPN5	SCM0672	GACTGGTGTTTAAATCCAAA	Valid	3.96	2.27	2.41	1.95	2.73	0	3802.67	3133.45	3386.31	3917.29	3926.21	1735.63	566	534	545	574	599	502
YDL148C	YDL148C	SCM0673	GACGGTTCACAACTTAAGAA	Invalid	3.16	0.86	0.96	0.64	1.55	0.19	3802.67	3133.45	3386.31	3917.29	3926.21	1735.63	566	534	545	574	599	502
YDL149W	YDL149W	SCM0674	GACGACAAGTGTTATTCTAA	Valid	0.37	0.06	0.06	0.06	0.16	0.08	3803.04	3133.51	3386.37	3917.35	3926.37	1735.71	567	535	546	575	600	503
YDL150W	RPC53	SCM0675	GATAGCGTCCAAATCTAAGA	Valid	0	-	-	-	-	-	3803.04	3133.51	3386.37	3917.35	3926.37	1735.71	567	535	546	575	600	503
YDL151C	YDL151C	SCM0676	GGCCGGTTACTCTTTTATT	Valid	0	-	-	-	-	-	3803.04	3133.51	3386.37	3917.35	3926.37	1735.71	567	535	546	575	600	503
YDL153C	SAS10	SCM0677	GACAGAACCGTAATCCTTAT	Valid	0	-	-	-	-	-	3803.04	3133.51	3386.37	3917.35	3926.37	1735.71	567	535	546	575	600	503
YDL154W	MSH5	SCM0678	GGTAACAGGACGATTAGTT	Valid	0	-	-	-	-	-	3803.04	3133.51	3386.37	3917.35	3926.37	1735.71	567	535	546	575	600	503
YDL155W	CLB3	SCM0679	GATTCTGACATGTATACGAA	Valid	0	-	-	-	-	-	3803.04	3133.51	3386.37	3917.35	3926.37	1735.71	567	535	546	575	600	503
YDL156W	YDL156W	SCM0680	GATTGTCTCCACATATGAC	Valid	0.89	0.25	0.3	0.33	0.49	0.22	3803.93	3133.76	3386.67	3917.68	3926.86	1735.93	568	536	547	576	601	504
YDL158C	YDL158C	SCM0681	GACATAATCAGGAGAGTCTATA	Valid	3.51	3.99	4.23	3.73	3.74	2.22	3807.44	3137.75	3390.9	3921.41	3930.6	1738.15	569	537	548	577	602	505
YDL159W	STE7	SCM0682	GACTGTCCGTTTATAAAAGG	Valid	1.55	1.29	1.44	1.02	1.29	0.67	3808.99	3139.04	3392.34	3922.43	3931.89	1738.82	570	538	549	578	603	506
YDL160C	DHH1	SCM0683	GACAAGAAAATCACTGATTTAG	Valid	6.53	6.17	6.42	7.5	6.73	2.55	3815.52	3145.21	3398.76	3929.93	3938.62	1741.37	571	539	550	579	604	507
YDL162C	YDL162C	SCM0684	GATGACAGAGTTAAACAG	Valid	0.15	-	-	-	0.15	-	3815.67	3145.21	3398.76	3929.93	3938.77	1741.37	572	539	550	579	605	507
YDL164C	CDC9	SCM0685	GACAGGTGCATTTACTAAAT	Valid	4.6	5.38	4.97	5.73	5.24	0.75	3820.27	3150.59	3403.73	3935.66	3944.01	1742.12	573	540	551	580	606	508
YDL165W	CDC36	SCM0686	GAACTTTCAAGTACATATGA	Valid	7.6	9.07	10.26	12.56	9.74	10.29	3827.87	3159.66	3413.99	3948.22	3953.75	1752.41	574	541	552	581	607	509
YDL166C	YDL166C	SCM0687	GAGACAGGGAAATAGTAT	Valid	7.31	10.41	11.09	12.46	10.06	3.89	3835.18	3170.07	3425.08	3960.68	3963.81	1756.3	575	542	553	582	608	510
YDL167C	NRP1	SCM0688	GACATTCAACGCTAGTACTT	Valid	1.54	0.53	0.51	0.54	0.87	0.13	3836.72	3170.6	3425.59	3961.22	3964.68	1756.43	576	543	554	583	609	511
YDL168W	SFA1	SCM0689	GACCACAAGATTTCATAA	Valid	0	-	-	-	-	1.49	3836.72	3170.6	3425.59	3961.22	3964.68	1757.92	576	543	554	583	609	512
YDL169C	UGX2	SCM0690	GACCAGTTCGGTATTTACAT	Valid	0.67	0.15	0.15	0.21	0.34	2.4	3837.39	3170.75	3425.74	3961.43	3965.02	1760.32	577	544	555	584	610	513
YDL170W	UGA3	SCM0691	GATTTCAAAGACTGCTTATC	Valid	0.48	0.17	0.21	0.13	0.26	0.55	3837.87	3170.92	3425.95	3961.56	3965.28	1760.87	578	545	556	585	611	514
YDL171C	GLT1	SCM0692	GGTTACTGACGCTAGATAT	Valid	7.35	5.68	5.99	7.33	6.79	18.16	3845.22	3176.6	3431.94	3968.89	3972.07	1779.03	579	546	557	586	612	515
YDL173W	YDL173W	SCM0693	GACTGGCAACATCCATAAAT	Valid	3.32	2.9	3.01	2.56	2.93	1.38	3848.54	3179.5	3434.95	3971.45	3975	1780.41	580	547	558	587	613	516
YDL174C	DLD1	SCM0694	GGTGGTATCCTTTGATACTA	Valid	2.84	2.94	3.01	2.79	2.86	2.83	3851.38	3182.44	3437.96	3974.24	3977.86	1783.24	581	548	559	588	614	517
YDL175C	YDL175C	SCM0695	GACACTGGTTCTAATTTGTC	Valid	0.62	0.32	0.36	0.36	0.43	0.77	3852	3182.76	3438.32	3974.6	3978.29	1784.01	582	549	560	589	615	518
YDL176W	YDL176W	SCM0696	GGCCTTCGATGTATTTAC	Valid	0	0.23	0.25	-	0.23	0.13	3852	3182.99	3438.57	3974.6	3978.52	1784.14	582	550	561	589	616	519
YDL178W	AIP2	SCM0697	GATGACTTAGGTCTCAATAC	Valid	0	-	-	-	-	1.97	3852	3182.99	3438.57	3974.6	3978.52	1786.11	582	550	561	589	616	520
YDL180W	YDL180W	SCM0698	GATGGTCCGATTAAATCAT	Valid	0.81	0.34	0.37	0.41	0.52	0.41	3852.81	3183.33	3438.94	3975.01	3979.04	1786.52	583	551	562	590	617	521
YDL182W	LYS20	SCM0699	GACAGTAGCATCTGAACAAT	Valid	9.4	6.99	7.24	8.59	8.33	12.04	3862.21	3190.32	3446.18	3983.6	3987.37	1798.56	584	552	563	591	618	522
YDL183C	YDL183C	SCM0700	GGCTTTTAATATTCTAGACTGA	Valid	0.52	0.13	0.12	0.11	0.25	0.31	3862.73	3190.45	3446.3	3983.71	3987.62	1798.87	585	553	564	592	619	523
YDL185W	TFP1	SCM0701	GACTGATGGAAACCATTTAC	Invalid	15.82	8.07	8.37	8.8	10.9	3.54	3862.73	3190.45	3446.3	3983.71	3987.62	1798.87	585	553	564	592	619	523
YDL186W	YDL186W	SCM0702	GGCTCAAAACAGATTCTTA	Valid	0.5	0.32	0.35	0	0.41	0	3863.23	3190.77	3446.65	3983.71	3988.03	1798.87	586	554	565	592	620	523
YDL188C	PPH22	SCM0703	GGTTACCACATCTATAAC	Valid	2.28	1.78	1.94	1.55	1.87	0	3865.51	3192.55	3448.59	3985.26	3989.9	1798.87	587	555	566	593	621	523
YDL189W	YDL189W	SCM0704	GACCTTACATGTACAATATGAAT	Valid	0	-	-	-	-	0.81	3865.51	3192.55	3448.59	3985.26	3989.9	1799.68	587	555	566	593	621	524
YDL190C	UFD2	SCM0705	GATCCTCTAACGGATTTATG	Valid	0	-	-	-	-	0.4	3865.51	3192.55	3448.59	3985.26	3989.9	1800.08	587	555	566	593	621	525
YDL191W	RPL35A	SCM0706	GAAGCCTTAATAGCGTACT	Valid	75.3	105.48	90.59	131.37	104.05	14.94	3940.81	3298.03	3539.18	4116.63	4093.95	1815.02	588	556	567	594	622	526
YDL192W	ARF1	SCM0707	GATTGGGTGAAGTTATCAC	Invalid	0	-	-	-	-	-	3940.81	3298.03	3539.18	4116.63	4093.95	1815.02	588	556	567	594	622	526
YDL193W	YDL193W	SCM0708	GATCAGTTCTGAATCAACTA	Valid	3.76	3.68	3.71	4.21	3.88	2.84	3944.57	3301.71	3542.89	4120.84	4097.83	1817.86	589	557	568	595	623	527
YDL194W	SNF3	SCM0709	GACGAAGGGTTTGACATTAG	Valid	0.67	0.21	0.23	0.19	0.36	0.36	3945.24	3301.92	3543.12	4121.03	4098.19	1818.22	590	558	569	596	624	528
YDL195W	SEC31	SCM0710	GATTGTCTGGTAATATCGAA	Valid	5.29	4.17	4.37	4.77	4.74	0.94	3950.53	3306.09	3547.49	4125.8	4102.93	1819.16	591	559	570	597	625	529
YDL196W	YDL196W	SCM0711	GATTGGTGGAGAATTATGT	Valid	0.4	0.13	0.09	0.05	0.19	0.04	3950.93	3306.22	3547.58	4125.85	4103.12	1819.2	592	560	571	598	626	530
YDL197C	ASF2	SCM0712	GATCACGATGTTATCCTACA	Invalid	2.17	1.58	1.71	1.48	1.74	0.5	3950.93	3306.22	3547.58	4125.85	4103.12	1819.2	592	560	571	598	626	530
YDL198C	YHM1	SCM0713	GACGCTTTCAGGATTATCAA	Valid	0	-	-	-	-	0	3950.93	3306.22	3547.58	4125.85	4103.12	1819.2	592	560	571	598	626	530
YDL199C	YDL199C	SCM0714	GATCAGGAAGCTAATAGTTC	Valid	0.37	0.23	0.26	0.19	0.26	0.35	3951.3	3306.45	3547.84	4126.04	4103.38	1819.55	593	561	572	599	627	531
YDL200C	MGT1	SCM0715	GACAATGTACGATTTACAGG	Valid	1.17	1.37	1.42	1.83	1.46	1.61	3952.47	3307.82	3549.26	4127.87	4104.84	1821.16	594	562	573	600	628	532
YDL201W	YDL201W	SCM0716	GAGGTAACGCTATGAAATT	Valid	2.2	0.88	0.9	0.86	1.31	0.48	3954.67	3308.7	3550.16	4128.73	4106.15	1821.64	595	563	574	601	629	533
YDL202W	MRPL11	SCM0717	GGTTGCAGCTAAGGTTTAT	Valid	2.66	1.57	1.68	1.62	1.95	0.58	3957.33	3310.27	3551.84	4130.35	4108.1	1822.22	596	564	575	602	630	534
YDL203C	YDL203C	SCM0718	GGTTCAGACCGTATAAATG	Valid	1.58	1.14	1.25	1.68	1.47	0.43	3958.91	3311.41	3553.09	4132.03	4109.57	1822.65	597	565	576	603	631	535
YDL204W	YDL204W	SCM0719	GATATGAGGCTTTAAGAC	Valid	0.56	0.22	0.24	0.25	0.34	1.64	3959.47	3311.63	3553.33	4132.28	4109.91	1824.29	598	566	577	604	632	536
YDL205C	HEM3	SCM0720	GACAATGGCCTTTAATAGTA	Valid	2.06	-	3.68	4.02	3.04	2.84	3961.53	3311.63	3557.01	4136.3	4112.95	1827.13	599	566	578	605	633	537
YDL206W	YDL206W	SCM0721	GAGTTGTCGATAACATCTG	Invalid	3.44	1.85	1.86	1.86	2.38	2.97	3961.53	3311.63	3557.01	4136.3	4112.95	1827.13	599	566	578	605	633	537
YDL207W	GLE1	SCM0722	GATGAGGAAACATGTTCTAC	Valid	2.73	1.78	1.87	2.29	2.27	1.51	3964.26	3313.41	3558.88	4138.59	4115.22	1828.64	600	567	579	606	634	538
YDL208W	NHP2	SCM0723	GACATTGGCCTCTAAGAAAC	Valid	27.5	29.76	27.28	29.89	29.05	8.38	3991.76	3343.17	3586.16	4168.48	4144.27	1837.02	601	568	580	607	635	539
YDL209C	YDL209C	SCM0724	GATACCCAGCGATAAAGAAT	Valid	1.7	0.53	0	0.4	0.88	0	3993.46	3343.7	3586.16	4168.88	4145.15	1837.02	602	569	580	608	636	539
YDL210W	UGA4	SCM0725	GATGCCAAGAAATCAGTC	Valid	0.34	0.18	0.21	0.11	0.21	-	3993.8	3343.88	3586.37	4168.99	4145.36	1837.02	603	570	581	609	637	539
YDL211C	YDL211C	SCM0726	GACATCGGAAATATACTCC	Valid	1.66	1.05	1.05	1.01	1.24	0.15	3995.46	3344.93	3587.42	4170	4146.6	1837.17	604	571	582	610	638	540
YDL212W	SHR3	SCM0727	GATGCTCTTGAGTAGAGTTA	Valid	26.6	36.57	37.14	39.7	34.29	0	4022.06	3381.5	3624.56	4209.7	4180.89	1837.17	605	572	583	611	639	540
YDL213C	YDL213C	SCM0728	GGTCGGGTGAACTATTTTT	Valid	0	-	-	-	-	0.77	4022.06	3381.5	3624.56	4209.7	4180.89	1837.94	605	572	583	611	639	541
YDL214C	YDL214C	SCM0729	GGTGAAGACAATGGATAGT	Valid	0.32	0.03	0.06	0.04	0.13	0.12	4022.38	3381.53	3624.62	4209.74	4181.02	1838.06	606	573	584	612	640	542
YDL215C	GDH2	SCM0730	GGCTGACACCAGTATTAGA	Valid	0.87	0.62	0.67	0.57	0.69	0.44	4023.25	3382.15	3625.29	4210.31	4181.71	1838.5	607	574	585	613	641	543
YDL216C	YDL216C	SCM0731	GGTGCATTTAGGACAATA	Valid	0.71	0.16	0.16	0.18	0.35	0.2	4023.96	3382.31	3625.45	4210.49	4182.06	1838.7	608	575	586	614	642	544
YDL217C	TIM22	SCM0732	GAGAGGTGTATCATATGCC	Valid	2.1	1.82	1.88	1.91	1.94	0.54	4026.06	3384.13	3627.33	4212.4	4184	1839.24	609	576	587	615	643	545
YDL218W	YDL218W	SCM0733	GGCAGACGGATTATACTAT	Valid	0.49	0.14	0.14	0.18	0.27	0.24	4026.55	3384.27	3627.47	4212.58	4184.27	1839.48	610	577	588	616	644	546
YDL220C	CDC13	SCM0734	GATTTGTGCCAAATAGACTA	Invalid	15.33	9.87	10.98	13.74	12.98	4.13	4026.55	3384.27	3627.47	4212.58	4184.27	1839.48	610	577	588	616	644	546
YDL221W	YDL221W	SCM0735	GGTTCCACTCCCTTATATT	Invalid	30.54	23.64	21.88	25.3	26.49	11.59	4026.55	3384.27	3627.47	4212.58	4184.27	1839.48	610	577	588	616	644	546
YDL223C	YDL223C	SCM0736	GACGTCGCTAGAATATTCTT	Valid	0.41	0.28	0.31	0.23	0.31	1.74	4026.96	3384.55	3627.78	4212.81	4184.58	1841.22	611	578	589	617	645	547
YDL224C	WHI4	SCM0737	GGTGTCAAGTATAGAACT	Invalid	4.35	4.28	4.45	4.1	4.24	3	4026.96	3384.55	3627.78	4212.81	4184.58	1841.22	611	578	589	617	645	547
YDL226C	GCS1	SCM0738	GACTTGGAATCCATAACTAC	Valid	3.77	3.5	3.75	4.53	3.93	1.52	4030.73	3388.05	3631.53	4217.34	4188.51	1842.74	612	579	590	618	646	548
YDL227C	HO	SCM0739	GGCTTTCCAGAATGGATTA	Valid	0.65	0.26	0.31	0.23	0.38	0.02	4031.38	3388.31	3631.84	4217.57	4188.89	1842.76	613	580	591	619	647	549
YDL230W	PTP1	SCM0740	GACTATCCGGGAATGATTAC	Valid	2.84	2.86	3.01	2.36	2.69	0	4034.22	3391.17	3634.85	4219.93	4191.58	1842.76	614	581	592	620	648	549
YDL231C	YDL231C	SCM0741	GACGGCAGGATTCTTATAGT	Valid	0.61	0.32	0.25	0.32	0.42	0.45	4034.83	3391.49	3635.1	4220.25	4192	1843.21	615	582	593	621	649	550
YDL232W	OST4	SCM0742	GACAACAGCATGGTAAATGA	Valid	8.58	9.32	10.81	11.32	9.74	4.74	4043.41	3400.81	3645.91	4231.57	4201.74	1847.95	616	583	594	622	650	551
YDL233W	YDL233W	SCM0743	GATTGTCCCTGATATTGAAT	Valid	1.84	1.09	1.19	1.2	1.38	0.9	4045.25	3401.9	3647.1	4232.77	4203.12	1848.85	617	584	595	623	651	552
YDL234C	GYP7	SCM0744	GGTCAGCCAACTATCGATA	Valid	0	-	-	-	-	0.44	4045.25	3401.9	3647.1	4232.77	4203.12	1849.29	617	584	595	623	651	553
YDL236W	PHO13	SCM0745	GATACCGCTTTCTCCAAATA	Valid	6.77	9.02	0	9.62	8.47	9.72	4052.02	3410.92	3647.1	4242.39	4211.59	1859.01	618	585	595	624	652	554
YDL237W	YDL237W	SCM0746	GACTGTGGGTCATAATGAAG	Valid	3.34	2.01	2.22	1.88	2.41	1.29	4055.36	3412.93	3649.32	4244.27	4214	1860.3	619	586	596	625	653	555
YDL238C	YDL238C	SCM0747	GACAAGACTCGAAATAACAG	Valid	0.56	0.19	0.29	0.23	0.33	0.37	4055.92	3413.12	3649.61	4244.5	4214.33	1860.67	620	587	597	626	654	556
YDL239C	YDL239C	SCM0748	GGTATTTCGCTCATCTAAAA	Valid	0.54	0.17	0.19	0.19	0.3	0.58	4056.46	3413.29	3649.8	4244.69	4214.63	1861.25	621	588	598	627	655	557
YDL240W	LRG1	SCM0749	GGTAGGCAGAAACTCTTTA	Valid	0.88	0.28	0.3	0.2	0.45	0.25	4057.34	3413.57	3650.1	4244.89	4215.08	1861.5	622	589	599	628	656	558
YDL242W	YDL242W	SCM0750	GGTACTCTTTGATAACTATCA	Valid	0.5	0.16	0.17	0.15	0.27	0.06	4057.84	3413.73	3650.27	4245.04	4215.35	1861.56	623	590	600	629	657	559
YDL248W	COS7	SCM0751	GAAAGCGTAGATGTGTTATC	Valid	0.83	0.4	0.41	0.57	0.6	0.21	4058.67	3414.13	3650.68	4245.61	4215.95	1861.77	624	591	601	630	658	560
YDR003W	YDR003W	SCM0752	GAAGGAGTGCAACTATGAA	Valid	2.36	2.1	2.29	1.88	2.11	2.01	4061.03	3416.23	3652.97	4247.49	4218.06	1863.78	625	592	602	631	659	561
YDR004W	RAD57	SCM0753	GAGCTGTAACGACCTAATA	Valid	0.81	0.42	0.32	0.48	0.57	0.4	4061.84	3416.65	3653.29	4247.97	4218.63	1864.18	626	593	603	632	660	562
YDR008C	YDR008C	SCM0754	GAGGTTATTACTGAGTAGTAT	Valid	5.91	9.94	6.33	9.67	8.51	3.68	4067.75	3426.59	3659.62	4257.64	4227.14	1867.86	627	594	604	633	661	563
YDR009W	GAL3	SCM0755	GAGCAACTGTTACCTCTAT	Valid	0.41	0.19	0.12	0.21	0.27	0.05	4068.16	3426.78	3659.74	4257.85	4227.41	1867.91	628	595	605	634	662	564
YDR010C	YDR010C	SCM0756	GATGTATGACTCGTAGAAAT	Invalid	0	-	-	-	-	-	4068.16	3426.78	3659.74	4257.85	4227.41	1867.91	628	595	605	634	662	564
YDR011W	SNQ2	SCM0757	GGTTAGCACAATCCATATG	Valid	6.21	4.57	4.75	4.9	5.23	1.51	4074.37	3431.35	3664.49	4262.75	4232.64	1869.42	629	596	606	635	663	565
YDR014W	YDR014W	SCM0758	GAAATGGTAGAACTTACATC	Valid	2.13	0.55	0.63	1.1	1.26	0.77	4076.5	3431.9	3665.12	4263.85	4233.9	1870.19	630	597	607	636	664	566
YDR015C	YDR015C	SCM0759	GAGAAGACTGTTTAATTTGG	Valid	0.41	0.1	0.13	0.09	0.2	0.07	4076.91	3432	3665.25	4263.94	4234.1	1870.26	631	598	608	637	665	567
YDR016C	YDR016C	SCM0760	GGCTTCGTCTGATAAACTT	Valid	2.81	3.24	3.44	4.14	3.4	3.12	4079.72	3435.24	3668.69	4268.08	4237.5	1873.38	632	599	609	638	666	568
YDR017C	KCS1	SCM0761	GAGAATCTGCGGATTAAAG	Valid	2.31	0.79	0.76	0.83	1.31	0.65	4082.03	3436.03	3669.45	4268.91	4238.81	1874.03	633	600	610	639	667	569
YDR018C	YDR018C	SCM0762	GATATAGCCCTGTCTTTAAA	Valid	0.69	0.26	0.76	0.4	0.45	0.54	4082.72	3436.29	3670.21	4269.31	4239.26	1874.57	634	601	611	640	668	570
YDR019C	GCV1	SCM0763	GACCTTTCTGTACATAAGC	Valid	5.18	3.87	4.26	4.28	4.44	-	4087.9	3440.16	3674.47	4273.59	4243.7	1874.57	635	602	612	641	669	570
YDR020C	YDR020C	SCM0764	GATCGATTGCTTTAACTATAC	Invalid	4.87	2.09	2.29	1.93	2.96	0	4087.9	3440.16	3674.47	4273.59	4243.7	1874.57	635	602	612	641	669	570
YDR021W	FAL1	SCM0765	GATCTTGGTGTTACAGAATAT	Valid	1.7	0.74	0.88	0.62	1.02	0.7	4089.6	3440.9	3675.35	4274.21	4244.72	1875.27	636	603	613	642	670	571
YDR022C	CIS1	SCM0766	GAGCATCACTTGAATCTAC	Valid	0.65	0.27	0.3	0.29	0.4	0.48	4090.25	3441.17	3675.65	4274.5	4245.12	1875.75	637	604	614	643	671	572
YDR023W	SES1	SCM0767	GACAAGTAGGAAATATCGTTC	Valid	19.6	14.39	14.27	11.28	15.09	2.62	4109.85	3455.56	3689.92	4285.78	4260.21	1878.37	638	605	615	644	672	573
YDR025W	RPS11A	SCM0768	GACCACTGAATTAACCGTTC	Invalid	0	-	-	-	-	-	4109.85	3455.56	3689.92	4285.78	4260.21	1878.37	638	605	615	644	672	573
YDR026C	YDR026C	SCM0769	GAATGCTCAACATACTTCT	Valid	1.55	0	0.93	0.88	1.22	0.61	4111.4	3455.56	3690.85	4286.66	4261.43	1878.98	639	605	616	645	673	574
YDR028C	REG1	SCM0770	GATGAAGCTGGATATCGTAG	Valid	2.15	0	0	1.27	1.71	0.4	4113.55	3455.56	3690.85	4287.93	4263.14	1879.38	640	605	616	646	674	575
YDR030C	RAD28	SCM0771	GATGAGGAACAGACTGTATT	Valid	0.68	0.48	0.14	0.13	0.43	0.15	4114.23	3456.04	3690.99	4288.06	4263.57	1879.53	641	606	617	647	675	576
YDR032C	YDR032C	SCM0772	GATTATGAACTCTTTGTCTAC	Valid	13.96	19.15	17.95	20.58	17.9	30.96	4128.19	3475.19	3708.94	4308.64	4281.47	1910.49	642	607	618	648	676	577
YDR033W	YDR033W	SCM0773	GACTGCTATTGTCGTTAGTA	Valid	27.78	0	22.12	19.67	23.73	25.2	4155.97	3475.19	3731.06	4328.31	4305.2	1935.69	643	607	619	649	677	578
YDR034C	LYS14	SCM0774	GATGGAGGTCTCACTTAAA	Valid	1.02	0.46	0.48	0.56	0.68	2.09	4156.99	3475.65	3731.54	4328.87	4305.88	1937.78	644	608	620	650	678	579
YDR035W	ARO3	SCM0775	GAAATCCGTAGACCTTTAT	Valid	4.43	0	0	3.34	3.89	0	4161.42	3475.65	3731.54	4332.21	4309.77	1937.78	645	608	620	651	679	579
YDR036C	YDR036C	SCM0776	GGTACTATTGAAGACATAATG	Valid	2.65	0	3.54	3.56	3.11	0.84	4164.07	3475.65	3735.08	4335.77	4312.88	1938.62	646	608	621	652	680	580
YDR037W	KRS1	SCM0777	GGGAACAATAAGACTTCT	Valid	42.98	36.54	33.19	35.29	38.27	26.23	4207.05	3512.19	3768.27	4371.06	4351.15	1964.85	647	609	622	653	681	581
YDR038C	ENA5	SCM0778	GACCTCTGAATCATTAGGAG	Valid	0.97	0.74	0.84	0.64	0.78	0.7	4208.02	3512.93	3769.11	4371.7	4351.93	1965.55	648	610	623	654	682	582
YDR040C	ENA1	SCM0779	GGGTGATGACACTAAAAT	Valid	0	0.38	0.42	0.53	0.46	1.4	4208.02	3513.31	3769.53	4372.23	4352.39	1966.95	648	611	624	655	683	583
YDR041W	YDR041W	SCM0780	GATGTAGAGGCAGTCTACTA	Valid	2.44	1.79	1.89	1.52	1.92	1.03	4210.46	3515.1	3771.42	4373.75	4354.31	1967.98	649	612	625	656	684	584
YDR044W	HEM13	SCM0781	GACAGTTGGTGGAATAATTG	Valid	2.78	3.24	3.5	4.09	3.37	1.13	4213.24	3518.34	3774.92	4377.84	4357.68	1969.11	650	613	626	657	685	585
YDR046C	BAP3	SCM0782	GGCCAAGGAACACATTAAT	Valid	3.49	3.21	3.38	3.48	3.39	5.25	4216.73	3521.55	3778.3	4381.32	4361.07	1974.36	651	614	627	658	686	586
YDR047W	HEM12	SCM0783	GATTCGGCAATTTGTCTTAA	Valid	2.53	3.09	3.28	3.49	3.04	1.99	4219.26	3524.64	3781.58	4384.81	4364.11	1976.35	652	615	628	659	687	587
YDR048C	YDR048C	SCM0784	GGTGAGCCAGTCATTTTAC	Valid	0.35	0.04	0.04	0.09	0.16	0.89	4219.61	3524.68	3781.62	4384.9	4364.27	1977.24	653	616	629	660	688	588
YDR049W	YDR049W	SCM0785	GATTGGAACCCTAATTTCTG	Valid	0.53	0.15	0.14	0.17	0.28	0	4220.14	3524.83	3781.76	4385.07	4364.55	1977.24	654	617	630	661	689	588
YDR050C	TPI1	SCM0786	GATCCAGCTACCTACTTAGA	Valid	185.69	0	186.97	180.97	183.33	93.25	4405.83	3524.83	3968.73	4566.04	4547.88	2070.49	655	617	631	662	690	589
YDR051C	YDR051C	SCM0787	GACCTAGGTTAATTGTAC	Valid	1.56	0	1.1	1.18	1.37	0.61	4407.39	3524.83	3969.83	4567.22	4549.25	2071.1	656	617	632	663	691	590
YDR052C	DBF4	SCM0788	GATACCGACATTTTATCG	Valid	1.77	0.79	0.78	0.8	1.12	0.25	4409.16	3525.62	3970.61	4568.02	4550.37	2071.35	657	618	633	664	692	591
YDR053W	YDR053W	SCM0789	GACGTTAAAGGAAACAGATAC	Valid	1.84	0	0.65	0.48	1.16	-	4411	3525.62	3971.26	4568.5	4551.53	2071.35	658	618	634	665	693	591
YDR054C	CDC34	SCM0790	GATCTTCCGGAAATCTCATT	Valid	2.69	1.53	1.64	1.81	2.01	0.83	4413.69	3527.15	3972.9	4570.31	4553.54	2072.18	659	619	635	666	694	592
YDR056C	YDR056C	SCM0791	GACTTTTAGGCCTATTGATT	Valid	8.31	9.83	11.25	11.64	9.93	7.26	4422	3536.98	3984.15	4581.95	4563.47	2079.44	660	620	636	667	695	593
YDR057W	YDR057W	SCM0792	GACTAATGGACATATTCTCC	Valid	0	0	0	0	-	0	4422	3536.98	3984.15	4581.95	4563.47	2079.44	660	620	636	667	695	593
YDR058C	TGL2	SCM0793	GGCCTTGTAACCATAAATAGT	Valid	0.6	0.58	0.67	0.99	0.72	1.37	4422.6	3537.56	3984.82	4582.94	4564.19	2080.81	661	621	637	668	696	594
YDR059C	UBC5	SCM0794	GACTGAAGGACCCATAATAG	Valid	0	1.66	1.89	1.61	1.64	7.33	4422.6	3539.22	3986.71	4584.55	4565.83	2088.14	661	622	638	669	697	595
YDR060W	YDR060W	SCM0795	GATCGAAGGCGTCATATTTA	Valid	7.56	2.99	3.41	3.53	4.69	0.59	4430.16	3542.21	3990.12	4588.08	4570.52	2088.73	662	623	639	670	698	596
YDR061W	YDR061W	SCM0796	GATTCGCCTTTGTATGAAAC	Valid	0.56	0.34	0.39	0.48	0.46	0.1	4430.72	3542.55	3990.51	4588.56	4570.98	2088.83	663	624	640	671	699	597
YDR062W	LCB2	SCM0797	GATGAAGCCCATTCTATAG	Valid	7.87	8.98	9.76	11.71	9.52	4.05	4438.59	3551.53	4000.27	4600.27	4580.5	2092.88	664	625	641	672	700	598
YDR063W	YDR063W	SCM0798	GATTCAAACAGACTCCCTTA	Invalid	5	2.95	3.26	2.66	3.54	3.4	4438.59	3551.53	4000.27	4600.27	4580.5	2092.88	664	625	641	672	700	598
YDR064W	RPS13	SCM0799	GATCCCAGAAGATTTGTACT	Valid	228.13	135.19	120.71	117.26	160.19	27.76	4666.72	3686.72	4120.98	4717.53	4740.69	2120.64	665	626	642	673	701	599
YDR065W	YDR065W	SCM0800	GACTCCCTTCTATAAAGAGT	Valid	0	0	0	1.62	1.62	0.32	4666.72	3686.72	4120.98	4719.15	4742.31	2120.96	665	626	642	674	702	600
YDR066C	YDR066C	SCM0801	GAAGCCATCAGATGAATTT	Valid	0.64	0	0.42	0.41	0.53	0.27	4667.36	3686.72	4121.4	4719.56	4742.84	2121.23	666	626	643	675	703	601
YDR067C	YDR067C	SCM0802	GGTATCCATACTAAATGAG	Valid	1.12	0.72	0.75	0.82	0.89	1.1	4668.48	3687.44	4122.15	4720.38	4743.73	2122.33	667	627	644	676	704	602
YDR068W	DOS2	SCM0803	GATCATCTTTCTCGATTACT	Valid	1.38	0.54	0.58	0.53	0.82	0.35	4669.86	3687.98	4122.73	4720.91	4744.55	2122.68	668	628	645	677	705	603
YDR069C	DOA4	SCM0804	GAATTCGTGTTACATGAAC	Valid	0.52	0.25	0.31	0.38	0.38	0.2	4670.38	3688.23	4123.04	4721.29	4744.93	2122.88	669	629	646	678	706	604
YDR071C	YDR071C	SCM0805	GATGCTTTCGATAGTAATGT	Valid	8.26	5.18	5.85	7.68	7.04	2.44	4678.64	3693.41	4128.89	4728.97	4751.97	2125.32	670	630	647	679	707	605
YDR072C	IPT1	SCM0806	GATGGCTGTCTATATTCAAG	Valid	4.18	2.32	2.66	2.21	2.9	1.13	4682.82	3695.73	4131.55	4731.18	4754.87	2126.45	671	631	648	680	708	606
YDR073W	SNF11	SCM0807	GACTTGCTAGAGTTATTCAG	Valid	2.74	0	0	0	2.74	1.84	4685.56	3695.73	4131.55	4731.18	4757.61	2128.29	672	631	648	680	709	607
YDR074W	TPS2	SCM0808	GACGTAGATTCTTTGCCTATA	Invalid	2.65	1.15	1.22	1	1.6	1.85	4685.56	3695.73	4131.55	4731.18	4757.61	2128.29	672	631	648	680	709	607
YDR075W	PPH3	SCM0809	GGCTATGTTTAAATTCACA	Valid	1.46	0.71	0.78	0.57	0.91	0.43	4687.02	3696.44	4132.33	4731.75	4758.52	2128.72	673	632	649	681	710	608
YDR076W	RAD55	SCM0810	GAAGCGTTCTCTTAGTATG	Valid	0.58	0	0.52	0.41	0.5	0.76	4687.6	3696.44	4132.85	4732.16	4759.02	2129.48	674	632	650	682	711	609
YDR079W	PET100	SCM0811	GACCAAATCCCGTTTAATTT	Valid	1.94	1.62	1.67	2.07	1.88	2.17	4689.54	3698.06	4134.52	4734.23	4760.9	2131.65	675	633	651	683	712	610
YDR080W	VPS41	SCM0812	GGATTCCAACTCATATGA	Valid	0.54	0.17	0.22	0.14	0.28	0.23	4690.08	3698.23	4134.74	4734.37	4761.18	2131.88	676	634	652	684	713	611
YDR081C	PDC2	SCM0813	GATGTCAGTACATTAATCGAT	Valid	1.34	0.52	0.5	0.45	0.77	0.36	4691.42	3698.75	4135.24	4734.82	4761.95	2132.24	677	635	653	685	714	612
YDR082W	STN1	SCM0814	GAGTGCCTGTATAACATTG	Valid	0.64	-	0.27	0.17	0.41	0.18	4692.06	3698.75	4135.51	4734.99	4762.36	2132.42	678	635	654	686	715	613
YDR083W	YDR083W	SCM0815	GATTCGAATCTTGTAAACAT	Invalid	62.05	25.75	27.71	22.03	36.61	14.42	4692.06	3698.75	4135.51	4734.99	4762.36	2132.42	678	635	654	686	715	613
YDR084C	YDR084C	SCM0816	GACATCTGTAGAATCATACC	Valid	3.69	4.01	4.2	4.03	3.91	2.8	4695.75	3702.76	4139.71	4739.02	4766.27	2135.22	679	636	655	687	716	614
YDR085C	AFR1	SCM0817	GATCGAATCTGATATACTCC	Valid	1.19	0.7	0.78	0.76	0.88	0.56	4696.94	3703.46	4140.49	4739.78	4767.15	2135.78	680	637	656	688	717	615
YDR087C	RRP1	SCM0818	GATGGGAAAGATTGCTTAAA	Valid	4.65	0	3.8	3.91	4.28	1.25	4701.59	3703.46	4144.29	4743.69	4771.43	2137.03	681	637	657	689	718	616
YDR088C	SLU7	SCM0819	GATGCTGATAATTCTCAG	Valid	0.85	0.56	0.59	0.42	0.61	0.36	4702.44	3704.02	4144.88	4744.11	4772.04	2137.39	682	638	658	690	719	617
YDR089W	YDR089W	SCM0820	GGCAGAGGGTAATATGTTC	Invalid	0.6	0.24	0.29	0.16	0.33	0.17	4702.44	3704.02	4144.88	4744.11	4772.04	2137.39	682	638	658	690	719	617
YDR090C	YDR090C	SCM0821	GATTCCAGCAACTATTGAGT	Valid	2.87	2.26	2.39	1.82	2.32	-	4705.31	3706.28	4147.27	4745.93	4774.36	2137.39	683	639	659	691	720	617
YDR091C	YDR091C	SCM0822	GACGAGGAATGTTATCAACA	Valid	5.12	0	3.4	2.95	4.04	0.62	4710.43	3706.28	4150.67	4748.88	4778.4	2138.01	684	639	660	692	721	618
YDR092W	UBC13	SCM0823	GAAGACGGTATTTTCGAA	Valid	4.23	4.21	5.03	5.34	4.59	6.16	4714.66	3710.49	4155.7	4754.22	4782.99	2144.17	685	640	661	693	722	619
YDR093W	YDR093W	SCM0824	GACCTCTTTGGATTATGAGAA	Invalid	1.46	0.84	0.88	-	1.15	0.25	4714.66	3710.49	4155.7	4754.22	4782.99	2144.17	685	640	661	693	722	619
YDR094W	YDR094W	SCM0825	GAAGAAAAAAATTGTAATCATT	Valid	5.57	5.12	5.5	4.87	5.19	3.96	4720.23	3715.61	4161.2	4759.09	4788.18	2148.13	686	641	662	694	723	620
YDR096W	GIS1	SCM0826	GATTACCCGTGAAACTGTAA	Valid	1.38	0.68	0.73	0.5	0.85	0.92	4721.61	3716.29	4161.93	4759.59	4789.03	2149.05	687	642	663	695	724	621
YDR097C	MSH6	SCM0827	GACCACCTGCAATCTTTAAG	Valid	0.53	0.15	0.17	0.19	0.29	-	4722.14	3716.44	4162.1	4759.78	4789.32	2149.05	688	643	664	696	725	621
YDR099W	BMH2	SCM0828	GGTAGCAGAAGGGATTAAA	Valid	14.43	10.28	10.78	8.65	11.12	6.24	4736.57	3726.72	4172.88	4768.43	4800.44	2155.29	689	644	665	697	726	622
YDR101C	YDR101C	SCM0829	GAAGTTTCTCATACTATGG	Valid	7.09	6.93	7.31	7.85	7.29	1.65	4743.66	3733.65	4180.19	4776.28	4807.73	2156.94	690	645	666	698	727	623
YDR102C	YDR102C	SCM0830	GAGCAGTCAATGTAAATTC	Valid	0.26	0.06	0.04	0.04	0.12	-	4743.92	3733.71	4180.23	4776.32	4807.85	2156.94	691	646	667	699	728	623
YDR103W	STE5	SCM0831	GAAGACGCATTTGTAATAG	Valid	0.96	0.58	0.53	0.5	0.68	0.23	4744.88	3734.29	4180.76	4776.82	4808.53	2157.17	692	647	668	700	729	624
YDR104C	YDR104C	SCM0832	GACGACCCAAAGTGAATATG	Valid	0.45	0.17	0.21	0.09	0.24	0.22	4745.33	3734.46	4180.97	4776.91	4808.77	2157.39	693	648	669	701	730	625
YDR105C	YDR105C	SCM0833	GGCTGAAACGTGTATTAGT	Valid	3.05	2.1	2.28	3.15	2.77	-	4748.38	3736.56	4183.25	4780.06	4811.54	2157.39	694	649	670	702	731	625
YDR107C	YDR107C	SCM0834	GACGAGAAGCCTATTCTTTA	Valid	1.19	0.84	1.08	1.04	1.02	-	4749.57	3737.4	4184.33	4781.1	4812.56	2157.39	695	650	671	703	732	625
YDR108W	GSG1	SCM0835	GACCTTGTTCACAGATAATG	Valid	1.01	0.67	0.64	0.58	0.75	0.76	4750.58	3738.07	4184.97	4781.68	4813.31	2158.15	696	651	672	704	733	626
YDR109C	YDR109C	SCM0836	GACAGGCACTCAAATACATA	Invalid	1.07	0.52	0.6	0.7	0.76	0	4750.58	3738.07	4184.97	4781.68	4813.31	2158.15	696	651	672	704	733	626
YDR110W	FOB1	SCM0837	GGTATCTGCAGTTAAAGAT	Valid	0.7	0	0.24	0.19	0.45	0.26	4751.28	3738.07	4185.21	4781.87	4813.76	2158.41	697	651	673	705	734	627
YDR111C	YDR111C	SCM0838	GGTCTCGTACAATAAGTTT	Valid	0	0.94	1.06	1.07	1.01	0	4751.28	3739.01	4186.27	4782.94	4814.77	2158.41	697	652	674	706	735	627
YDR113C	PDS1	SCM0839	GAAGGTCGCACTCTAATAT	Valid	1.09	0	0	1.16	1.13	0.06	4752.37	3739.01	4186.27	4784.1	4815.9	2158.47	698	652	674	707	736	628
YDR114C	YDR114C	SCM0840	GATCCTGTAGTTATTTCACT	Valid	0	0.05	0.07	0.05	0.05	-	4752.37	3739.06	4186.34	4784.15	4815.95	2158.47	698	653	675	708	737	628
YDR116C	YDR116C	SCM0841	GATGTGGTTTTACTCAGTAT	Valid	2.88	2.75	2.51	2.35	2.66	0.92	4755.25	3741.81	4188.85	4786.5	4818.61	2159.39	699	654	676	709	738	629
YDR117C	YDR117C	SCM0842	GATTGCTGAAGTTCTAGAC	Valid	3.09	1.88	2.18	3.88	2.95	0.98	4758.34	3743.69	4191.03	4790.38	4821.56	2160.37	700	655	677	710	739	630
YDR118W	APC4	SCM0843	GAAAGTTTCACGTCGATTA	Invalid	0.8	0	0.63	0.6	0.7	0.32	4758.34	3743.69	4191.03	4790.38	4821.56	2160.37	700	655	677	710	739	630
YDR119W	YDR119W	SCM0844	GAATGTGCAAAGATTTACT	Valid	2.23	1.14	1.22	1.31	1.56	0.72	4760.57	3744.83	4192.25	4791.69	4823.12	2161.09	701	656	678	711	740	631
YDR120C	TRM1	SCM0845	GATGCTTTAGTAAGTTCAATA	Valid	1.99	1.51	1.63	1.22	1.57	0.57	4762.56	3746.34	4193.88	4792.91	4824.69	2161.66	702	657	679	712	741	632
YDR122W	KIN1	SCM0846	GACGCATGTTTCCTATCAAG	Valid	3.42	1.85	1.96	1.83	2.37	1.79	4765.98	3748.19	4195.84	4794.74	4827.06	2163.45	703	658	680	713	742	633
YDR123C	INO2	SCM0847	GATATCGGCAGGTATAGTTT	Valid	0.31	0.22	0.09	0.31	0.28	-	4766.29	3748.41	4195.93	4795.05	4827.34	2163.45	704	659	681	714	743	633
YDR124W	YDR124W	SCM0848	GGCATTGCCTTTAATGTAT	Valid	0	0.22	0.27	0.34	0.28	0.38	4766.29	3748.63	4196.2	4795.39	4827.62	2163.83	704	660	682	715	744	634
YDR125C	ECM18	SCM0849	GATACACGTTGAAGGTATTA	Valid	0	1.76	-	-	1.76	-	4766.29	3750.39	4196.2	4795.39	4829.38	2163.83	704	661	682	715	745	634
YDR126W	YDR126W	SCM0850	GAAGTTGCATTTAGTACC	Valid	0.71	0.39	0.43	0.35	0.48	0	4767	3750.78	4196.63	4795.74	4829.86	2163.83	705	662	683	716	746	634
YDR127W	ARO1	SCM0851	GACCCAATGGTATAACTGTG	Valid	3.86	2.18	0	1.9	2.65	6.82	4770.86	3752.96	4196.63	4797.64	4832.51	2170.65	706	663	683	717	747	635
YDR128W	YDR128W	SCM0852	GAAGGTCCGTATAATTCG	Valid	1.02	0	0.63	0.78	0.9	0.22	4771.88	3752.96	4197.26	4798.42	4833.41	2170.87	707	663	684	718	748	636
YDR129C	SAC6	SCM0853	GACACTTGAGGATAATGTCT	Valid	9.76	7.06	6.58	7.37	8.06	5.56	4781.64	3760.02	4203.84	4805.79	4841.47	2176.43	708	664	685	719	749	637
YDR130C	YDR130C	SCM0854	GACACCAAGAAGGATTATG	Invalid	0.87	0.56	0.43	0.67	0.7	-	4781.64	3760.02	4203.84	4805.79	4841.47	2176.43	708	664	685	719	749	637
YDR131C	YDR131C	SCM0855	GACCAAATGAGTTATCATAGTC	Valid	0.37	0.08	0.1	0.19	0.21	-	4782.01	3760.1	4203.94	4805.98	4841.68	2176.43	709	665	686	720	750	637
YDR132C	YDR132C	SCM0856	GATGGAGGCCTTAATAGT	Valid	0.79	0	0.28	0.14	0.47	0.13	4782.8	3760.1	4204.22	4806.12	4842.15	2176.56	710	665	687	721	751	638
YDR135C	YCF1	SCM0857	GATTTGTCCAACACTTAAGT	Valid	10.07	8.04	8.41	8.67	8.93	-	4792.87	3768.14	4212.63	4814.79	4851.08	2176.56	711	666	688	722	752	638
YDR136C	YDR136C	SCM0858	GGAGTAGACTTCGATTAA	Invalid	1.44	0.12	0.92	0.27	0.61	0.4	4792.87	3768.14	4212.63	4814.79	4851.08	2176.56	711	666	688	722	752	638
YDR137W	RGP1	SCM0859	GACGTTGACTGTATCCTTAG	Valid	1.09	0.59	0.69	0.51	0.73	-	4793.96	3768.73	4213.32	4815.3	4851.81	2176.56	712	667	689	723	753	638
YDR138W	HPR1	SCM0860	GATTCGCGTAATACTCAGT	Valid	1.36	0	0.77	0.47	0.92	0.14	4795.32	3768.73	4214.09	4815.77	4852.73	2176.7	713	667	690	724	754	639
YDR139C	RUB1	SCM0861	GATTCCCTCTACTAGATGT	Invalid	0	-	-	-	-	-	4795.32	3768.73	4214.09	4815.77	4852.73	2176.7	713	667	690	724	754	639
YDR140W	YDR140W	SCM0862	GATACTGCGAAGTTAAATTC	Valid	1.86	1.13	1.23	1.28	1.42	0	4797.18	3769.86	4215.32	4817.05	4854.15	2176.7	714	668	691	725	755	639
YDR142C	PEX7	SCM0863	GGCAATAGGAAACTCTTTA	Valid	1.08	0.63	0.67	0.48	0.73	-	4798.26	3770.49	4215.99	4817.53	4854.88	2176.7	715	669	692	726	756	639
YDR143C	SAN1	SCM0864	GGTAACCCATCGATTACAA	Valid	2.43	2.51	2.66	3.78	2.91	0.7	4800.69	3773	4218.65	4821.31	4857.79	2177.4	716	670	693	727	757	640
YDR144C	MKC7	SCM0865	GATGGTGCTAAAGAATTC	Valid	3.2	2.75	3.06	2.68	2.88	0.25	4803.89	3775.75	4221.71	4823.99	4860.67	2177.65	717	671	694	728	758	641
YDR145W	TAF61	SCM0866	GATTGCTGGTGTATTCAAAG	Valid	2.93	1.22	1.29	1.08	1.74	0.44	4806.82	3776.97	4223	4825.07	4862.41	2178.09	718	672	695	729	759	642
YDR146C	SWI5	SCM0867	GAGCCTGAAAGTAGATTT	Valid	1.66	0.97	1.02	1	1.21	0.31	4808.48	3777.94	4224.02	4826.07	4863.62	2178.4	719	673	696	730	760	643
YDR147W	EKI1	SCM0868	GAGCATAGATTCTGTAATTG	Valid	0.83	0.43	0.69	0.87	0.71	0.19	4809.31	3778.37	4224.71	4826.94	4864.33	2178.59	720	674	697	731	761	644
YDR148C	KGD2	SCM0869	GATTCGCTTGAGTCATAAAG	Valid	5.19	6.19	6.54	8.08	6.49	10.01	4814.5	3784.56	4231.25	4835.02	4870.82	2188.6	721	675	698	732	762	645
YDR150W	NUM1	SCM0870	GATTCAACACCTTAGCTAAT	Invalid	1.37	0.29	0.48	0.25	0.64	0.08	4814.5	3784.56	4231.25	4835.02	4870.82	2188.6	721	675	698	732	762	645
YDR151C	CTH1	SCM0871	GATCCACCTGAGATAGTTT	Valid	1.31	1.03	1.11	0.91	1.08	0.49	4815.81	3785.59	4232.36	4835.93	4871.9	2189.09	722	676	699	733	763	646
YDR152W	YDR152W	SCM0872	GAATTCGGCGATTATAGT	Valid	4.76	3.69	3.93	4.3	4.25	1.46	4820.57	3789.28	4236.29	4840.23	4876.15	2190.55	723	677	700	734	764	647
YDR153C	YDR153C	SCM0873	GGACTACGTTAATTATGG	Valid	3.95	3.45	3.79	4.73	4.04	2.98	4824.52	3792.73	4240.08	4844.96	4880.19	2193.53	724	678	701	735	765	648
YDR157W	YDR157W	SCM0874	GATACGCCTTCTGTATACTA	Valid	0.47	0.17	0.17	0.23	0.29	0.24	4824.99	3792.9	4240.25	4845.19	4880.48	2193.77	725	679	702	736	766	649
YDR158W	HOM2	SCM0875	GGAAACAATAATATCGGT	Valid	10.76	10.86	11.53	10.27	10.63	29.35	4835.75	3803.76	4251.78	4855.46	4891.11	2223.12	726	680	703	737	767	650
YDR159W	SAC3	SCM0876	GGCAGGACTTTACATATC	Valid	0.62	0.12	0.12	0.11	0.28	-	4836.37	3803.88	4251.9	4855.57	4891.39	2223.12	727	681	704	738	768	650
YDR160W	SSY1	SCM0877	GGCGACAATTAGTCCTAAG	Valid	0.7	0	1.17	0.92	0.81	0.44	4837.07	3803.88	4253.07	4856.49	4892.2	2223.56	728	681	705	739	769	651
YDR161W	TCI1	SCM0878	GATCACCTCCAGTATTAGAG	Valid	2.5	1.23	1.32	1.34	1.69	0.3	4839.57	3805.11	4254.39	4857.83	4893.89	2223.86	729	682	706	740	770	652
YDR162C	NBP2	SCM0879	GGCTCTGTGTAATCAAATG	Valid	2.3	1.92	0	1.96	2.06	1.43	4841.87	3807.03	4254.39	4859.79	4895.95	2225.29	730	683	706	741	771	653
YDR163W	YDR163W	SCM0880	GAGCAACGATAAATCTTTAG	Valid	1.42	1.32	1.42	1.14	1.29	1.29	4843.29	3808.35	4255.81	4860.93	4897.24	2226.58	731	684	707	742	772	654
YDR164C	SEC1	SCM0881	GACTACCAGTGTCTTATGCA	Valid	1.3	0.49	-	0.34	0.71	0.59	4844.59	3808.84	4255.81	4861.27	4897.95	2227.17	732	685	707	743	773	655
YDR165W	YDR165W	SCM0882	GGTCACCAAGTTAGAATCC	Valid	4.18	0	3.63	4.28	4.23	1.04	4848.77	3808.84	4259.44	4865.55	4902.18	2228.21	733	685	708	744	774	656
YDR166C	SEC5	SCM0883	GATTACTGCGGGTAATATC	Valid	2.36	1.03	1.06	0.69	1.36	0.48	4851.13	3809.87	4260.5	4866.24	4903.54	2228.69	734	686	709	745	775	657
YDR167W	TAF25	SCM0884	GATGAAAATGCATTTGGTATA	Valid	3.18	2.82	3.11	3.24	3.08	2.58	4854.31	3812.69	4263.61	4869.48	4906.62	2231.27	735	687	710	746	776	658
YDR168W	CDC37	SCM0885	GGCTCCAGTAAGAATTTCT	Valid	4.21	2.76	3.2	2.96	3.31	1.16	4858.52	3815.45	4266.81	4872.44	4909.93	2232.43	736	688	711	747	777	659
YDR169C	STB3	SCM0886	GACACCATTCCTGTTAATAT	Valid	1.05	1.02	1.16	1.11	1.06	0.53	4859.57	3816.47	4267.97	4873.55	4910.99	2232.96	737	689	712	748	778	660
YDR170C	SEC7	SCM0887	GGCATTACCTGATAACTCG	Valid	1.42	0.41	0.44	0.49	0.77	0.13	4860.99	3816.88	4268.41	4874.04	4911.76	2233.09	738	690	713	749	779	661
YDR171W	HSP42	SCM0888	GACTGACCCGTTACAAGTAT	Valid	3.2	3.56	3.66	3.3	3.35	14.79	4864.19	3820.44	4272.07	4877.34	4915.11	2247.88	739	691	714	750	780	662
YDR172W	SUP35	SCM0889	GACAATTGAAGAGGTACATAT	Valid	20.44	22.24	19.23	24.35	22.34	7.72	4884.63	3842.68	4291.3	4901.69	4937.45	2255.6	740	692	715	751	781	663
YDR173C	ARG82	SCM0890	GATTGGGTTTCAGGATATGT	Valid	0.78	0.44	0.43	0.38	0.53	0.39	4885.41	3843.12	4291.73	4902.07	4937.98	2255.99	741	693	716	752	782	664
YDR175C	YDR175C	SCM0891	GGTTTTGACAATGTCTAGAT	Valid	1.12	0.43	0.48	0.6	0.72	0.21	4886.53	3843.55	4292.21	4902.67	4938.7	2256.2	742	694	717	753	783	665
YDR176W	NGG1	SCM0892	GACACTCGGCTTATTCAATG	Valid	0.93	0.11	0.13	0.24	0.43	-	4887.46	3843.66	4292.34	4902.91	4939.13	2256.2	743	695	718	754	784	665
YDR177W	UBC1	SCM0893	GACTATGGACGAGGTTATAC	Valid	5.3	2.59	0	2.9	3.6	3.58	4892.76	3846.25	4292.34	4905.81	4942.73	2259.78	744	696	718	755	785	666
YDR178W	SDH4	SCM0894	GGCAAAAATGGGATAGTTA	Valid	10	10.83	11.63	12.25	11.03	20.88	4902.76	3857.08	4303.97	4918.06	4953.76	2280.66	745	697	719	756	786	667
YDR179C	YDR179C	SCM0895	GATATTCTGTAGCTGAATTAA	Valid	2.03	1.67	1.88	1.49	1.73	0.32	4904.79	3858.75	4305.85	4919.55	4955.49	2280.98	746	698	720	757	787	668
YDR180W	SCC2	SCM0896	GACAGATGAGTCGTTTAAAC	Valid	0.62	0.19	0.21	0.16	0.32	-	4905.41	3858.94	4306.06	4919.71	4955.81	2280.98	747	699	721	758	788	668
YDR181C	SAS4	SCM0897	GACAAATGCTGGACATCTAA	Valid	0	0	1.44	0	-	-	4905.41	3858.94	4307.5	4919.71	4955.81	2280.98	747	699	722	758	788	668
YDR182W	CDC1	SCM0898	GACCATTGTCAGATATCAC	Valid	1.48	0.71	0.68	0.79	0.99	0.39	4906.89	3859.65	4308.18	4920.5	4956.8	2281.37	748	700	723	759	789	669
YDR183W	YDR183W	SCM0899	GACCGAATGTTTCTAATTC	Valid	1.34	1.11	1.16	1.17	1.21	0.53	4908.23	3860.76	4309.34	4921.67	4958.01	2281.9	749	701	724	760	790	670
YDR184C	ATC1	SCM0900	GAAATAGAATCCATGATTACT	Valid	3.55	2.49	0	2.87	2.97	0.51	4911.78	3863.25	4309.34	4924.54	4960.98	2282.41	750	702	724	761	791	671
YDR185C	YDR185C	SCM0901	GACATTGCTAGAATACTATCA	Valid	1.82	1.66	1.89	1.35	1.61	2.77	4913.6	3864.91	4311.23	4925.89	4962.59	2285.18	751	703	725	762	792	672
YDR186C	YDR186C	SCM0902	GATTTCCCGAATATCTACG	Valid	1.85	1.13	1.2	0	1.49	1.35	4915.45	3866.04	4312.43	4925.89	4964.08	2286.53	752	704	726	762	793	673
YDR187C	YDR187C	SCM0903	GGTCATTGCAATTGTTGAA	Valid	6.63	6.51	6.4	7.5	6.88	1.71	4922.08	3872.55	4318.83	4933.39	4970.96	2288.24	753	705	727	763	794	674
YDR188W	CCT6	SCM0904	GGTATTCCAAAGATACGTT	Invalid	4.11	2.41	0	2.35	2.96	0.64	4922.08	3872.55	4318.83	4933.39	4970.96	2288.24	753	705	727	763	794	674
YDR189W	SLY1	SCM0905	GACCTGGACTTCATTGTAAC	Invalid	2	0.88	0.8	0.71	1.2	0.18	4922.08	3872.55	4318.83	4933.39	4970.96	2288.24	753	705	727	763	794	674
YDR190C	YDR190C	SCM0906	GGTATTGGCTTCTAATAGG	Valid	9.23	5.47	5.87	4.74	6.48	2.22	4931.31	3878.02	4324.7	4938.13	4977.44	2290.46	754	706	728	764	795	675
YDR191W	HST4	SCM0907	GATTCTCGGACTGAAATC	Valid	0.6	0.76	0.87	1.07	0.81	0.63	4931.91	3878.78	4325.57	4939.2	4978.25	2291.09	755	707	729	765	796	676
YDR192C	NUP42	SCM0908	GACTGCTTCTAACCTCAATA	Valid	1.15	1.13	1.19	0	1.14	0.68	4933.06	3879.91	4326.76	4939.2	4979.39	2291.77	756	708	730	765	797	677
YDR194C	MSS116	SCM0909	GATGAAACGGGAGTTTCTAT	Valid	5.31	2.48	2.58	2.11	3.3	0.52	4938.37	3882.39	4329.34	4941.31	4982.69	2292.29	757	709	731	766	798	678
YDR195W	REF2	SCM0910	GACGAAAGCCTTTGCTATAG	Valid	1.04	0.9	0.92	1.48	1.14	-	4939.41	3883.29	4330.26	4942.79	4983.83	2292.29	758	710	732	767	799	678
YDR196C	YDR196C	SCM0911	GGTGCCACTCTTATTTGAA	Valid	6.39	9.37	9.9	11.38	9.05	8.16	4945.8	3892.66	4340.16	4954.17	4992.88	2300.45	759	711	733	768	800	679
YDR197W	CBS2	SCM0912	GACATCACCAAGCTAAATAT	Valid	0	0	0	0	-	15.92	4945.8	3892.66	4340.16	4954.17	4992.88	2316.37	759	711	733	768	800	680
YDR198C	YDR198C	SCM0913	GACAAGGCCACTAATTCTTG	Valid	0.83	0.41	-	0.39	0.54	0.22	4946.63	3893.07	4340.16	4954.56	4993.42	2316.59	760	712	733	769	801	681
YDR200C	YDR200C	SCM0914	GACTGGTCGACCTAATTTA	Valid	0.61	0.2	0.27	0.14	0.32	0.74	4947.24	3893.27	4340.43	4954.7	4993.74	2317.33	761	713	734	770	802	682
YDR202C	YDR202C	SCM0915	GATTACGCTTTGTAGGAATG	Invalid	0	1.13	1.23	1.48	1.31	1.96	4947.24	3893.27	4340.43	4954.7	4993.74	2317.33	761	713	734	770	802	682
YDR203W	YDR203W	SCM0916	GACAGGAGCATTCTTTTACG	Valid	0.34	0.13	0.16	0.15	0.21	-	4947.58	3893.4	4340.59	4954.85	4993.95	2317.33	762	714	735	771	803	682
YDR204W	COQ4	SCM0917	GGCAAACAATGTTAAGTGA	Valid	1.76	0	1.46	1.24	1.5	0	4949.34	3893.4	4342.05	4956.09	4995.45	2317.33	763	714	736	772	804	682
YDR205W	YDR205W	SCM0918	GAGGTTATACAACTCCTAG	Valid	1.52	1.01	1.11	0.96	1.16	1.28	4950.86	3894.41	4343.16	4957.05	4996.61	2318.61	764	715	737	773	805	683
YDR206W	EBS1	SCM0919	GACCATACCTAGAATTTCTGA	Valid	0.7	0.37	0.34	0.36	0.48	0.21	4951.56	3894.78	4343.5	4957.41	4997.09	2318.82	765	716	738	774	806	684
YDR207C	UME6	SCM0920	GACCAATTCTGTTACGTAT	Invalid	1.1	0.67	0.79	1.02	0.93	0	4951.56	3894.78	4343.5	4957.41	4997.09	2318.82	765	716	738	774	806	684
YDR208W	MSS4	SCM0921	GATTTCCGTGATAATCAAAG	Valid	0	0.65	0.88	0.52	0.59	1.02	4951.56	3895.43	4344.38	4957.93	4997.68	2319.84	765	717	739	775	807	685
YDR209C	YDR209C	SCM0922	GGCTTGGACAGTTGTTTAA	Invalid	6.43	0	0	7.87	7.15	4.24	4951.56	3895.43	4344.38	4957.93	4997.68	2319.84	765	717	739	775	807	685
YDR211W	GCD6	SCM0923	GGCAAGTTCCACTTAGAAT	Valid	3.14	0.83	0.92	0.57	1.51	0.13	4954.7	3896.26	4345.3	4958.5	4999.19	2319.97	766	718	740	776	808	686
YDR212W	TCP1	SCM0924	GATGAAAGCTCATGGTAAAT	Valid	6.43	4.12	4.44	4.25	4.93	1.87	4961.13	3900.38	4349.74	4962.75	5004.12	2321.84	767	719	741	777	809	687
YDR213W	YDR213W	SCM0925	GAAGGAATCCTGTTACATA	Valid	1.49	0.76	0.78	1	1.08	0.08	4962.62	3901.14	4350.52	4963.75	5005.2	2321.92	768	720	742	778	810	688
YDR214W	YDR214W	SCM0926	GGAAAGTCATTTCGATAG	Valid	5.18	3.26	3.55	2.98	3.81	5.21	4967.8	3904.4	4354.07	4966.73	5009.01	2327.13	769	721	743	779	811	689
YDR216W	ADR1	SCM0927	GATCTACGCCTGAATTAGTT	Valid	0.54	0.16	0.2	0.15	0.28	0	4968.34	3904.56	4354.27	4966.88	5009.29	2327.13	770	722	744	780	812	689
YDR217C	RAD9	SCM0928	GGCTTCATCTGAGATTTAC	Valid	2.09	1.32	1.55	1.24	1.55	1.2	4970.43	3905.88	4355.82	4968.12	5010.84	2328.33	771	723	745	781	813	690
YDR218C	SPR28	SCM0929	GACATTAGCTCTGTACGAT	Valid	0.42	0.25	0.06	0.15	0.27	-	4970.85	3906.13	4355.88	4968.27	5011.11	2328.33	772	724	746	782	814	690
YDR219C	YDR219C	SCM0930	GATCGTTCAAATCCATATTTA	Valid	2.35	1.43	1.58	1.06	1.61	0.33	4973.2	3907.56	4357.46	4969.33	5012.72	2328.66	773	725	747	783	815	691
YDR221W	YDR221W	SCM0931	GGCCTCTGATAAATCACTTA	Valid	1	0.59	0.59	0.54	0.71	0.23	4974.2	3908.15	4358.05	4969.87	5013.43	2328.89	774	726	748	784	816	692
YDR222W	YDR222W	SCM0932	GGAACATCAGTTAATGAA	Valid	1.09	0.63	0.71	0.74	0.82	0.92	4975.29	3908.78	4358.76	4970.61	5014.25	2329.81	775	727	749	785	817	693
YDR223W	YDR223W	SCM0933	GACAACGTCGCTATTAAT	Valid	0.34	0.22	0.24	0.2	0.25	0.31	4975.63	3909	4359	4970.81	5014.5	2330.12	776	728	750	786	818	694
YDR224C	HTB1	SCM0934	GACGATATCTTTGAAAGAATC	Valid	69.61	72.59	64.56	79.73	73.98	21.58	5045.24	3981.59	4423.56	5050.54	5088.48	2351.7	777	729	751	787	819	695
YDR225W	HTA1	SCM0935	GATTCTGGTCTTCTTGTTAT	Valid	41.92	39.94	39.73	40.98	40.95	17.2	5087.16	4021.53	4463.29	5091.52	5129.43	2368.9	778	730	752	788	820	696
YDR226W	ADK1	SCM0936	GACAAAGGGCACTCAATTAG	Valid	33.96	25.37	26.04	24.75	28.03	8.06	5121.12	4046.9	4489.33	5116.27	5157.46	2376.96	779	731	753	789	821	697
YDR227W	SIR4	SCM0937	GACTAACGAGCGTTTAGAAA	Invalid	0	0	0	0	-	0.32	5121.12	4046.9	4489.33	5116.27	5157.46	2376.96	779	731	753	789	821	697
YDR228C	PCF11	SCM0938	GACATCGACGTTTTGAATA	Invalid	0.96	0.47	0.55	0.26	0.56	-	5121.12	4046.9	4489.33	5116.27	5157.46	2376.96	779	731	753	789	821	697
YDR229W	YDR229W	SCM0939	GGTACCAGAAGTTATGCTC	Valid	0.79	0.48	0.46	1.78	1.02	0.47	5121.91	4047.38	4489.79	5118.05	5158.48	2377.43	780	732	754	790	822	698
YDR230W	YDR230W	SCM0940	GAGGCCTGAGATAAATTCT	Valid	3.06	4.12	4.15	2.99	3.39	3.77	5124.97	4051.5	4493.94	5121.04	5161.87	2381.2	781	733	755	791	823	699
YDR231C	YDR231C	SCM0941	GAGGCCTGAGATAAATTCT	Valid	3.16	3.6	3.73	3.48	3.41	4.07	5128.13	4055.1	4497.67	5124.52	5165.28	2385.27	782	734	756	792	824	700
YDR232W	HEM1	SCM0942	GAACGTTGGTATCTAATTG	Valid	10.58	9.93	10.11	9.53	10.01	6.33	5138.71	4065.03	4507.78	5134.05	5175.29	2391.6	783	735	757	793	825	701
YDR233C	YDR233C	SCM0943	GACATTCTTTAGGACCATA	Valid	17.92	11.47	11.83	14.5	14.63	5.91	5156.63	4076.5	4519.61	5148.55	5189.92	2397.51	784	736	758	794	826	702
YDR234W	LYS4	SCM0944	GAGTACACTTATCAGGATG	Valid	5.34	7.28	7.19	9.67	7.43	0	5161.97	4083.78	4526.8	5158.22	5197.35	2397.51	785	737	759	795	827	702
YDR235W	PRP42	SCM0945	GATGAGTTTCCCTATCTAG	Valid	2.14	1.01	0.85	1.6	1.58	0.75	5164.11	4084.79	4527.65	5159.82	5198.93	2398.26	786	738	760	796	828	703
YDR237W	MRPL7	SCM0946	GATCCAGGTGACCTAATAT	Valid	2.06	1.88	2.17	2.05	2	0.44	5166.17	4086.67	4529.82	5161.87	5200.93	2398.7	787	739	761	797	829	704
YDR238C	SEC26	SCM0947	GATCAGCGAACATTTACTTC	Valid	4.49	1.74	1.92	1.74	2.66	0.35	5170.66	4088.41	4531.74	5163.61	5203.59	2399.05	788	740	762	798	830	705
YDR239C	YDR239C	SCM0948	GATGAGATTGCAATACTATC	Valid	0.58	0.27	0.21	0.34	0.4	0.1	5171.24	4088.68	4531.95	5163.95	5203.99	2399.15	789	741	763	799	831	706
YDR240C	SNU56	SCM0949	GATTTGATGGCTTATTAACA	Valid	0.99	0.58	0.55	0.39	0.65	0.27	5172.23	4089.26	4532.5	5164.34	5204.64	2399.42	790	742	764	800	832	707
YDR241W	YDR241W	SCM0950	GATTTGATAATATACTACTAACAC	Valid	0	0.52	0.52	0.4	0.46	0.41	5172.23	4089.78	4533.02	5164.74	5205.1	2399.83	790	743	765	801	833	708
YDR242W	AMD2	SCM0951	GGTCAAGTGTATTCCATAC	Valid	1.01	0.42	0.47	0.38	0.6	1.13	5173.24	4090.2	4533.49	5165.12	5205.7	2400.96	791	744	766	802	834	709
YDR243C	PRP28	SCM0952	GGATGACTACATCCATAG	Invalid	0	-	-	-	-	-	5173.24	4090.2	4533.49	5165.12	5205.7	2400.96	791	744	766	802	834	709
YDR244W	PEX5	SCM0953	GACGGTTTCAGTACCCTAAT	Valid	0.93	0.6	1.24	0.68	0.74	-	5174.17	4090.8	4534.73	5165.8	5206.44	2400.96	792	745	767	803	835	709
YDR245W	MNN10	SCM0954	GGTCTTTCTCACTGTAAA	Valid	5.4	4.91	4.74	6.26	5.52	2.66	5179.57	4095.71	4539.47	5172.06	5211.96	2403.62	793	746	768	804	836	710
YDR247W	YDR247W	SCM0955	GATTGCAAGCTCATTCTATT	Valid	0	15.49	-	-	15.49	-	5179.57	4111.2	4539.47	5172.06	5227.45	2403.62	793	747	768	804	837	710
YDR248C	YDR248C	SCM0956	GACCGTAGAATCTACAAAAG	Valid	1.7	1.51	1.49	1.66	1.62	0	5181.27	4112.71	4540.96	5173.72	5229.07	2403.62	794	748	769	805	838	710
YDR249C	YDR249C	SCM0957	GACAGACTCCCTAGTGAATC	Valid	0.84	0.45	0.48	0.53	0.61	0.79	5182.11	4113.16	4541.44	5174.25	5229.68	2404.41	795	749	770	806	839	711
YDR251W	PAM1	SCM0958	GACAGTATCGCACTTAAAG	Valid	3.11	2.17	2.42	2.13	2.47	0.7	5185.22	4115.33	4543.86	5176.38	5232.15	2405.11	796	750	771	807	840	712
YDR252W	BTT1	SCM0959	GATGGATGCAGTTTATGAAG	Valid	0	0	1.26	0	-	1.26	5185.22	4115.33	4545.12	5176.38	5232.15	2406.37	796	750	772	807	840	713
YDR253C	MET32	SCM0960	GATGCTGCATTTATCAAAC	Valid	0.29	0.12	0.19	0.18	0.2	-	5185.51	4115.45	4545.31	5176.56	5232.35	2406.37	797	751	773	808	841	713
YDR254W	CHL4	SCM0961	GACGGCTTGAAGATAACTAT	Valid	0.64	0.22	0.23	0.31	0.39	0.25	5186.15	4115.67	4545.54	5176.87	5232.74	2406.62	798	752	774	809	842	714
YDR255C	YDR255C	SCM0962	GATGAATATGCTTGTTTAAGT	Valid	1.01	0.52	0.57	0.37	0.63	0.39	5187.16	4116.19	4546.11	5177.24	5233.37	2407.01	799	753	775	810	843	715
YDR256C	CTA1	SCM0963	GAGGCCATACTTTAGTCA	Invalid	0.83	0.78	0.86	0.6	0.74	0.46	5187.16	4116.19	4546.11	5177.24	5233.37	2407.01	799	753	775	810	843	715
YDR257C	RMS1	SCM0964	GATTTCGTTCAGGAACTTAT	Invalid	1.8	0.56	0.65	0.5	0.95	0.43	5187.16	4116.19	4546.11	5177.24	5233.37	2407.01	799	753	775	810	843	715
YDR258C	HSP78	SCM0965	GACACGACAAGCTTAGTATC	Valid	2.34	1.69	1.77	1.32	1.78	13.72	5189.5	4117.88	4547.88	5178.56	5235.15	2420.73	800	754	776	811	844	716
YDR259C	YAP6	SCM0966	GGTTAACAGCAATCCTATC	Valid	1.26	0.76	0.84	0.84	0.95	0.48	5190.76	4118.64	4548.72	5179.4	5236.1	2421.21	801	755	777	812	845	717
YDR261C	EXG2	SCM0967	GACCAGTTGGAACATGTATA	Valid	3.26	2.07	2.19	1.84	2.39	0.54	5194.02	4120.71	4550.91	5181.24	5238.49	2421.75	802	756	778	813	846	718
YDR262W	YDR262W	SCM0968	GACTGGAGGAAGCTACATAA	Valid	3.87	4.02	0	6.11	4.67	7.61	5197.89	4124.73	4550.91	5187.35	5243.16	2429.36	803	757	778	814	847	719
YDR263C	DIN7	SCM0969	GACCAAGTAGACCTACTTTAA	Valid	0.45	0.26	0.31	0.21	0.31	0.2	5198.34	4124.99	4551.22	5187.56	5243.47	2429.56	804	758	779	815	848	720
YDR264C	AKR1	SCM0970	GACAGCAAAGGTCTTTTAGA	Valid	3.43	0	2.03	1.66	2.55	0.7	5201.77	4124.99	4553.25	5189.22	5246.02	2430.26	805	758	780	816	849	721
YDR265W	PEX10	SCM0971	GATGATTCAATTACTAGGTC	Valid	0.83	0.94	1.03	1.19	0.99	0.89	5202.6	4125.93	4554.28	5190.41	5247.01	2431.15	806	759	781	817	850	722
YDR266C	YDR266C	SCM0972	GAAGGCGACTGTATTAGT	Valid	2.24	0.89	0.96	0.77	1.3	0.61	5204.84	4126.82	4555.24	5191.18	5248.31	2431.76	807	760	782	818	851	723
YDR267C	YDR267C	SCM0973	GGTGACCTTCGATAATAGC	Valid	1.67	2.19	2.24	2.31	2.06	1.08	5206.51	4129.01	4557.48	5193.49	5250.37	2432.84	808	761	783	819	852	724
YDR268W	MSW1	SCM0974	GACACCTTGGTAATTATCTAG	Valid	1.51	1.52	1.61	2.26	1.76	0.75	5208.02	4130.53	4559.09	5195.75	5252.13	2433.59	809	762	784	820	853	725
YDR270W	CCC2	SCM0975	GAAACACTGTATCATACG	Valid	0	-	-	-	-	-	5208.02	4130.53	4559.09	5195.75	5252.13	2433.59	809	762	784	820	853	725
YDR272W	GLO2	SCM0976	GACCCAAAGGTTACGATAAT	Valid	3.23	2.5	2.69	2.07	2.6	2.57	5211.25	4133.03	4561.78	5197.82	5254.73	2436.16	810	763	785	821	854	726
YDR273W	YDR273W	SCM0977	GGCAACGTGAAATATTCGA	Valid	0	0	0.95	0	-	0.23	5211.25	4133.03	4562.73	5197.82	5254.73	2436.39	810	763	786	821	854	727
YDR274C	YDR274C	SCM0978	GATCGTTTTTCATATGCTAT	Invalid	0.55	0.22	0.54	0.3	0.36	-	5211.25	4133.03	4562.73	5197.82	5254.73	2436.39	810	763	786	821	854	727
YDR275W	YDR275W	SCM0979	GACGTCAAAGATAGTACCTTAT	Valid	1.08	0.45	0.47	0.5	0.68	0.61	5212.33	4133.48	4563.2	5198.32	5255.41	2437	811	764	787	822	855	728
YDR276C	YDR276C	SCM0980	GATCCACTATACAGTCAGT	Invalid	0	-	-	-	-	-	5212.33	4133.48	4563.2	5198.32	5255.41	2437	811	764	787	822	855	728
YDR277C	MTH1	SCM0981	GAGATGCTCCGAATATAAG	Valid	0	1.32	1.46	1.46	1.39	8.94	5212.33	4134.8	4564.66	5199.78	5256.8	2445.94	811	765	788	823	856	729
YDR279W	YDR279W	SCM0982	GACACCTTCCAATATTACAT	Valid	1.19	0.46	0.49	0.44	0.7	0	5213.52	4135.26	4565.15	5200.22	5257.5	2445.94	812	766	789	824	857	729
YDR280W	RRP45	SCM0983	GAAGGACTATGTATCGTT	Invalid	3.31	2.86	3.26	2.38	2.85	1.77	5213.52	4135.26	4565.15	5200.22	5257.5	2445.94	812	766	789	824	857	729
YDR282C	YDR282C	SCM0984	GGTCAAGTGATGCATTAA	Valid	0.5	0.2	0.22	0.2	0.3	0.28	5214.02	4135.46	4565.37	5200.42	5257.8	2446.22	813	767	790	825	858	730
YDR283C	GCN2	SCM0985	GAACTGGGATTTCATATCG	Valid	0.87	0.16	0.24	0.16	0.4	0.06	5214.89	4135.62	4565.61	5200.58	5258.2	2446.28	814	768	791	826	859	731
YDR284C	DPP1	SCM0986	GGACTGGGTTATTTGTAC	Valid	2.3	1.72	1.88	1.74	1.92	2.91	5217.19	4137.34	4567.49	5202.32	5260.12	2449.19	815	769	792	827	860	732
YDR285W	ZIP1	SCM0987	GAACCATGGTTATTCTGAT	Valid	0.18	0	0	0.11	0.15	-	5217.37	4137.34	4567.49	5202.43	5260.27	2449.19	816	769	792	828	861	732
YDR286C	YDR286C	SCM0988	GAACTTTCTCAATATGAAGTA	Invalid	0	-	-	-	-	-	5217.37	4137.34	4567.49	5202.43	5260.27	2449.19	816	769	792	828	861	732
YDR287W	YDR287W	SCM0989	GAGGACCTCTCGTAAAATC	Valid	1.28	1.13	1.31	0.89	1.1	0.87	5218.65	4138.47	4568.8	5203.32	5261.37	2450.06	817	770	793	829	862	733
YDR288W	YDR288W	SCM0990	GACTTATGAAGAGCTAATAGTT	Valid	0	0.59	0.59	0.68	0.64	0.74	5218.65	4139.06	4569.39	5204	5262.01	2450.8	817	771	794	830	863	734
YDR291W	YDR291W	SCM0991	GACCTTGTGAAGGAGTTTA	Valid	0.98	0.51	0	0.75	0.75	0.3	5219.63	4139.57	4569.39	5204.75	5262.76	2451.1	818	772	794	831	864	735
YDR292C	SRP101	SCM0992	GACCAGGCGTTAATATTTGA	Valid	1.38	0.5	0.5	0.65	0.84	0	5221.01	4140.07	4569.89	5205.4	5263.6	2451.1	819	773	795	832	865	735
YDR293C	SSD1	SCM0993	GATTCTGACGGATAAATCAT	Valid	4.6	2.47	2.73	3.15	3.41	1.36	5225.61	4142.54	4572.62	5208.55	5267.01	2452.46	820	774	796	833	866	736
YDR294C	DPL1	SCM0994	GGACTCTCAGTTAATGAA	Valid	3.85	2.04	2.47	1.93	2.61	0	5229.46	4144.58	4575.09	5210.48	5269.62	2452.46	821	775	797	834	867	736
YDR295C	YDR295C	SCM0995	GATTCGACCTCTTATACAG	Valid	0.64	0.31	0.33	0.16	0.37	0.15	5230.1	4144.89	4575.42	5210.64	5269.99	2452.61	822	776	798	835	868	737
YDR297W	SUR2	SCM0996	GAACCATTTGTATAAGGTC	Valid	8.91	9.85	10.93	11.49	10.08	6.58	5239.01	4154.74	4586.35	5222.13	5280.07	2459.19	823	777	799	836	869	738
YDR298C	ATP5	SCM0997	GACTTTGGCGTTTTAAAC	Valid	20.9	17.99	0	21.75	20.21	20.91	5259.91	4172.73	4586.35	5243.88	5300.28	2480.1	824	778	799	837	870	739
YDR299W	BFR2	SCM0998	GACATAGTCGCTTAAATCAC	Valid	3.49	0.53	0.6	0.45	1.49	0.22	5263.4	4173.26	4586.95	5244.33	5301.77	2480.32	825	779	800	838	871	740
YDR300C	PRO1	SCM0999	GGTAGTGGAACGTTAAGAG	Valid	1.88	2.08	0	2.81	2.26	0.58	5265.28	4175.34	4586.95	5247.14	5304.03	2480.9	826	780	800	839	872	741
YDR301W	CFT1	SCM1000	GAACACCGGCTATAATGTA	Valid	0.76	0.36	0.41	0.39	0.5	0.16	5266.04	4175.7	4587.36	5247.53	5304.53	2481.06	827	781	801	840	873	742
YDR302W	YDR302W	SCM1001	GACTGTGCATTTATTGAAT	Valid	2.64	1.61	1.46	1.5	1.92	0.47	5268.68	4177.31	4588.82	5249.03	5306.45	2481.53	828	782	802	841	874	743
YDR303C	YDR303C	SCM1002	GACAGTGGCATATCTCAAA	Invalid	1.09	0.61	0.63	0.8	0.83	0.15	5268.68	4177.31	4588.82	5249.03	5306.45	2481.53	828	782	802	841	874	743
YDR304C	CYP5	SCM1003	GATTCAATGTAGTGAACTAC	Valid	6.37	4.72	4.21	4.1	5.06	9.69	5275.05	4182.03	4593.03	5253.13	5311.51	2491.22	829	783	803	842	875	744
YDR305C	HNT2	SCM1004	GATCAAGACTTTACAGTTAAT	Valid	1.72	1.07	1.17	1.04	1.28	0.56	5276.77	4183.1	4594.2	5254.17	5312.79	2491.78	830	784	804	843	876	745
YDR306C	YDR306C	SCM1005	GACTGAATTCATGCTAAGTA	Valid	1.19	0.77	0.76	0.62	0.86	1.19	5277.96	4183.87	4594.96	5254.79	5313.65	2492.97	831	785	805	844	877	746
YDR307W	YDR307W	SCM1006	GATACGTCAATTTGATAGAC	Valid	1.34	0.88	0.94	0.88	1.03	0.37	5279.3	4184.75	4595.9	5255.67	5314.68	2493.34	832	786	806	845	878	747
YDR310C	SUM1	SCM1007	GAAGTCAGATGCATCTAAT	Valid	0.61	0.26	0.29	0.2	0.36	0.32	5279.91	4185.01	4596.19	5255.87	5315.04	2493.66	833	787	807	846	879	748
YDR311W	TFB1	SCM1008	GATGTCCTTGAATACTCATT	Valid	0.77	0.34	0.36	0.44	0.52	0.25	5280.68	4185.35	4596.55	5256.31	5315.56	2493.91	834	788	808	847	880	749
YDR312W	SSF2	SCM1009	GAACGAGATATTCCTAAAT	Valid	0.99	0.35	0.6	0.21	0.52	0.37	5281.67	4185.7	4597.15	5256.52	5316.08	2494.28	835	789	809	848	881	750
YDR313C	PIB1	SCM1010	GATAACCTCCTTCATTTAA	Invalid	2.04	1.89	2.05	3.25	2.39	2.05	5281.67	4185.7	4597.15	5256.52	5316.08	2494.28	835	789	809	848	881	750
YDR314C	YDR314C	SCM1011	GAACGGCCTATTTCCATAA	Valid	0.41	0.08	0.09	0.13	0.21	-	5282.08	4185.78	4597.24	5256.65	5316.29	2494.28	836	790	810	849	882	750
YDR315C	YDR315C	SCM1012	GAGCCTAAATGGTTATACT	Valid	0.96	0	0.49	0.59	0.78	0.53	5283.04	4185.78	4597.73	5257.24	5317.07	2494.81	837	790	811	850	883	751
YDR316W	YDR316W	SCM1013	GGCTTACGAATGACTCTAT	Valid	0.97	0.2	0.24	0.2	0.46	0	5284.01	4185.98	4597.97	5257.44	5317.53	2494.81	838	791	812	851	884	751
YDR317W	YDR317W	SCM1014	GATGCACCTTCTATTAAC	Valid	0.27	0.15	0.13	0.07	0.16	0.09	5284.28	4186.13	4598.1	5257.51	5317.69	2494.9	839	792	813	852	885	752
YDR318W	MCM21	SCM1015	GGCAGGAAGACTCTTTTAG	Valid	1.82	1.17	1.24	0.98	1.32	0.54	5286.1	4187.3	4599.34	5258.49	5319.01	2495.44	840	793	814	853	886	753
YDR319C	YDR319C	SCM1016	GAAGAATCATGCTTATACTC	Invalid	2.99	2.11	2.19	2.38	2.49	2.19	5286.1	4187.3	4599.34	5258.49	5319.01	2495.44	840	793	814	853	886	753
YDR320C	YDR320C	SCM1017	GGCGAAAGGTACTAGTTTG	Valid	1.61	1.46	1.52	0.92	1.33	0.45	5287.71	4188.76	4600.86	5259.41	5320.34	2495.89	841	794	815	854	887	754
YDR321W	ASP1	SCM1018	GATTGCATCGAAAGCTATA	Valid	16.08	20.58	22.35	31.2	22.62	6.61	5303.79	4209.34	4623.21	5290.61	5342.96	2502.5	842	795	816	855	888	755
YDR322W	MRPL35	SCM1019	GATGAACAATGTTAAGGATAT	Valid	1.95	0.89	0.97	0.94	1.26	0.25	5305.74	4210.23	4624.18	5291.55	5344.22	2502.75	843	796	817	856	889	756
YDR323C	PEP7	SCM1020	GACCGAGTGAATCTTCATTA	Invalid	0	-	-	-	-	-	5305.74	4210.23	4624.18	5291.55	5344.22	2502.75	843	796	817	856	889	756
YDR324C	YDR324C	SCM1021	GATTGGAACACGATACTATT	Valid	1.51	0.52	0.52	0.58	0.87	-	5307.25	4210.75	4624.7	5292.13	5345.09	2502.75	844	797	818	857	890	756
YDR325W	YDR325W	SCM1022	GATACACGAGCCTTCTATTA	Invalid	0	-	-	-	-	-	5307.25	4210.75	4624.7	5292.13	5345.09	2502.75	844	797	818	857	890	756
YDR326C	YDR326C	SCM1023	GACCACTGCCTCTAAAGTTA	Valid	1.25	0.24	0.25	0.3	0.6	0	5308.5	4210.99	4624.95	5292.43	5345.69	2502.75	845	798	819	858	891	756
YDR327W	YDR327W	SCM1024	GAAATTAGAAGAACGTTTAATAT	Invalid	74.73	66.17	59.78	73.18	71.36	37.56	5308.5	4210.99	4624.95	5292.43	5345.69	2502.75	845	798	819	858	891	756
YDR328C	SKP1	SCM1025	GAGAGATGCTATACGAAAT	Valid	9.46	9.34	10.02	9.11	9.3	5.25	5317.96	4220.33	4634.97	5301.54	5354.99	2508	846	799	820	859	892	757
YDR329C	PEX3	SCM1026	GATGTAACCCAGTTATAG	Valid	1.73	0.58	0	0.52	0.94	0.52	5319.69	4220.91	4634.97	5302.06	5355.93	2508.52	847	800	820	860	893	758
YDR330W	YDR330W	SCM1027	GACACTGTGCGTACTATTTA	Valid	1.74	0.78	0.86	0.66	1.06	0	5321.43	4221.69	4635.83	5302.72	5356.99	2508.52	848	801	821	861	894	758
YDR331W	GPI8	SCM1028	GAATCCGTCAGAAGTATTG	Valid	2.49	1.46	1.63	1.35	1.77	0.61	5323.92	4223.15	4637.46	5304.07	5358.76	2509.13	849	802	822	862	895	759
YDR332W	YDR332W	SCM1029	GACTTAAAGGTTCACATAG	Valid	0.53	0.2	0.25	0.21	0.31	0.09	5324.45	4223.35	4637.71	5304.28	5359.07	2509.22	850	803	823	863	896	760
YDR333C	YDR333C	SCM1030	GAAAGTTTGAATTCCGTAT	Valid	0.98	0.44	0.43	0.28	0.57	0.18	5325.43	4223.79	4638.14	5304.56	5359.64	2509.4	851	804	824	864	897	761
YDR335W	MSN5	SCM1031	GGAATGACATATTTCTCC	Valid	0.82	0.23	0.28	0.2	0.42	0.04	5326.25	4224.02	4638.42	5304.76	5360.06	2509.44	852	805	825	865	898	762
YDR336W	YDR336W	SCM1032	GGAAGTCCTCTATCTTGA	Invalid	1.34	0.63	0.67	0.5	0.82	0	5326.25	4224.02	4638.42	5304.76	5360.06	2509.44	852	805	825	865	898	762
YDR337W	MRPS28	SCM1033	GACAACTTCTGTATTTAAACC	Invalid	2.65	2.89	2.56	3.24	2.93	-	5326.25	4224.02	4638.42	5304.76	5360.06	2509.44	852	805	825	865	898	762
YDR338C	YDR338C	SCM1034	GACGAATATCGCTAGTGTTA	Valid	0.64	0.5	0.56	0.3	0.48	0.36	5326.89	4224.52	4638.98	5305.06	5360.54	2509.8	853	806	826	866	899	763
YDR339C	YDR339C	SCM1035	GAGCTACGATGTAACACTT	Valid	5.9	5.47	5.8	7.74	6.37	2.94	5332.79	4229.99	4644.78	5312.8	5366.91	2512.74	854	807	827	867	900	764
YDR341C	YDR341C	SCM1036	GATCCCATTTAAACTCGTAG	Valid	0	-	-	-	-	-	5332.79	4229.99	4644.78	5312.8	5366.91	2512.74	854	807	827	867	900	764
YDR345C	HXT3	SCM1037	GATAGTACGCTTAAACATG	Valid	8.67	5.32	5.65	4.64	6.21	7.17	5341.46	4235.31	4650.43	5317.44	5373.12	2519.91	855	808	828	868	901	765
YDR346C	YDR346C	SCM1038	GGTGAAAGCTATCACATT	Valid	4.88	3.19	3.32	3.84	3.97	0.82	5346.34	4238.5	4653.75	5321.28	5377.09	2520.73	856	809	829	869	902	766
YDR347W	MRP1	SCM1039	GAAACATGGTTAACTGATT	Valid	6.45	7.6	7.49	10.49	8.18	3.46	5352.79	4246.1	4661.24	5331.77	5385.27	2524.19	857	810	830	870	903	767
YDR348C	YDR348C	SCM1040	GATAACCCGTTTAGAAATG	Invalid	3.39	2.11	2.21	2.37	2.62	0.57	5352.79	4246.1	4661.24	5331.77	5385.27	2524.19	857	810	830	870	903	767
YDR349C	YPS7	SCM1041	GGTCAAGTTTCTTGTATTACT	Valid	4.39	5.33	5.32	5.24	4.99	-	5357.18	4251.43	4666.56	5337.01	5390.26	2524.19	858	811	831	871	904	767
YDR350C	TCM10	SCM1042	GAAAGTCTCACTTAATACAG	Valid	1.46	0.85	0.41	0.74	1.02	1.37	5358.64	4252.28	4666.97	5337.75	5391.28	2525.56	859	812	832	872	905	768
YDR351W	SBE2	SCM1043	GGTGCATTCCAATAGTACT	Valid	1.02	0.24	0.26	0.3	0.52	0.11	5359.66	4252.52	4667.23	5338.05	5391.8	2525.67	860	813	833	873	906	769
YDR352W	YDR352W	SCM1044	GACAGATTTATCTCGATAAGT	Valid	1.21	1.01	1.08	0.85	1.02	0.52	5360.87	4253.53	4668.31	5338.9	5392.82	2526.19	861	814	834	874	907	770
YDR353W	TRR1	SCM1045	GGCAAATGCATTCTCTTAG	Valid	23.18	19.43	20.61	22.96	21.86	6.31	5384.05	4272.96	4688.92	5361.86	5414.68	2532.5	862	815	835	875	908	771
YDR354W	TRP4	SCM1046	GACCTTGGCTTAAACAAT	Valid	1.57	1.54	1.79	1.19	1.43	5.08	5385.62	4274.5	4690.71	5363.05	5416.11	2537.58	863	816	836	876	909	772
YDR356W	NUF1	SCM1047	GGTGCAACCTTTAAATCGT	Valid	0.76	0.13	0.27	0.23	0.37	-	5386.38	4274.63	4690.98	5363.28	5416.48	2537.58	864	817	837	877	910	772
YDR357C	YDR357C	SCM1048	GACAATTGTATACTCTGTACAT	Valid	15.58	4.18	4.42	5.54	8.43	4.74	5401.96	4278.81	4695.4	5368.82	5424.91	2542.32	865	818	838	878	911	773
YDR358W	YDR358W	SCM1049	GACACAAAGAATTGAGCTTA	Valid	0.76	0.33	0.27	0.37	0.49	0.42	5402.72	4279.14	4695.67	5369.19	5425.4	2542.74	866	819	839	879	912	774
YDR359C	YDR359C	SCM1050	GAATTGACGCTCAAGTAAC	Valid	1	0.65	0.86	0.47	0.71	-	5403.72	4279.79	4696.53	5369.66	5426.11	2542.74	867	820	840	880	913	774
YDR361C	YDR361C	SCM1051	GGTTCCACCTTTATACAAG	Valid	5.79	5.77	5.55	7.23	6.26	-	5409.51	4285.56	4702.08	5376.89	5432.37	2542.74	868	821	841	881	914	774
YDR362C	TFC6	SCM1052	GATGGAACCAAATTACTTCC	Valid	0.5	0.39	0.51	0.27	0.39	0.32	5410.01	4285.95	4702.59	5377.16	5432.76	2543.06	869	822	842	882	915	775
YDR363W	ESC2	SCM1053	GACTTTGTCAGGAAATAGTAG	Valid	1.48	0.9	1.01	1.02	1.13	0.67	5411.49	4286.85	4703.6	5378.18	5433.89	2543.73	870	823	843	883	916	776
YDR364C	CDC40	SCM1054	GGCATGAAGATACTTCGTAT	Valid	1.5	0.81	0.86	0.64	0.98	0.28	5412.99	4287.66	4704.46	5378.82	5434.87	2544.01	871	824	844	884	917	777
YDR365C	YDR365C	SCM1055	GATTGGGACCATGTTAAATC	Valid	2.5	1.04	1.18	1.02	1.52	0.21	5415.49	4288.7	4705.64	5379.84	5436.39	2544.22	872	825	845	885	918	778
YDR366C	YDR366C	SCM1056	GACATATTTCTCAAAGCATATA	Valid	0.29	0.2	0.3	0.17	0.22	0	5415.78	4288.9	4705.94	5380.01	5436.61	2544.22	873	826	846	886	919	778
YDR367W	YDR367W	SCM1057	GAGTTTGGCTTATGAATCA	Invalid	0	-	-	-	-	-	5415.78	4288.9	4705.94	5380.01	5436.61	2544.22	873	826	846	886	919	778
YDR368W	YPR1	SCM1058	GACAGTGCCATCTTCTAATG	Valid	6.32	7.25	7.49	9.21	7.59	5.33	5422.1	4296.15	4713.43	5389.22	5444.2	2549.55	874	827	847	887	920	779
YDR369C	XRS2	SCM1059	GATCCATTCGAACTCTATA	Valid	0	0.18	0.18	0	0.18	0.16	5422.1	4296.33	4713.61	5389.22	5444.38	2549.71	874	828	848	887	921	780
YDR370C	YDR370C	SCM1060	GGAAAGTCCCGTATTTAG	Valid	1.01	0.77	0.85	1.22	1	0	5423.11	4297.1	4714.46	5390.44	5445.38	2549.71	875	829	849	888	922	780
YDR371W	YDR371W	SCM1061	GACCGTCTCACTGAATAGAT	Valid	1.07	0.32	0.36	0.26	0.55	0.34	5424.18	4297.42	4714.82	5390.7	5445.93	2550.05	876	830	850	889	923	781
YDR372C	YDR372C	SCM1062	GATGTTCTCAATACACCTTTA	Valid	3.75	2.57	2.66	2.59	2.97	1.94	5427.93	4299.99	4717.48	5393.29	5448.9	2551.99	877	831	851	890	924	782
YDR374C	YDR374C	SCM1063	GATTTGGACACCAGTATATG	Valid	0	0	0	0	-	1.16	5427.93	4299.99	4717.48	5393.29	5448.9	2553.15	877	831	851	890	924	783
YDR375C	BCS1	SCM1064	GATCCTCAAAGGGTATCTAG	Valid	1.05	0.67	0.73	0.61	0.78	0.41	5428.98	4300.66	4718.21	5393.9	5449.68	2553.56	878	832	852	891	925	784
YDR376W	ARH1	SCM1065	GACCAAGTCTTGTATTACTC	Valid	1.79	1.01	1.04	1.09	1.3	1.34	5430.77	4301.67	4719.25	5394.99	5450.98	2554.9	879	833	853	892	926	785
YDR379W	RGA2	SCM1066	GATGAAGACGTAACCTATAG	Valid	0.73	0.14	0.16	0.16	0.34	0.07	5431.5	4301.81	4719.41	5395.15	5451.32	2554.97	880	834	854	893	927	786
YDR380W	YDR380W	SCM1067	GATCCGCGATATTTACAAG	Invalid	38.19	26.9	26.19	18.73	27.94	0	5431.5	4301.81	4719.41	5395.15	5451.32	2554.97	880	834	854	893	927	786
YDR381W	YRA1	SCM1068	GAGCAGCTTTTCTATTTGG	Valid	18.29	13.69	13.25	12.4	14.79	5.32	5449.79	4315.5	4732.66	5407.55	5466.11	2560.29	881	835	855	894	928	787
YDR383C	YDR383C	SCM1069	GACTCTTGGAAGTGAACTAA	Valid	1.89	1.62	1.38	1.53	1.68	1.68	5451.68	4317.12	4734.04	5409.08	5467.79	2561.97	882	836	856	895	929	788
YDR384C	YDR384C	SCM1070	GAGTATAGCGAATACCAAC	Valid	5.39	9.45	9.87	11.68	8.84	11.28	5457.07	4326.57	4743.91	5420.76	5476.63	2573.25	883	837	857	896	930	789
YDR387C	YDR387C	SCM1071	GGTGCGAACAAATATCTCC	Valid	1.52	1.08	0.91	0.59	1.06	0.75	5458.59	4327.65	4744.82	5421.35	5477.69	2574	884	838	858	897	931	790
YDR388W	RVS167	SCM1072	GATTGCCCTATACTGTTCA	Valid	4.96	2.62	2.9	0	3.79	1.23	5463.55	4330.27	4747.72	5421.35	5481.48	2575.23	885	839	859	897	932	791
YDR389W	SAC7	SCM1073	GATTCCCGTGGTTACATAAA	Valid	2.72	1.7	1.86	1.44	1.95	0	5466.27	4331.97	4749.58	5422.79	5483.43	2575.23	886	840	860	898	933	791
YDR390C	UBA2	SCM1074	GACGTTGAAGTCCCATTAATA	Valid	2.75	1.38	1.47	1.23	1.79	0.65	5469.02	4333.35	4751.05	5424.02	5485.22	2575.88	887	841	861	899	934	792
YDR391C	YDR391C	SCM1075	GGTTCTTACCAATACAGAAA	Valid	2.24	1.53	1.65	1.59	1.79	2.6	5471.26	4334.88	4752.7	5425.61	5487.01	2578.48	888	842	862	900	935	793
YDR392W	SPT3	SCM1076	GGGGTCAAGTGATAGAAA	Valid	1.51	0.67	0.7	0.51	0.9	0.24	5472.77	4335.55	4753.4	5426.12	5487.91	2578.72	889	843	863	901	936	794
YDR393W	SHE9	SCM1077	GGTACATTCATCTTAATGG	Valid	1.59	1.13	1.23	1.33	1.35	1.43	5474.36	4336.68	4754.63	5427.45	5489.26	2580.15	890	844	864	902	937	795
YDR394W	RPT3	SCM1078	GATCACCAAGATATTTGTGA	Valid	5.71	5.32	5.83	7.3	6.11	0	5480.07	4342	4760.46	5434.75	5495.37	2580.15	891	845	865	903	938	795
YDR395W	SXM1	SCM1079	GAACGATGCATTTAGAGTC	Invalid	20.22	20.16	18.66	19.42	19.93	6.91	5480.07	4342	4760.46	5434.75	5495.37	2580.15	891	845	865	903	938	795
YDR396W	YDR396W	SCM1080	GACCATTCTTAGAGGAAATA	Valid	6.54	4.09	4.24	4	4.88	4.1	5486.61	4346.09	4764.7	5438.75	5500.25	2584.25	892	846	866	904	939	796
YDR397C	NCB2	SCM1081	GACCATTCTTAGAGGAAATA	Valid	6.45	4.1	4.52	4.59	5.05	4.17	5493.06	4350.19	4769.22	5443.34	5505.3	2588.42	893	847	867	905	940	797
YDR398W	YDR398W	SCM1082	GATTGTGGCTGAATCAGATA	Valid	3.48	2.18	2.39	1.94	2.53	0.43	5496.54	4352.37	4771.61	5445.28	5507.83	2588.85	894	848	868	906	941	798
YDR399W	HPT1	SCM1083	GGTCTTTGTACGAAGATTT	Invalid	0	-	-	-	-	-	5496.54	4352.37	4771.61	5445.28	5507.83	2588.85	894	848	868	906	941	798
YDR400W	YDR400W	SCM1084	GACAATGGAGAGATATCCT	Valid	2.99	3.06	3.19	3.21	3.09	1.29	5499.53	4355.43	4774.8	5448.49	5510.92	2590.14	895	849	869	907	942	799
YDR401W	YDR401W	SCM1085	GGGCGGAAATTGTTATAC	Valid	0.3	0.07	0.08	0.11	0.16	0.14	5499.83	4355.5	4774.88	5448.6	5511.08	2590.28	896	850	870	908	943	800
YDR402C	DIT2	SCM1086	GGGCGGAAATTGTTATAC	Valid	0.31	0.13	0.13	0.11	0.18	0	5500.14	4355.63	4775.01	5448.71	5511.26	2590.28	897	851	871	909	944	800
YDR403W	DIT1	SCM1087	GAGATTGCATCTGTATAGG	Valid	0.38	0.18	0.21	0.37	0.31	0.23	5500.52	4355.81	4775.22	5449.08	5511.57	2590.51	898	852	872	910	945	801
YDR405W	MRP20	SCM1088	GATTGGAACGAAGAATATGT	Valid	2.12	1.21	1.23	1.32	1.55	0.41	5502.64	4357.02	4776.45	5450.4	5513.12	2590.92	899	853	873	911	946	802
YDR406W	PDR15	SCM1089	GACACGATGGCATTATCTTT	Valid	1.98	2.46	2.65	2.58	2.34	7.34	5504.62	4359.48	4779.1	5452.98	5515.46	2598.26	900	854	874	912	947	803
YDR408C	ADE8	SCM1090	GAGGATGCTCATATTGTC	Invalid	5.15	4.43	4.74	4.29	4.62	5.43	5504.62	4359.48	4779.1	5452.98	5515.46	2598.26	900	854	874	912	947	803
YDR409W	YDR409W	SCM1091	GATGTCCAAAGCAGACTATA	Valid	0.6	0	0.23	0.25	0.43	0.09	5505.22	4359.48	4779.33	5453.23	5515.89	2598.35	901	854	875	913	948	804
YDR410C	STE14	SCM1092	GATACAATCCTCTTAAGGTA	Valid	2.63	2.78	2.77	3	2.8	2.07	5507.85	4362.26	4782.1	5456.23	5518.69	2600.42	902	855	876	914	949	805
YDR411C	YDR411C	SCM1093	GAGGAATGTGCGTACATTA	Invalid	3.52	3.51	4	3.49	3.51	2.57	5507.85	4362.26	4782.1	5456.23	5518.69	2600.42	902	855	876	914	949	805
YDR414C	ERD1	SCM1094	GACACGAAGCAACTTTACTA	Valid	4.64	2.03	2.33	2.27	2.98	1.39	5512.49	4364.29	4784.43	5458.5	5521.67	2601.81	903	856	877	915	950	806
YDR415C	YDR415C	SCM1095	GATAGCCACATTGTGTATC	Valid	1.16	0.71	0.73	0.71	0.86	0	5513.65	4365	4785.16	5459.21	5522.53	2601.81	904	857	878	916	951	806
YDR416W	SYF1	SCM1096	GATGTATTTGGACCAAATAC	Valid	0	-	-	-	-	-	5513.65	4365	4785.16	5459.21	5522.53	2601.81	904	857	878	916	951	806
YDR417C	YDR417C	SCM1097	GATGGACAGTAACTTTGATA	Valid	114.86	104.31	91.04	114.95	111.37	16.56	5628.51	4469.31	4876.2	5574.16	5633.9	2618.37	905	858	879	917	952	807
YDR418W	RPL12B	SCM1098	GATGGACAGTAACTTTGATA	Valid	0	0	98.51	0	-	18.57	5628.51	4469.31	4974.71	5574.16	5633.9	2636.94	905	858	880	917	952	808
YDR419W	RAD30	SCM1099	GGTATCGCCCACATAGATA	Valid	0.93	0.35	0.41	0.59	0.62	0.34	5629.44	4469.66	4975.12	5574.75	5634.52	2637.28	906	859	881	918	953	809
YDR420W	HKR1	SCM1100	GACTGGAAACCAAGTTTATAA	Valid	2.93	1.7	1.82	2.98	2.54	1.23	5632.37	4471.36	4976.94	5577.73	5637.06	2638.51	907	860	882	919	954	810
YDR421W	YDR421W	SCM1101	GATTCACGAACAAGTTGTAT	Valid	1.11	0.76	0.84	0	0.94	1.01	5633.48	4472.12	4977.78	5577.73	5638	2639.52	908	861	883	919	955	811
YDR422C	SIP1	SCM1102	GATAGTAAGCACGGATATTG	Valid	2.86	2.02	2.25	3.55	2.81	1.66	5636.34	4474.14	4980.03	5581.28	5640.81	2641.18	909	862	884	920	956	812
YDR423C	CAD1	SCM1103	GACCTATGTTCCACATAACTT	Valid	1.35	0.94	0	1.44	1.24	0.52	5637.69	4475.08	4980.03	5582.72	5642.05	2641.7	910	863	884	921	957	813
YDR425W	YDR425W	SCM1104	GACAGAGTACCTTCTGATAAT	Valid	1.25	0.74	0.78	0.87	0.95	5.09	5638.94	4475.82	4980.81	5583.59	5643	2646.79	911	864	885	922	958	814
YDR426C	YDR426C	SCM1105	GACAGTTGAACCAAGATTTAT	Invalid	1.64	0.63	0.75	0.75	1.01	1.86	5638.94	4475.82	4980.81	5583.59	5643	2646.79	911	864	885	922	958	814
YDR427W	RPN9	SCM1106	GACTATTGACCAAGTAAATGA	Valid	11.04	10.75	11.95	9.49	10.43	7.01	5649.98	4486.57	4992.76	5593.08	5653.43	2653.8	912	865	886	923	959	815
YDR428C	YDR428C	SCM1107	GACTAGGTGCATATCAATAC	Valid	1.24	0.94	1.07	1.07	1.08	0.92	5651.22	4487.51	4993.83	5594.15	5654.51	2654.72	913	866	887	924	960	816
YDR429C	TIF35	SCM1108	GGCAACAGATTTATGGACT	Valid	21.68	14.95	15.83	21.6	19.41	6.07	5672.9	4502.46	5009.66	5615.75	5673.92	2660.79	914	867	888	925	961	817
YDR430C	YDR430C	SCM1109	GACTAACTGTTGGTATACAG	Valid	2.46	1.41	1.52	1.22	1.7	0.39	5675.36	4503.87	5011.18	5616.97	5675.62	2661.18	915	868	889	926	962	818
YDR432W	NPL3	SCM1110	GAGGCAATTTAGAGTAAAC	Valid	15.29	12.11	12.63	13.57	13.66	0	5690.65	4515.98	5023.81	5630.54	5689.28	2661.18	916	869	890	927	963	818
YDR433W	YDR433W	SCM1111	GGTGGTTACGATAGTCCAA	Valid	55.76	60.78	57.1	78.87	65.14	18.93	5746.41	4576.76	5080.91	5709.41	5754.42	2680.11	917	870	891	928	964	819
YDR434W	YDR434W	SCM1112	GGCTACGGAAACATTATGG	Valid	3.04	2.87	2.99	2.68	2.86	1.29	5749.45	4579.63	5083.9	5712.09	5757.28	2681.4	918	871	892	929	965	820
YDR435C	YDR435C	SCM1113	GACTACAACGAATCAGTAG	Valid	3.31	3.54	3.94	3.62	3.49	3.33	5752.76	4583.17	5087.84	5715.71	5760.77	2684.73	919	872	893	930	966	821
YDR436W	PPZ2	SCM1114	GATGATTGCCTCTTAAGAG	Invalid	0.36	0.25	0.25	0.29	0.3	0.24	5752.76	4583.17	5087.84	5715.71	5760.77	2684.73	919	872	893	930	966	821
YDR437W	YDR437W	SCM1115	GGTGGTCAACTTGTAATAG	Valid	0.92	0.53	0.58	0.46	0.64	0	5753.68	4583.7	5088.42	5716.17	5761.41	2684.73	920	873	894	931	967	821
YDR438W	YDR438W	SCM1116	GAGCAATTCATTAGTCAAA	Valid	1.01	0.56	0.64	0.59	0.72	0.47	5754.69	4584.26	5089.06	5716.76	5762.13	2685.2	921	874	895	932	968	822
YDR439W	LRS4	SCM1117	GACTCTTTATCAAAGTAAGTTATC	Valid	1.07	0.48	0.47	0.4	0.65	0.16	5755.76	4584.74	5089.53	5717.16	5762.78	2685.36	922	875	896	933	969	823
YDR441C	APT2	SCM1118	GATGTCTATTTCTGAATCTTAC	Valid	3.61	4.3	4.65	4.41	4.11	2.56	5759.37	4589.04	5094.18	5721.57	5766.89	2687.92	923	876	897	934	970	824
YDR442W	YDR442W	SCM1119	GATTTTCACGGCTAGGATAT	Valid	1.59	1.44	1.57	1.59	1.54	1.59	5760.96	4590.48	5095.75	5723.16	5768.43	2689.51	924	877	898	935	971	825
YDR443C	SSN2	SCM1120	GATTACCGAGGATATGTTC	Valid	0.49	0	0.18	0	0.49	0.32	5761.45	4590.48	5095.93	5723.16	5768.92	2689.83	925	877	899	935	972	826
YDR444W	YDR444W	SCM1121	GACCGGGTGATAAAGTTTAT	Valid	0.9	0.33	0.35	0.38	0.54	0.2	5762.35	4590.81	5096.28	5723.54	5769.46	2690.03	926	878	900	936	973	827
YDR445C	YDR445C	SCM1122	GACATCCACACTTTATTGTG	Valid	0.28	0.07	0.07	-	0.18	0.15	5762.63	4590.88	5096.35	5723.54	5769.64	2690.18	927	879	901	936	974	828
YDR446W	ECM11	SCM1123	GACTTCCGTCACAGAGATTA	Valid	0.21	0.21	0.2	0.12	0.18	-	5762.84	4591.09	5096.55	5723.66	5769.82	2690.18	928	880	902	937	975	828
YDR447C	RPS17B	SCM1124	GGCTTTGATTGAACGTTA	Valid	225.02	273.24	241.03	321.76	273.34	0	5987.86	4864.33	5337.58	6045.42	6043.16	2690.18	929	881	903	938	976	828
YDR449C	YDR449C	SCM1125	GGCATAAGGGTTACTATGC	Valid	3.34	1.86	2.13	1.87	2.36	1.01	5991.2	4866.19	5339.71	6047.29	6045.52	2691.19	930	882	904	939	977	829
YDR450W	RPS18A	SCM1126	GACAAGCTGGGATTTTGTAG	Valid	161.44	172.47	161.2	174.98	169.63	21.97	6152.64	5038.66	5500.91	6222.27	6215.15	2713.16	931	883	905	940	978	830
YDR451C	YDR451C	SCM1127	GGCAAAGTTCACTCTAATG	Valid	1.05	1.07	1.1	0.99	1.04	0.23	6153.69	5039.73	5502.01	6223.26	6216.19	2713.39	932	884	906	941	979	831
YDR452W	YDR452W	SCM1128	GATATGTACCGCAGTTATTC	Valid	3.58	2.4	2.55	2.62	2.87	2.88	6157.27	5042.13	5504.56	6225.88	6219.06	2716.27	933	885	907	942	980	832
YDR453C	YDR453C	SCM1129	GGTCTCTGGATAAGGAATG	Valid	0.75	0.6	0.63	0.57	0.64	4.62	6158.02	5042.73	5505.19	6226.45	6219.7	2720.89	934	886	908	943	981	833
YDR455C	YDR455C	SCM1130	GAAATTCAGAGGATAATCTTT	Valid	0.62	0.33	0.49	0.4	0.45	0.48	6158.64	5043.06	5505.68	6226.85	6220.15	2721.37	935	887	909	944	982	834
YDR456W	NHX1	SCM1131	GACGTTGCCAATAAAGTGAA	Valid	2.99	4.56	4.58	6.2	4.58	4.59	6161.63	5047.62	5510.26	6233.05	6224.73	2725.96	936	888	910	945	983	835
YDR457W	TOM1	SCM1132	GATGCTGTACGTGAGTTAA	Valid	1.86	0.77	0	0.67	1.1	0.37	6163.49	5048.39	5510.26	6233.72	6225.83	2726.33	937	889	910	946	984	836
YDR458C	YDR458C	SCM1133	GAAGGGAACAAATTAGTAC	Invalid	1.38	0.38	0.32	0.33	0.7	0.22	6163.49	5048.39	5510.26	6233.72	6225.83	2726.33	937	889	910	946	984	836
YDR459C	YDR459C	SCM1134	GACCATAAACTATGTTACGAG	Valid	1.86	1.54	0	1.09	1.5	0.89	6165.35	5049.93	5510.26	6234.81	6227.33	2727.22	938	890	910	947	985	837
YDR460W	TFB3	SCM1135	GACCTTTCGTACGCATAATT	Valid	1.72	0.89	1.03	0.85	1.15	0.97	6167.07	5050.82	5511.29	6235.66	6228.48	2728.19	939	891	911	948	986	838
YDR462W	MRPL28	SCM1136	GACGTGAAGACCTGATTAAA	Valid	3.82	4.05	4.38	5.75	4.54	3.22	6170.89	5054.87	5515.67	6241.41	6233.02	2731.41	940	892	912	949	987	839
YDR463W	STP1	SCM1137	GATGTCTCGTTAGATATCC	Valid	1.54	0.46	0.65	0.4	0.8	0.48	6172.43	5055.33	5516.32	6241.81	6233.82	2731.89	941	893	913	950	988	840
YDR464W	SPP41	SCM1138	GAGCGGTTTCAACTATAGA	Valid	0.98	0.18	0.24	0.27	0.48	-	6173.41	5055.51	5516.56	6242.08	6234.3	2731.89	942	894	914	951	989	840
YDR466W	YDR466W	SCM1139	GAAGGTAGCGAGATAAAC	Valid	0.69	0.44	0.33	0.39	0.51	0.43	6174.1	5055.95	5516.89	6242.47	6234.81	2732.32	943	895	915	952	990	841
YDR467C	YDR467C	SCM1140	GATACGAGGTCTTACATAC	Valid	1.28	0.53	0	0.44	0.75	0	6175.38	5056.48	5516.89	6242.91	6235.56	2732.32	944	896	915	953	991	841
YDR468C	TLG1	SCM1141	GAGGAAACAATAGTTGAT	Valid	3.56	1.67	1.66	1.3	2.18	0.72	6178.94	5058.15	5518.55	6244.21	6237.74	2733.04	945	897	916	954	992	842
YDR469W	YDR469W	SCM1142	GATCATCTGAACCTAAAATATC	Valid	6.49	7.28	7.65	8.88	7.55	5.85	6185.43	5065.43	5526.2	6253.09	6245.29	2738.89	946	898	917	955	993	843
YDR470C	YDR470C	SCM1143	GAGAATTGTTTCTTATCACAT	Valid	1.23	1.04	1.12	1	1.09	0.7	6186.66	5066.47	5527.32	6254.09	6246.38	2739.59	947	899	918	956	994	844
YDR471W	RPL27B	SCM1144	GATGATGGGTACCTTTCAAT	Valid	56.28	57.59	54.12	56.82	56.9	20.41	6242.94	5124.06	5581.44	6310.91	6303.28	2760	948	900	919	957	995	845
YDR474C	YDR474C	SCM1145	GACAGAGTTCGAATCATTAG	Valid	1.09	0.62	0.61	0.58	0.76	2.32	6244.03	5124.68	5582.05	6311.49	6304.04	2762.32	949	901	920	958	996	846
YDR475C	YDR475C	SCM1146	GATTTCCCCTTCTTTTTGAC	Invalid	1.24	0.31	0.37	0.31	0.62	0.25	6244.03	5124.68	5582.05	6311.49	6304.04	2762.32	949	901	920	958	996	846
YDR476C	YDR476C	SCM1147	GACATTGTCAATGAAGTAGA	Valid	5.96	5.12	5.26	4.05	5.04	-	6249.99	5129.8	5587.31	6315.54	6309.08	2762.32	950	902	921	959	997	846
YDR477W	SNF1	SCM1148	GGTCTTGTTTCCAATATCA	Valid	3.95	2.64	2.86	3.21	3.27	0	6253.94	5132.44	5590.17	6318.75	6312.35	2762.32	951	903	922	960	998	846
YDR478W	SNM1	SCM1149	GACAGTTAACGACTAATACC	Invalid	1.28	0.74	0.8	0.69	0.9	0.8	6253.94	5132.44	5590.17	6318.75	6312.35	2762.32	951	903	922	960	998	846
YDR479C	YDR479C	SCM1150	GAGAACCACTAGATATGCT	Valid	0	0.31	0.34	0.26	0.29	0.36	6253.94	5132.75	5590.51	6319.01	6312.64	2762.68	951	904	923	961	999	847
YDR480W	DIG2	SCM1151	GAATGCTGTTAGTATCTC	Valid	0.62	0.37	0.22	0.23	0.41	0.05	6254.56	5133.12	5590.73	6319.24	6313.05	2762.73	952	905	924	962	1000	848
YDR481C	PHO8	SCM1152	GAGCCTCATCGATTAAAT	Valid	6.75	7.31	7.75	8.54	7.53	5.05	6261.31	5140.43	5598.48	6327.78	6320.58	2767.78	953	906	925	963	1001	849
YDR482C	YDR482C	SCM1153	GATTTCTCCATATGAGTCTC	Valid	3.97	4.5	4.75	5.86	4.78	3.17	6265.28	5144.93	5603.23	6333.64	6325.36	2770.95	954	907	926	964	1002	850
YDR483W	KRE2	SCM1154	GACAATGGGCAGTTATCATA	Valid	13.4	14.59	15.57	18.28	15.42	14.56	6278.68	5159.52	5618.8	6351.92	6340.78	2785.51	955	908	927	965	1003	851
YDR484W	SAC2	SCM1155	GACCAGGAGTTGACATAACT	Valid	0.77	0.15	0.14	0.19	0.37	0.04	6279.45	5159.67	5618.94	6352.11	6341.15	2785.55	956	909	928	966	1004	852
YDR485C	YDR485C	SCM1156	GACTTCAACTGTATCGTTAG	Valid	0.84	0	0.22	0.16	0.5	0.08	6280.29	5159.67	5619.16	6352.27	6341.65	2785.63	957	909	929	967	1005	853
YDR486C	YDR486C	SCM1157	GAATATCCCAGTTAGATAC	Valid	3.34	1.67	1.72	1.61	2.21	0	6283.63	5161.34	5620.88	6353.88	6343.86	2785.63	958	910	930	968	1006	853
YDR487C	RIB3	SCM1158	GACATCTACAGTTATTGTGT	Valid	17.06	0	20.2	22.79	19.93	21.57	6300.69	5161.34	5641.08	6376.67	6363.79	2807.2	959	910	931	969	1007	854
YDR488C	PAC11	SCM1159	GACTGCTTGTTTCAATTACA	Valid	0	0.46	0	0.45	0.46	0.1	6300.69	5161.8	5641.08	6377.12	6364.25	2807.3	959	911	931	970	1008	855
YDR489W	YDR489W	SCM1160	GGCATGGAAACTGAGTTAG	Valid	1.13	0	0.83	0.65	0.89	0.31	6301.82	5161.8	5641.91	6377.77	6365.14	2807.61	960	911	932	971	1009	856
YDR490C	PKH1	SCM1161	GATAGCTCAGGAGAAACATA	Valid	0	0.14	0.22	0.09	0.12	0.15	6301.82	5161.94	5642.13	6377.86	6365.26	2807.76	960	912	933	972	1010	857
YDR492W	YDR492W	SCM1162	GATTGCCAGGACTAAAGTAA	Invalid	5.7	6.7	7.13	7.45	6.62	10.9	6301.82	5161.94	5642.13	6377.86	6365.26	2807.76	960	912	933	972	1010	857
YDR493W	YDR493W	SCM1163	GATCAGAGCATTTAAATGG	Invalid	1.82	1.87	2.1	1.6	1.76	1.23	6301.82	5161.94	5642.13	6377.86	6365.26	2807.76	960	912	933	972	1010	857
YDR494W	YDR494W	SCM1164	GACAAAAAAAGAGTCATATCTT	Invalid	0	-	-	-	-	-	6301.82	5161.94	5642.13	6377.86	6365.26	2807.76	960	912	933	972	1010	857
YDR495C	VPS3	SCM1165	GAGTTTCCCTACATAATC	Invalid	0.71	0	0	0.13	0.42	0.21	6301.82	5161.94	5642.13	6377.86	6365.26	2807.76	960	912	933	972	1010	857
YDR496C	YDR496C	SCM1166	GATGGACAGTTCAATGTATC	Valid	4.54	1.77	1.87	1.37	2.56	0.44	6306.36	5163.71	5644	6379.23	6367.82	2808.2	961	913	934	973	1011	858
YDR497C	ITR1	SCM1167	GGAGTGATATTCTGTAAC	Valid	11.21	10.62	10.69	11.41	11.08	3.85	6317.57	5174.33	5654.69	6390.64	6378.9	2812.05	962	914	935	974	1012	859
YDR498C	SEC20	SCM1168	GATCGGTACTGAAATGTAGT	Valid	1.45	0.77	0.79	0.68	0.97	0.47	6319.02	5175.1	5655.48	6391.32	6379.87	2812.52	963	915	936	975	1013	860
YDR499W	YDR499W	SCM1169	GACAGATGCCATCTTATTGA	Valid	1.66	0	0	1.74	1.7	0.88	6320.68	5175.1	5655.48	6393.06	6381.57	2813.4	964	915	936	976	1014	861
YDR500C	RPL37B	SCM1170	GGAGACATGCTTCAAATA	Valid	137.97	0	0	0	137.97	46.1	6458.65	5175.1	5655.48	6393.06	6519.54	2859.5	965	915	936	976	1015	862
YDR502C	SAM2	SCM1171	GATAAGCTCTTTTCATAGTG	Valid	7.12	6.14	6.32	5.76	6.34	1.62	6465.77	5181.24	5661.8	6398.82	6525.88	2861.12	966	916	937	977	1016	863
YDR503C	LPP1	SCM1172	GACCATGGGCTTTACATAT	Valid	1.15	1.73	1.81	1.22	1.37	0.62	6466.92	5182.97	5663.61	6400.04	6527.25	2861.74	967	917	938	978	1017	864
YDR504C	YDR504C	SCM1173	GACAATGAAAAAATGTTAACA	Valid	4.42	3.93	3.88	4.77	4.37	5.51	6471.34	5186.9	5667.49	6404.81	6531.62	2867.25	968	918	939	979	1018	865
YDR505C	PSP1	SCM1174	GACCCAACTGTTAATAGCAC	Valid	0	1.27	1.46	1.27	1.27	0.67	6471.34	5188.17	5668.95	6406.08	6532.89	2867.92	968	919	940	980	1019	866
YDR506C	YDR506C	SCM1175	GGCTTCTAGAACAATTAA	Valid	0.35	0.05	0.06	0.08	0.16	0.31	6471.69	5188.22	5669.01	6406.16	6533.05	2868.23	969	920	941	981	1020	867
YDR507C	GIN4	SCM1176	GACTTCGGTTATAAATGTGG	Valid	1.6	0.47	0.49	0.45	0.84	0.29	6473.29	5188.69	5669.5	6406.61	6533.89	2868.52	970	921	942	982	1021	868
YDR508C	GNP1	SCM1177	GATGTCGTCCAATATTTG	Invalid	5.36	6.61	6.63	7.98	6.65	3.29	6473.29	5188.69	5669.5	6406.61	6533.89	2868.52	970	921	942	982	1021	868
YDR510W	SMT3	SCM1178	GGCTTGAATTCTAATACCG	Valid	0	13.64	14.77	13.23	13.44	3.7	6473.29	5202.33	5684.27	6419.84	6547.33	2872.22	970	922	943	983	1022	869
YDR512C	YDR512C	SCM1179	GATGGTATTAGCATAAATCAA	Valid	0.46	0.13	0.14	0.27	0.29	0.1	6473.75	5202.46	5684.41	6420.11	6547.62	2872.32	971	923	944	984	1023	870
YDR513W	TTR1	SCM1180	GGTTTGCCACAAGAATTAT	Invalid	0	0.17	0	-	0.17	-	6473.75	5202.46	5684.41	6420.11	6547.62	2872.32	971	923	944	984	1023	870
YDR514C	YDR514C	SCM1181	GACTCTGTAAAACTATTGAGT	Valid	0.96	0.4	0.44	0.62	0.66	0.09	6474.71	5202.86	5684.85	6420.73	6548.28	2872.41	972	924	945	985	1024	871
YDR515W	SLF1	SCM1182	GACTCAATGGAACCTATTTT	Valid	2.49	0.83	1.02	0.9	1.41	0.38	6477.2	5203.69	5685.87	6421.63	6549.69	2872.79	973	925	946	986	1025	872
YDR516C	YDR516C	SCM1183	GGCAAGTTTGTCGAATCAT	Valid	2.36	2.51	2.81	2.19	2.35	3.55	6479.56	5206.2	5688.68	6423.82	6552.04	2876.34	974	926	947	987	1026	873
YDR517W	YDR517W	SCM1184	GACGTCATGGTTTAGAGAAA	Valid	3.1	2.73	3.27	2.74	2.86	2.15	6482.66	5208.93	5691.95	6426.56	6554.9	2878.49	975	927	948	988	1027	874
YDR518W	EUG1	SCM1185	GGAACATTGTAGAGTTTAAT	Invalid	3.39	1.75	1.9	1.46	2.2	0.49	6482.66	5208.93	5691.95	6426.56	6554.9	2878.49	975	927	948	988	1027	874
YDR519W	FKB2	SCM1186	GATTTGGAAATCGGTATTA	Valid	6.63	5.97	6.31	6.56	6.39	3.84	6489.29	5214.9	5698.26	6433.12	6561.29	2882.33	976	928	949	989	1028	875
YDR520C	YDR520C	SCM1187	GATATCGCTGTTATAAGACA	Valid	0.5	0.13	0.16	0.15	0.26	0.03	6489.79	5215.03	5698.42	6433.27	6561.55	2882.36	977	929	950	990	1029	876
YDR521W	YDR521W	SCM1188	GACAAGTATCACAACTAAATG	Invalid	0.37	0.13	0.16	0.08	0.19	0.04	6489.79	5215.03	5698.42	6433.27	6561.55	2882.36	977	929	950	990	1029	876
YDR522C	SPS2	SCM1189	GAACTGCAAGCTAAATGT	Valid	0.47	0.21	0.14	0.09	0.26	0.06	6490.26	5215.24	5698.56	6433.36	6561.81	2882.42	978	930	951	991	1030	877
YDR523C	SPS1	SCM1190	GACAGAGACCGAAATAGTTC	Valid	0.39	0.08	0.06	0.05	0.17	0.13	6490.65	5215.32	5698.62	6433.41	6561.98	2882.55	979	931	952	992	1031	878
YDR524C	YDR524C	SCM1191	GAACGCTGGATAATTTCAC	Valid	3.16	0	1.22	1.06	2.11	1.04	6493.81	5215.32	5699.84	6434.47	6564.09	2883.59	980	931	953	993	1032	879
YDR526C	YDR526C	SCM1192	GACAAAATCTATCCATAATGAAA	Invalid	4.4	0	2.73	2.8	3.6	1.88	6493.81	5215.32	5699.84	6434.47	6564.09	2883.59	980	931	953	993	1032	879
YDR527W	YDR527W	SCM1193	GACGTTGCCTTAGAAATTA	Valid	2.13	1.08	1.1	0.94	1.38	0.58	6495.94	5216.4	5700.94	6435.41	6565.47	2884.17	981	932	954	994	1033	880
YDR528W	YDR528W	SCM1194	GGTACTGAGCTACATTTAT	Valid	1.11	0.57	0.63	0.79	0.82	0.1	6497.05	5216.97	5701.57	6436.2	6566.29	2884.27	982	933	955	995	1034	881
YDR529C	QCR7	SCM1195	GACCTCTCCAAGTTATGTGT	Valid	15.39	14.36	14.8	13.77	14.51	17.41	6512.44	5231.33	5716.37	6449.97	6580.8	2901.68	983	934	956	996	1035	882
YDR530C	APA2	SCM1196	GACTAGGAGACTATGTTCA	Valid	1.15	0.75	0.75	0.75	0.88	0.89	6513.59	5232.08	5717.12	6450.72	6581.68	2902.57	984	935	957	997	1036	883
YDR531W	YDR531W	SCM1197	GATCCTCACATGAGTCTATT	Valid	3.65	2.3	2.64	2.47	2.81	2.67	6517.24	5234.38	5719.76	6453.19	6584.49	2905.24	985	936	958	998	1037	884
YDR533C	YDR533C	SCM1198	GATATCACCGGTTTTACTGA	Invalid	4.01	3.22	3.84	3.28	3.5	0	6517.24	5234.38	5719.76	6453.19	6584.49	2905.24	985	936	958	998	1037	884
YDR534C	YDR534C	SCM1199	GATCTGGTTCGAGTATAACC	Valid	4.31	5.03	11.32	1.83	3.72	0	6521.55	5239.41	5731.08	6455.02	6588.21	2905.24	986	937	959	999	1038	884
YDR535C	YDR535C	SCM1200	GATTTAGGTGAGAATACGTA	Valid	0.81	0.11	0.14	0.12	0.35	0.1	6522.36	5239.52	5731.22	6455.14	6588.56	2905.34	987	938	960	1000	1039	885
YDR536W	STL1	SCM1201	GAAGTTGCGGTATTTCATC	Valid	0	0.26	0.29	0.27	0.27	0.33	6522.36	5239.78	5731.51	6455.41	6588.83	2905.67	987	939	961	1001	1040	886
YDR537C	YDR537C	SCM1202	GGCAGCTCTTGTAATTAA	Valid	1.85	1.41	1.54	1.23	1.5	-	6524.21	5241.19	5733.05	6456.64	6590.33	2905.67	988	940	962	1002	1041	886
YDR538W	PAD1	SCM1203	GGCAGCTCTTGTAATTAA	Valid	2.04	1.24	1.29	1.11	1.46	1.6	6526.25	5242.43	5734.34	6457.75	6591.79	2907.27	989	941	963	1003	1042	887
YDR539W	YDR539W	SCM1204	GACGTCTGAAACATGTAGATA	Valid	0.92	0	0	0	0.92	0.16	6527.17	5242.43	5734.34	6457.75	6592.71	2907.43	990	941	963	1003	1043	888
YDR540C	YDR540C	SCM1205	GACGAGGTCTATAAATGGA	Valid	1.56	0.87	0.86	1.38	1.27	0.93	6528.73	5243.3	5735.2	6459.13	6593.98	2908.36	991	942	964	1004	1044	889
YDR541C	YDR541C	SCM1206	GAGATTAGGTATGTTCTAC	Valid	0.93	0	0	0.63	0.78	0	6529.66	5243.3	5735.2	6459.76	6594.76	2908.36	992	942	964	1005	1045	889
YEL002C	WBP1	SCM1207	GGCTCTTCGTCATAACTA	Invalid	11.22	6.76	6.92	5.1	7.69	4.35	6529.66	5243.3	5735.2	6459.76	6594.76	2908.36	992	942	964	1005	1045	889
YEL004W	YEA4	SCM1208	GATTTCCATAACATTACTTGT	Valid	1.5	0.96	1.1	0.95	1.14	1.89	6531.16	5244.26	5736.3	6460.71	6595.9	2910.25	993	943	965	1006	1046	890
YEL006W	YEL006W	SCM1209	GACTGAACGTTGCTATACAG	Valid	2.46	2.29	2.22	1.6	2.12	3.07	6533.62	5246.55	5738.52	6462.31	6598.02	2913.32	994	944	966	1007	1047	891
YEL007W	YEL007W	SCM1210	GGCATACGCTAATTCTCAG	Valid	2.81	2.3	2.37	2.81	2.64	1.74	6536.43	5248.85	5740.89	6465.12	6600.66	2915.06	995	945	967	1008	1048	892
YEL008W	YEL008W	SCM1211	GGCATTGTAAAAGGTATG	Valid	0.51	0.17	0.19	0.19	0.29	0.16	6536.94	5249.02	5741.08	6465.31	6600.95	2915.22	996	946	968	1009	1049	893
YEL009C	GCN4	SCM1212	GATCCATTCTTTAGAGTTGT	Valid	38.9	42.69	42.71	42.72	41.44	36.81	6575.84	5291.71	5783.79	6508.03	6642.39	2952.03	997	947	969	1010	1050	894
YEL010W	YEL010W	SCM1213	GACCTCCGTTTGAAATACTC	Valid	0.32	0.55	0	0	0.44	1	6576.16	5292.26	5783.79	6508.03	6642.83	2953.03	998	948	969	1010	1051	895
YEL011W	GLC3	SCM1214	GACACATCAATGTTATACGT	Valid	1.33	0.61	0.64	0	0.97	3.43	6577.49	5292.87	5784.43	6508.03	6643.8	2956.46	999	949	970	1010	1052	896
YEL012W	UBC8	SCM1215	GATTGGAGGTTACATGTAGA	Valid	1.05	0.69	0.74	0.63	0.79	2.15	6578.54	5293.56	5785.17	6508.66	6644.59	2958.61	1000	950	971	1011	1053	897
YEL013W	VAC8	SCM1216	GATACAATTGCTAGAAAGTC	Valid	5.43	2.96	2.98	2.81	3.73	0	6583.97	5296.52	5788.15	6511.47	6648.32	2958.61	1001	951	972	1012	1054	897
YEL014C	YEL014C	SCM1217	GATTTTGAGTCCTCCTTAAG	Valid	0.34	0	0.35	0.05	0.2	-	6584.31	5296.52	5788.5	6511.52	6648.52	2958.61	1002	951	973	1013	1055	897
YEL015W	YEL015W	SCM1218	GAATCTGAGGCTAGTATT	Valid	1.2	0	0	0.58	0.89	0.25	6585.51	5296.52	5788.5	6512.1	6649.41	2958.86	1003	951	973	1014	1056	898
YEL016C	YEL016C	SCM1219	GACCAGAATTGGTCATAAGT	Valid	1.16	1.01	1.15	0.88	1.02	0	6586.67	5297.53	5789.65	6512.98	6650.43	2958.86	1004	952	974	1015	1057	898
YEL017W	YEL017W	SCM1220	GATAAGGTCCTTTTATGAGT	Valid	1.96	1.29	0	1.15	1.47	0.82	6588.63	5298.82	5789.65	6514.13	6651.9	2959.68	1005	953	974	1016	1058	899
YEL018W	YEL018W	SCM1221	GATGGACAACTTAGTCTA	Valid	2.05	0.87	0.86	0.96	1.29	0.28	6590.68	5299.69	5790.51	6515.09	6653.19	2959.96	1006	954	975	1017	1059	900
YEL019C	MMS21	SCM1222	GATTGACGAACATATTAAAGA	Valid	0.44	0	0	0.2	0.32	0.04	6591.12	5299.69	5790.51	6515.29	6653.51	2960	1007	954	975	1018	1060	901
YEL020C	YEL020C	SCM1223	GATCAAAGCCTTCTGAGTAA	Valid	0.8	0.47	0.52	0.45	0.57	0.22	6591.92	5300.16	5791.03	6515.74	6654.08	2960.22	1008	955	976	1019	1061	902
YEL021W	URA3	SCM1224	GACTAGCTACTGGAGAATAT	Valid	7.8	6.51	0	8.5	7.6	2.45	6599.72	5306.67	5791.03	6524.24	6661.68	2962.67	1009	956	976	1020	1062	903
YEL023C	YEL023C	SCM1225	GACTCAGTTGGAATATTAAGG	Valid	0.4	0.14	0.21	0.14	0.23	0.11	6600.12	5306.81	5791.24	6524.38	6661.91	2962.78	1010	957	977	1021	1063	904
YEL024W	RIP1	SCM1226	GGTAGCGGTCATAGATGAA	Valid	0	-	-	-	-	4.1	6600.12	5306.81	5791.24	6524.38	6661.91	2966.88	1010	957	977	1021	1063	905
YEL025C	YEL025C	SCM1227	GATGGGCTCAATTCTAAAG	Valid	0.67	0.29	0.35	0.29	0.42	0.12	6600.79	5307.1	5791.59	6524.67	6662.33	2967	1011	958	978	1022	1064	906
YEL028W	YEL028W	SCM1228	GAGTGGTGTTATCACGTA	Valid	0.69	0.33	0.37	0.38	0.47	0.65	6601.48	5307.43	5791.96	6525.05	6662.8	2967.65	1012	959	979	1023	1065	907
YEL029C	YEL029C	SCM1229	GATTGAAGGAACTCTTATCA	Valid	0.94	0	1.61	1.35	1.15	2	6602.42	5307.43	5793.57	6526.4	6663.95	2969.65	1013	959	980	1024	1066	908
YEL030W	ECM10	SCM1230	GATCCCAAGAAATTCTACA	Valid	1.06	0.47	0.56	0.81	0.78	0.28	6603.48	5307.9	5794.13	6527.21	6664.73	2969.93	1014	960	981	1025	1067	909
YEL031W	SPF1	SCM1231	GATGAAGCTACTCACATTCT	Valid	7.01	4.31	4.58	4.37	5.23	0.9	6610.49	5312.21	5798.71	6531.58	6669.96	2970.83	1015	961	982	1026	1068	910
YEL032W	MCM3	SCM1232	GAGGTTCACCCTCTAAATA	Valid	1.4	0.98	0.98	1.08	1.15	0.33	6611.89	5313.19	5799.69	6532.66	6671.11	2971.16	1016	962	983	1027	1069	911
YEL036C	ANP1	SCM1233	GAGTGACTCTTCGGATAAC	Invalid	2.01	0	1.36	1.1	1.56	-	6611.89	5313.19	5799.69	6532.66	6671.11	2971.16	1016	962	983	1027	1069	911
YEL037C	RAD23	SCM1234	GAGTGCTAGATATCCTCAA	Valid	16.24	14.25	0	11.43	13.97	3.48	6628.13	5327.44	5799.69	6544.09	6685.08	2974.64	1017	963	983	1028	1070	912
YEL038W	UTR4	SCM1235	GATGATGTCGAAATAACCAT	Valid	4.27	6.2	6.05	6.08	5.52	6.33	6632.4	5333.64	5805.74	6550.17	6690.6	2980.97	1018	964	984	1029	1071	913
YEL040W	UTR2	SCM1236	GAGGTCAGTGCTAGAATAA	Valid	8.71	8.13	8.71	9.99	8.94	0.42	6641.11	5341.77	5814.45	6560.16	6699.54	2981.39	1019	965	985	1030	1072	914
YEL041W	YEL041W	SCM1237	GACCTCATCTGTTAAGATATG	Valid	0	0	0.21	0.09	0.09	0.07	6641.11	5341.77	5814.66	6560.25	6699.63	2981.46	1019	965	986	1031	1073	915
YEL042W	GDA1	SCM1238	GATAGCAATGAACTATGTCC	Valid	4.91	2.67	2.8	2.64	3.41	0.61	6646.02	5344.44	5817.46	6562.89	6703.04	2982.07	1020	966	987	1032	1074	916
YEL043W	YEL043W	SCM1239	GATTCCAGGCAATAACACTA	Valid	3.55	1.94	2.03	2.11	2.53	1.19	6649.57	5346.38	5819.49	6565	6705.57	2983.26	1021	967	988	1033	1075	917
YEL044W	YEL044W	SCM1240	GACGGCTTTACGATTAACTG	Valid	2.22	0	0	1.71	1.97	0	6651.79	5346.38	5819.49	6566.71	6707.54	2983.26	1022	967	988	1034	1076	917
YEL046C	GLY1	SCM1241	GGCAACCTCCATACTCTAT	Invalid	64.79	46.72	46.91	40.21	50.57	-	6651.79	5346.38	5819.49	6566.71	6707.54	2983.26	1022	967	988	1034	1076	917
YEL047C	YEL047C	SCM1242	GGTGTCCAAGAATTAATGG	Valid	2.87	2.22	1.86	2.3	2.46	2.32	6654.66	5348.6	5821.35	6569.01	6710	2985.58	1023	968	989	1035	1077	918
YEL049W	PAU2	SCM1243	GGTGTCTACGTATCTGATAT	Valid	0.5	0.1	0.15	0.09	0.23	-	6655.16	5348.7	5821.5	6569.1	6710.23	2985.58	1024	969	990	1036	1078	918
YEL050C	RML2	SCM1244	GGCTGATAGACTTTAACAG	Valid	2.63	2.26	2.28	2.07	2.32	0.79	6657.79	5350.96	5823.78	6571.17	6712.55	2986.37	1025	970	991	1037	1079	919
YEL051W	VMA8	SCM1245	GGCTATCGAACACGTTATTA	Valid	10.86	0	9.36	9.68	10.27	8.82	6668.65	5350.96	5833.14	6580.85	6722.82	2995.19	1026	970	992	1038	1080	920
YEL052W	AFG1	SCM1246	GAACCGGAGGTACATATTT	Valid	3.8	2.29	2.44	2.01	2.7	3.47	6672.45	5353.25	5835.58	6582.86	6725.52	2998.66	1027	971	993	1039	1081	921
YEL053C	MAK10	SCM1247	GACTCCAGTCTGATAGAAT	Valid	1.17	0.22	0.25	0.22	0.54	-	6673.62	5353.47	5835.83	6583.08	6726.06	2998.66	1028	972	994	1040	1082	921
YEL054C	RPL12A	SCM1248	GACTTTGGCGATAGACCTAA	Invalid	76.13	44.28	44.03	40.83	53.75	7.95	6673.62	5353.47	5835.83	6583.08	6726.06	2998.66	1028	972	994	1040	1082	921
YEL055C	POL5	SCM1249	GACACTAGTCATATTTCGAAG	Valid	0	-	-	-	-	-	6673.62	5353.47	5835.83	6583.08	6726.06	2998.66	1028	972	994	1040	1082	921
YEL056W	HAT2	SCM1250	GGATTACCGCTAAATATGA	Valid	1.75	1.29	0	1.24	1.43	0	6675.37	5354.76	5835.83	6584.32	6727.49	2998.66	1029	973	994	1041	1083	921
YEL057C	YEL057C	SCM1251	GATTCGTTGGAAAGGTATTT	Valid	0.79	0.34	0.4	0.3	0.48	0.42	6676.16	5355.1	5836.23	6584.62	6727.97	2999.08	1030	974	995	1042	1084	922
YEL058W	PCM1	SCM1252	GATACTTTCCCTAGAGTCTC	Valid	3.95	3.74	4.01	3.46	3.72	1.88	6680.11	5358.84	5840.24	6588.08	6731.69	3000.96	1031	975	996	1043	1085	923
YEL060C	PRB1	SCM1253	GGACATTTTGTTCGATAT	Valid	7.84	10.61	11.14	10.69	9.71	7.76	6687.95	5369.45	5851.38	6598.77	6741.4	3008.72	1032	976	997	1044	1086	924
YEL061C	CIN8	SCM1254	GACAACGGCTCTAGTAATAC	Valid	0.66	0.19	-	0.21	0.35	0.08	6688.61	5369.64	5851.38	6598.98	6741.75	3008.8	1033	977	997	1045	1087	925
YEL062W	NPR2	SCM1255	GAGAACCTTCTGTAGGATG	Valid	0.33	0	0.26	0.1	0.22	0.05	6688.94	5369.64	5851.64	6599.08	6741.97	3008.85	1034	977	998	1046	1088	926
YEL063C	CAN1	SCM1256	GGTGACGAGTTACCATTTA	Valid	3.03	3.35	3.5	3.6	3.33	13.28	6691.97	5372.99	5855.14	6602.68	6745.3	3022.13	1035	978	999	1047	1089	927
YEL064C	YEL064C	SCM1257	GGCAGAACTCTTTGAATAT	Valid	0.78	0.43	0.47	0.3	0.5	0.09	6692.75	5373.42	5855.61	6602.98	6745.8	3022.22	1036	979	1000	1048	1090	928
YEL067C	YEL067C	SCM1258	GAGATGAGTGCAGACTAAT	Valid	0.52	0.15	0.18	0.09	0.25	0.08	6693.27	5373.57	5855.79	6603.07	6746.05	3022.3	1037	980	1001	1049	1091	929
YEL068C	YEL068C	SCM1259	GACAATTTTACGCATAATACA	Valid	3.33	4.03	4.26	4.75	4.04	2.1	6696.6	5377.6	5860.05	6607.82	6750.09	3024.4	1038	981	1002	1050	1092	930
YEL069C	HXT13	SCM1260	GACCTTCTTCGTATAGTAATTG	Valid	0.68	0.11	0.09	0.08	0.29	0.21	6697.28	5377.71	5860.14	6607.9	6750.38	3024.61	1039	982	1003	1051	1093	931
YEL070W	YEL070W	SCM1261	GGTGTTGGTTTAATGAAG	Valid	0	0	0	0	-	0.08	6697.28	5377.71	5860.14	6607.9	6750.38	3024.69	1039	982	1003	1051	1093	932
YEL071W	YEL071W	SCM1262	GATTGCTGATAATCTCACC	Valid	4.69	5.49	5.83	4.95	5.04	4.12	6701.97	5383.2	5865.97	6612.85	6755.42	3028.81	1040	983	1004	1052	1094	933
YEL072W	YEL072W	SCM1263	GATTGCAACATCGTTATACT	Valid	0.48	0.33	0.35	0.36	0.39	0.71	6702.45	5383.53	5866.32	6613.21	6755.81	3029.52	1041	984	1005	1053	1095	934
YEL073C	YEL073C	SCM1264	GAAACTTAGCTAACGTTTTA	Valid	0.52	0.13	0.15	0.15	0.27	0.29	6702.97	5383.66	5866.47	6613.36	6756.08	3029.81	1042	985	1006	1054	1096	935
YEL077C	YEL077C	SCM1265	GACCAGAAAGTATCGTATAGG	Valid	0.68	0.31	2	0.39	0.46	0	6703.65	5383.97	5868.47	6613.75	6756.54	3029.81	1043	986	1007	1055	1097	935
YER001W	MNN1	SCM1266	GAAGCCTTGCTCTAATACT	Valid	2.68	0.73	0.79	0.64	1.35	0.27	6706.33	5384.7	5869.26	6614.39	6757.89	3030.08	1044	987	1008	1056	1098	936
YER002W	YER002W	SCM1267	GGCCATTGTCAGTGAATAG	Valid	6.11	3.01	3.01	3.15	4.09	0.8	6712.44	5387.71	5872.27	6617.54	6761.98	3030.88	1045	988	1009	1057	1099	937
YER003C	PMI40	SCM1268	GGTAATTCAGGAATACGTTT	Valid	7.85	5.27	5.46	4.88	6	0.38	6720.29	5392.98	5877.73	6622.42	6767.98	3031.26	1046	989	1010	1058	1100	938
YER004W	YER004W	SCM1269	GAAATCCGCTTTGTTTAGA	Valid	9.3	8.71	9.32	7.95	8.65	6.91	6729.59	5401.69	5887.05	6630.37	6776.63	3038.17	1047	990	1011	1059	1101	939
YER006W	YER006W	SCM1270	GATCTACGGTGAAGATGTAG	Valid	7.79	6.77	7.04	7.44	7.33	1.2	6737.38	5408.46	5894.09	6637.81	6783.96	3039.37	1048	991	1012	1060	1102	940
YER007W	PAC2	SCM1271	GATCATACGACTTTATGAGG	Valid	0.71	0.41	0.47	0.52	0.55	0.42	6738.09	5408.87	5894.56	6638.33	6784.51	3039.79	1049	992	1013	1061	1103	941
YER008C	SEC3	SCM1272	GGTGGTCTGATAATGTAGA	Invalid	2	0.66	0.88	-	1.33	-	6738.09	5408.87	5894.56	6638.33	6784.51	3039.79	1049	992	1013	1061	1103	941
YER009W	NTF2	SCM1273	GACATTCGAGACTAGTCAAT	Valid	26.41	21.6	19.14	20.17	22.73	10.41	6764.5	5430.47	5913.7	6658.5	6807.24	3050.2	1050	993	1014	1062	1104	942
YER010C	YER010C	SCM1274	GAATGCGTACTATTCCAT	Valid	1.88	1.29	1.41	1.81	1.66	2.46	6766.38	5431.76	5915.11	6660.31	6808.9	3052.66	1051	994	1015	1063	1105	943
YER011W	TIR1	SCM1275	GATACCGATATCCAAAACA	Invalid	8.06	8.12	8.63	8.88	8.35	0.41	6766.38	5431.76	5915.11	6660.31	6808.9	3052.66	1051	994	1015	1063	1105	943
YER012W	PRE1	SCM1276	GACTGGAAGTCATCTACTTG	Valid	12.1	8.62	9.37	8.58	9.77	6.74	6778.48	5440.38	5924.48	6668.89	6818.67	3059.4	1052	995	1016	1064	1106	944
YER013W	PRP22	SCM1277	GACCTTCACAAAGTTTATGA	Valid	2.34	0.56	0.59	0.71	1.2	0.32	6780.82	5440.94	5925.07	6669.6	6819.87	3059.72	1053	996	1017	1065	1107	945
YER014W	HEM14	SCM1278	GATTTGACTGCATTAATGGT	Valid	0.69	0.31	-	0.41	0.47	0.33	6781.51	5441.25	5925.07	6670.01	6820.34	3060.05	1054	997	1017	1066	1108	946
YER015W	FAA2	SCM1279	GGCTCGTCATGAGTTAATT	Valid	0.44	0.2	-	0.14	0.26	0.13	6781.95	5441.45	5925.07	6670.15	6820.6	3060.18	1055	998	1017	1067	1109	947
YER016W	BIM1	SCM1280	GGACCAGGATTTCTATGT	Valid	2.22	0	3.52	1.08	1.65	0	6784.17	5441.45	5928.59	6671.23	6822.25	3060.18	1056	998	1018	1068	1110	947
YER017C	AFG3	SCM1281	GACAAGAGTCCTTTCTAAG	Valid	2.7	2.64	2.67	2.47	2.6	1.98	6786.87	5444.09	5931.26	6673.7	6824.85	3062.16	1057	999	1019	1069	1111	948
YER019W	YER019W	SCM1282	GAATCAGGGTCGATAAGAG	Invalid	25.27	15.95	16.87	14.92	18.71	6.02	6786.87	5444.09	5931.26	6673.7	6824.85	3062.16	1057	999	1019	1069	1111	948
YER020W	GPA2	SCM1283	GAAGCAGTGTATCCATTT	Valid	5.12	3.62	3.6	3.92	4.22	3.51	6791.99	5447.71	5934.86	6677.62	6829.07	3065.67	1058	1000	1020	1070	1112	949
YER021W	RPN3	SCM1284	GACCCTTGAAACCATGTATT	Valid	6.95	3.14	3.48	3.25	4.45	2.24	6798.94	5450.85	5938.34	6680.87	6833.52	3067.91	1059	1001	1021	1071	1113	950
YER022W	SRB4	SCM1285	GGACTTTCGAGCATTAAA	Valid	1.13	0.57	0.72	0.64	0.78	0.46	6800.07	5451.42	5939.06	6681.51	6834.3	3068.37	1060	1002	1022	1072	1114	951
YER023W	PRO3	SCM1286	GAGGGAAATAAGTAGCTTT	Invalid	17.57	23.08	23.82	26.93	22.53	10.32	6800.07	5451.42	5939.06	6681.51	6834.3	3068.37	1060	1002	1022	1072	1114	951
YER024W	YER024W	SCM1287	GACGCAGGTTTGGATAAATT	Valid	0.53	0.23	0.29	0.26	0.34	2.95	6800.6	5451.65	5939.35	6681.77	6834.64	3071.32	1061	1003	1023	1073	1115	952
YER025W	GCD11	SCM1288	GAAACAGTCCGTTTTAAGG	Valid	21.58	19.2	20.44	25.34	22.04	3.07	6822.18	5470.85	5959.79	6707.11	6856.68	3074.39	1062	1004	1024	1074	1116	953
YER027C	GAL83	SCM1289	GAAAGCGAATCATGTAGAT	Valid	2.6	2.77	2.64	3.21	2.86	0	6824.78	5473.62	5962.43	6710.32	6859.54	3074.39	1063	1005	1025	1075	1117	953
YER028C	YER028C	SCM1290	GGCCTGTGATAAATATTCCA	Valid	1.8	1.52	1.58	2.64	1.99	0	6826.58	5475.14	5964.01	6712.96	6861.53	3074.39	1064	1006	1026	1076	1118	953
YER029C	SMB1	SCM1291	GATGGCATTTGATAAACAT	Valid	3.32	2.08	2.34	2.02	2.47	2.01	6829.9	5477.22	5966.35	6714.98	6864	3076.4	1065	1007	1027	1077	1119	954
YER031C	YPT31	SCM1292	GATATGGATTCAAAGTCTAC	Valid	6.86	3.72	4.16	3.56	4.71	1.18	6836.76	5480.94	5970.51	6718.54	6868.71	3077.58	1066	1008	1028	1078	1120	955
YER032W	FIR1	SCM1293	GACCAAATCGTGTCTATTTG	Valid	1.65	0.96	0	0.71	1.11	0.16	6838.41	5481.9	5970.51	6719.25	6869.82	3077.74	1067	1009	1028	1079	1121	956
YER033C	YER033C	SCM1294	GACGGTTTGGAGTAATACTT	Valid	0.5	0	0	0	0.5	-	6838.91	5481.9	5970.51	6719.25	6870.32	3077.74	1068	1009	1028	1079	1122	956
YER034W	YER034W	SCM1295	GAAGACGTCCTCAAAAATC	Valid	1.43	0.99	1.18	0.94	1.12	0.68	6840.34	5482.89	5971.69	6720.19	6871.44	3078.42	1069	1010	1029	1080	1123	957
YER035W	YER035W	SCM1296	GGTCACTGTTAACATAGA	Invalid	8.25	6.87	7.49	7.43	7.52	11.14	6840.34	5482.89	5971.69	6720.19	6871.44	3078.42	1069	1010	1029	1080	1123	957
YER036C	YER036C	SCM1297	GATATGGACTCACGTATT	Valid	19.29	18.93	18.11	21.35	19.86	6.47	6859.63	5501.82	5989.8	6741.54	6891.3	3084.89	1070	1011	1030	1081	1124	958
YER037W	YER037W	SCM1298	GATTTGACGGCATAACCTA	Valid	1.23	0.76	1.34	0.87	0.95	2.08	6860.86	5502.58	5991.14	6742.41	6892.25	3086.97	1071	1012	1031	1082	1125	959
YER038C	YER038C	SCM1299	GAAGGAAACCATATCAGAT	Valid	0.5	0.81	0.49	0.58	0.63	0.13	6861.36	5503.39	5991.63	6742.99	6892.88	3087.1	1072	1013	1032	1083	1126	960
YER039C	HVG1	SCM1300	GGAAAAGTCACTTCTATG	Valid	0.7	0.25	0.28	0.21	0.39	0.73	6862.06	5503.64	5991.91	6743.2	6893.27	3087.83	1073	1014	1033	1084	1127	961
YER040W	GLN3	SCM1301	GGCTGTAGAGGACTATTTG	Valid	1.34	0.86	0	0.81	1	2.92	6863.4	5504.5	5991.91	6744.01	6894.27	3090.75	1074	1015	1033	1085	1128	962
YER041W	YER041W	SCM1302	GAATTCGACGTTTAAACT	Valid	0.3	0.14	0.18	0.19	0.21	0.14	6863.7	5504.64	5992.09	6744.2	6894.48	3090.89	1075	1016	1034	1086	1129	963
YER043C	SAH1	SCM1303	GATCAGATTGGACTTTACTC	Valid	43.59	30.87	27.72	29.25	34.57	12.15	6907.29	5535.51	6019.81	6773.45	6929.05	3103.04	1076	1017	1035	1087	1130	964
YER044C	YER044C	SCM1304	GACTATCCAGACTTACGTTT	Valid	5.72	7.91	8.21	8.55	7.39	8.5	6913.01	5543.42	6028.02	6782	6936.44	3111.54	1077	1018	1036	1088	1131	965
YER045C	YER045C	SCM1305	GACTCCAATGGTCAGATTAG	Valid	1.12	0.87	0.62	0.38	0.79	0.34	6914.13	5544.29	6028.64	6782.38	6937.23	3111.88	1078	1019	1037	1089	1132	966
YER046W	YER046W	SCM1306	GATACTTTTCCTTGTAATCC	Invalid	0.71	0.39	0.58	0.36	0.49	0	6914.13	5544.29	6028.64	6782.38	6937.23	3111.88	1078	1019	1037	1089	1132	966
YER047C	SAP1	SCM1307	GACTTCGGAGAAATTATCA	Valid	0.7	0.27	0.3	0.36	0.44	0.14	6914.83	5544.56	6028.94	6782.74	6937.67	3112.02	1079	1020	1038	1090	1133	967
YER048C	CAJ1	SCM1308	GGTTCGTCAGTATTGACTT	Valid	4.14	2.43	2.64	2.58	3.05	2.19	6918.97	5546.99	6031.58	6785.32	6940.72	3114.21	1080	1021	1039	1091	1134	968
YER049W	YER049W	SCM1309	GACTTCACCAGGTATGTAAC	Valid	2.5	2.02	2.15	1.74	2.09	0.45	6921.47	5549.01	6033.73	6787.06	6942.81	3114.66	1081	1022	1040	1092	1135	969
YER050C	YER050C	SCM1310	GGAGGTCACATATCTTGA	Valid	8.64	7.87	8.16	10.81	9.11	4.39	6930.11	5556.88	6041.89	6797.87	6951.92	3119.05	1082	1023	1041	1093	1136	970
YER051W	YER051W	SCM1311	GATGATGGGTAAATTATGCG	Valid	0.56	0.28	0.3	0.3	0.38	0.28	6930.67	5557.16	6042.19	6798.17	6952.3	3119.33	1083	1024	1042	1094	1137	971
YER052C	HOM3	SCM1312	GAACTGGTCAAGAAATATTT	Valid	5.37	5.46	5.69	5.74	5.52	9.66	6936.04	5562.62	6047.88	6803.91	6957.82	3128.99	1084	1025	1043	1095	1138	972
YER053C	YER053C	SCM1313	GATGTAGCCTCTAAAAGAAT	Valid	1.63	0.77	0.87	0.72	1.04	6.63	6937.67	5563.39	6048.75	6804.63	6958.86	3135.62	1085	1026	1044	1096	1139	973
YER054C	GIP2	SCM1314	GACAACATCCACCTTATAAT	Valid	0.94	0.16	0.42	0.13	0.41	0.17	6938.61	5563.55	6049.17	6804.76	6959.27	3135.79	1086	1027	1045	1097	1140	974
YER055C	HIS1	SCM1315	GAATGGTGCTGATATTAC	Valid	23.39	26.7	26.11	25.32	25.14	38.11	6962	5590.25	6075.28	6830.08	6984.41	3173.9	1087	1028	1046	1098	1141	975
YER056C	FCY2	SCM1316	GGTATTGTGAATACCTCAG	Valid	14.28	12.09	13.07	13.69	13.35	16.43	6976.28	5602.34	6088.35	6843.77	6997.76	3190.33	1088	1029	1047	1099	1142	976
YER057C	HIG1	SCM1317	GATTCAAAACATTAAGAATGTT	Valid	14.3	17.55	17.11	23.09	18.31	24.27	6990.58	5619.89	6105.46	6866.86	7016.07	3214.6	1089	1030	1048	1100	1143	977
YER058W	PET117	SCM1318	GATTTCGCAACTCTTTTTGT	Valid	2.02	2.29	2.91	2.3	2.2	1.52	6992.6	5622.18	6108.37	6869.16	7018.27	3216.12	1090	1031	1049	1101	1144	978
YER059W	PCL6	SCM1319	GATAGGTGTCTTGCTTTAAG	Valid	1.15	0.82	0.91	1.02	1	0.49	6993.75	5623	6109.28	6870.18	7019.27	3216.61	1091	1032	1050	1102	1145	979
YER060W	FCY21	SCM1320	GATATCGGTGCTACTGTAAT	Valid	1.88	1.97	2.08	1.87	1.91	0.42	6995.63	5624.97	6111.36	6872.05	7021.18	3217.03	1092	1033	1051	1103	1146	980
YER061C	CEM1	SCM1321	GACATTGTCCAGGTTTAAGG	Valid	1.27	1	1.53	1.83	1.37	3.45	6996.9	5625.97	6112.89	6873.88	7022.55	3220.48	1093	1034	1052	1104	1147	981
YER062C	HOR2	SCM1322	GAGACCAAAGTACTTCATTA	Valid	15.31	0	18.45	17.83	16.57	35.6	7012.21	5625.97	6131.34	6891.71	7039.12	3256.08	1094	1034	1053	1105	1148	982
YER064C	YER064C	SCM1323	GATGTTCAGGTAGTGGAATA	Valid	3.09	2.3	2.34	2.47	2.62	2.88	7015.3	5628.27	6133.68	6894.18	7041.74	3258.96	1095	1035	1054	1106	1149	983
YER065C	ICL1	SCM1324	GACGCAATGTTCTATCAT	Valid	0.6	0.25	0.32	0.46	0.44	2.8	7015.9	5628.52	6134	6894.64	7042.18	3261.76	1096	1036	1055	1107	1150	984
YER066W	YER066W	SCM1325	GACGTTCCAAACATTATCAG	Valid	0.48	0.26	0	0.51	0.42	1.09	7016.38	5628.78	6134	6895.15	7042.6	3262.85	1097	1037	1055	1108	1151	985
YER067W	YER067W	SCM1326	GACCAGGTGATTTTATCAAA	Valid	4.11	3.26	3.48	3.97	3.78	0	7020.49	5632.04	6137.48	6899.12	7046.38	3262.85	1098	1038	1056	1109	1152	985
YER068W	MOT2	SCM1327	GATGAATAGGAACCTTATGT	Valid	2.6	1.8	1.93	2.04	2.15	2.18	7023.09	5633.84	6139.41	6901.16	7048.53	3265.03	1099	1039	1057	1110	1153	986
YER070W	RNR1	SCM1328	GACAAGGATGCTTGTAACAG	Valid	4.52	2.52	2.56	2.98	3.34	0.12	7027.61	5636.36	6141.97	6904.14	7051.87	3265.15	1100	1040	1058	1111	1154	987
YER074W	RPS24A	SCM1329	GATGAATTGCGTGAAAAATT	Valid	0	-	-	-	-	-	7027.61	5636.36	6141.97	6904.14	7051.87	3265.15	1100	1040	1058	1111	1154	987
YER075C	PTP3	SCM1330	GGCCAGAAATTACTATCAA	Valid	5.82	3.17	3.39	3.76	4.25	4.45	7033.43	5639.53	6145.36	6907.9	7056.12	3269.6	1101	1041	1059	1112	1155	988
YER076C	YER076C	SCM1331	GATATCCCTGGAGTATTGAC	Valid	1.29	2.2	2.26	2.61	2.03	2.15	7034.72	5641.73	6147.62	6910.51	7058.15	3271.75	1102	1042	1060	1113	1156	989
YER077C	YER077C	SCM1332	GACTTCTGGCTACATATTA	Valid	0.89	0.26	0.38	0.29	0.48	0.09	7035.61	5641.99	6148	6910.8	7058.63	3271.84	1103	1043	1061	1114	1157	990
YER078C	YER078C	SCM1333	GGAGACTTTATCTATGCC	Valid	1.33	1.1	1.16	1.16	1.2	0.82	7036.94	5643.09	6149.16	6911.96	7059.83	3272.66	1104	1044	1062	1115	1158	991
YER079W	YER079W	SCM1334	GACCGAAGACTAGCAATATG	Valid	0	0.55	0.57	0.52	0.54	1.36	7036.94	5643.64	6149.73	6912.48	7060.37	3274.02	1104	1045	1063	1116	1159	992
YER080W	YER080W	SCM1335	GACAAGGCATTTATCTTGAG	Valid	2.13	1.25	1.35	1.1	1.49	0.55	7039.07	5644.89	6151.08	6913.58	7061.86	3274.57	1105	1046	1064	1117	1160	993
YER081W	YER081W	SCM1336	GGCAATCTTTCATGAATACC	Valid	0	1.18	1.24	0.83	1.01	0	7039.07	5646.07	6152.32	6914.41	7062.87	3274.57	1105	1047	1065	1118	1161	993
YER082C	YER082C	SCM1337	GACATCAAACGGGTATTACG	Valid	4.44	2.58	2.93	3.17	3.4	-	7043.51	5648.65	6155.25	6917.58	7066.27	3274.57	1106	1048	1066	1119	1162	993
YER083C	YER083C	SCM1338	GGCAGAATCACCTTTAGAC	Invalid	5.13	4.9	4.51	4.9	4.98	-	7043.51	5648.65	6155.25	6917.58	7066.27	3274.57	1106	1048	1066	1119	1162	993
YER084W	YER084W	SCM1339	GAAGAGCTCATTTGTACAT	Valid	0.22	0.02	0.19	-	0.12	-	7043.73	5648.67	6155.44	6917.58	7066.39	3274.57	1107	1049	1067	1119	1163	993
YER085C	YER085C	SCM1340	GACTCTACCAGTTCATAT	Valid	0	0.08	-	0.07	0.08	0.05	7043.73	5648.75	6155.44	6917.65	7066.47	3274.62	1107	1050	1067	1120	1164	994
YER086W	ILV1	SCM1341	GAATAGATGGTGTACAAAC	Valid	12.13	11.44	11.48	19.79	14.45	16.37	7055.86	5660.19	6166.92	6937.44	7080.92	3290.99	1108	1051	1068	1121	1165	995
YER087W	YER087W	SCM1342	GACTGTGCATCCACTATAGA	Valid	0.56	0.19	0.32	0.18	0.31	-	7056.42	5660.38	6167.24	6937.62	7081.23	3290.99	1109	1052	1069	1122	1166	995
YER088C	DOT6	SCM1343	GATACACGATGACTTCATAG	Valid	4.86	3.23	2.81	3.4	3.83	2.19	7061.28	5663.61	6170.05	6941.02	7085.06	3293.18	1110	1053	1070	1123	1167	996
YER089C	PTC2	SCM1344	GGACGAGTTTGTAATCTT	Valid	5.23	6.74	7.21	6.93	6.3	5.96	7066.51	5670.35	6177.26	6947.95	7091.36	3299.14	1111	1054	1071	1124	1168	997
YER090W	TRP2	SCM1345	GGCAATGCCATCTTTATAG	Valid	5.66	6.98	7.26	5.5	6.05	16.57	7072.17	5677.33	6184.52	6953.45	7097.41	3315.71	1112	1055	1072	1125	1169	998
YER091C	MET6	SCM1346	GGTCTAGTATGAATACCTAAC	Valid	4.2	2.66	2.86	4.01	3.62	16	7076.37	5679.99	6187.38	6957.46	7101.03	3331.71	1113	1056	1073	1126	1170	999
YER092W	YER092W	SCM1347	GACTTGTACAGAGTATAAGC	Valid	0	2.47	2.5	3.01	2.74	2.81	7076.37	5682.46	6189.88	6960.47	7103.77	3334.52	1113	1057	1074	1127	1171	1000
YER093C	YER093C	SCM1348	GGCCAATGAGAAAGTTAGG	Valid	1.38	2.44	1.35	0.83	1.55	0	7077.75	5684.9	6191.23	6961.3	7105.32	3334.52	1114	1058	1075	1128	1172	1000
YER094C	PUP3	SCM1349	GAAACGTTTACCCAATTAG	Valid	15.81	19.4	20.67	20.99	18.73	0	7093.56	5704.3	6211.9	6982.29	7124.05	3334.52	1115	1059	1076	1129	1173	1000
YER095W	RAD51	SCM1350	GACTCCCAGAAAGGATTTAT	Valid	2.86	2.73	3.04	3.24	2.94	0	7096.42	5707.03	6214.94	6985.53	7126.99	3334.52	1116	1060	1077	1130	1174	1000
YER097W	YER097W	SCM1351	GAAATCGCGTTTATTAATG	Invalid	0	-	-	-	-	-	7096.42	5707.03	6214.94	6985.53	7126.99	3334.52	1116	1060	1077	1130	1174	1000
YER098W	UBP9	SCM1352	GGCAGAATCTTTATAGTTCG	Valid	0.63	0.17	0.24	0.26	0.35	0	7097.05	5707.2	6215.18	6985.79	7127.34	3334.52	1117	1061	1078	1131	1175	1000
YER099C	PRS2	SCM1353	GAATTTCCCTTATGCTAGA	Invalid	3.41	2.35	2.48	3.15	2.97	2.15	7097.05	5707.2	6215.18	6985.79	7127.34	3334.52	1117	1061	1078	1131	1175	1000
YER100W	UBC6	SCM1354	GAACTTTCCCGTCTGATTA	Valid	4.17	0	3.26	3.3	3.74	2.32	7101.22	5707.2	6218.44	6989.09	7131.08	3336.84	1118	1061	1079	1132	1176	1001
YER101C	AST2	SCM1355	GGTAGTTCAAGTGAACTAT	Valid	1.07	0.47	0.59	0.63	0.72	0.5	7102.29	5707.67	6219.03	6989.72	7131.8	3337.34	1119	1062	1080	1133	1177	1002
YER102W	RPS8B	SCM1356	GATACCACCTCTAGTTCTGA	Valid	69.64	63.99	60.23	60.96	64.86	9.49	7171.93	5771.66	6279.26	7050.68	7196.66	3346.83	1120	1063	1081	1134	1178	1003
YER103W	SSA4	SCM1357	GATTAGCATCGAATACTGTA	Valid	1.03	0.27	0.3	0.26	0.52	2.7	7172.96	5771.93	6279.56	7050.94	7197.18	3349.53	1121	1064	1082	1135	1179	1004
YER104W	YER104W	SCM1358	GATCTACACGTAGACTATCA	Valid	0.7	0.61	0.71	0.8	0.7	0.34	7173.66	5772.54	6280.27	7051.74	7197.88	3349.87	1122	1065	1083	1136	1180	1005
YER105C	NUP157	SCM1359	GAGGTAGCAATGCTATAAC	Valid	3.12	1.82	1.93	1.82	2.25	0	7176.78	5774.36	6282.2	7053.56	7200.13	3349.87	1123	1066	1084	1137	1181	1005
YER106W	YER106W	SCM1360	GAAAGAACACTGTTTATCG	Valid	0.21	0.03	0.04	0.04	0.09	-	7176.99	5774.39	6282.24	7053.6	7200.22	3349.87	1124	1067	1085	1138	1182	1005
YER107C	GLE2	SCM1361	GACCATCGGCTTCATTATAA	Valid	1.41	1.14	-	1	1.18	0.31	7178.4	5775.53	6282.24	7054.6	7201.4	3350.18	1125	1068	1085	1139	1183	1006
YER110C	KAP123	SCM1362	GATACTGAACCGATTGTTAA	Valid	5.83	3.36	3.28	3.59	4.26	0.49	7184.23	5778.89	6285.52	7058.19	7205.66	3350.67	1126	1069	1086	1140	1184	1007
YER111C	SWI4	SCM1363	GACAACATCCTGATAAAGAA	Valid	0	-	-	-	-	-	7184.23	5778.89	6285.52	7058.19	7205.66	3350.67	1126	1069	1086	1140	1184	1007
YER113C	YER113C	SCM1364	GATCCTCAGGAATGACTAT	Valid	1.14	0.94	1.04	1.27	1.12	0.32	7185.37	5779.83	6286.56	7059.46	7206.78	3350.99	1127	1070	1087	1141	1185	1008
YER114C	BOI2	SCM1365	GACAAATTCGGAGTAGATAT	Invalid	7.04	3.56	3.74	3.41	4.67	2.12	7185.37	5779.83	6286.56	7059.46	7206.78	3350.99	1127	1070	1087	1141	1185	1008
YER116C	YER116C	SCM1366	GACGAGCTCTTGAGAATACT	Valid	2.27	1.49	1.68	1.79	1.85	0.8	7187.64	5781.32	6288.24	7061.25	7208.63	3351.79	1128	1071	1088	1142	1186	1009
YER118C	SSU81	SCM1367	GACAGCATTAAAGAACAAA	Valid	2.63	0	1.5	1.01	1.82	0.21	7190.27	5781.32	6289.74	7062.26	7210.45	3352	1129	1071	1089	1143	1187	1010
YER119C	YER119C	SCM1368	GATTCCTGGAGTGATAATG	Invalid	2.51	1.14	1.2	1.38	1.68	1.7	7190.27	5781.32	6289.74	7062.26	7210.45	3352	1129	1071	1089	1143	1187	1010
YER122C	GLO3	SCM1369	GATCAGGCTGGGTATTAAT	Valid	5.02	3.05	3.4	2.7	3.59	0.89	7195.29	5784.37	6293.14	7064.96	7214.04	3352.89	1130	1072	1090	1144	1188	1011
YER123W	YCK3	SCM1370	GGAGGCACATGATTTAAT	Valid	1.11	0.2	0.24	0.2	0.5	0.14	7196.4	5784.57	6293.38	7065.16	7214.54	3353.03	1131	1073	1091	1145	1189	1012
YER124C	YER124C	SCM1371	GGTCTGAAGGTATGGATAA	Valid	3.7	1.25	1.39	1.21	2.05	0.89	7200.1	5785.82	6294.77	7066.37	7216.59	3353.92	1132	1074	1092	1146	1190	1013
YER125W	RSP5	SCM1372	GGTCAACGAAATAAGCTC	Valid	2.8	0.97	1.3	1.32	1.7	0.59	7202.9	5786.79	6296.07	7067.69	7218.29	3354.51	1133	1075	1093	1147	1191	1014
YER126C	YER126C	SCM1373	GGTACCTTTAGTCAAAAC	Valid	8.01	4.97	5.4	5.7	6.23	2.65	7210.91	5791.76	6301.47	7073.39	7224.52	3357.16	1134	1076	1094	1148	1192	1015
YER127W	LCP5	SCM1374	GACTATGATTCACTAAGGTAG	Invalid	2.76	1.53	1.74	0	2.15	0.5	7210.91	5791.76	6301.47	7073.39	7224.52	3357.16	1134	1076	1094	1148	1192	1015
YER128W	YER128W	SCM1375	GATGTCATTCCCCTCTATAG	Valid	0.55	0.35	0.41	0	0.45	0.6	7211.46	5792.11	6301.88	7073.39	7224.97	3357.76	1135	1077	1095	1148	1193	1016
YER129W	PAK1	SCM1376	GATCCGTTGGTATAAGGAT	Valid	1.01	0.43	0.49	0.38	0.61	0.2	7212.47	5792.54	6302.37	7073.77	7225.58	3357.96	1136	1078	1096	1149	1194	1017
YER130C	YER130C	SCM1377	GACTACTGCCGAATATGTTT	Valid	5.13	3.34	3.59	3.74	4.07	1.1	7217.6	5795.88	6305.96	7077.51	7229.65	3359.06	1137	1079	1097	1150	1195	1018
YER131W	RPS26B	SCM1378	GACTGGAGAAACTTTGTTAT	Valid	103.88	147.73	154.37	204.54	152.05	21.22	7321.48	5943.61	6460.33	7282.05	7381.7	3380.28	1138	1080	1098	1151	1196	1019
YER132C	PMD1	SCM1379	GGCGAATCTAGAGTATTCC	Invalid	0.58	0.22	0.24	0.23	0.34	0.1	7321.48	5943.61	6460.33	7282.05	7381.7	3380.28	1138	1080	1098	1151	1196	1019
YER133W	GLC7	SCM1380	GACACCGTACTCAAATAGAC	Invalid	0	-	-	-	-	-	7321.48	5943.61	6460.33	7282.05	7381.7	3380.28	1138	1080	1098	1151	1196	1019
YER134C	YER134C	SCM1381	GACCTTGAATATTTTCAGTA	Valid	3.03	2.01	2.35	2.03	2.36	2.75	7324.51	5945.62	6462.68	7284.08	7384.06	3383.03	1139	1081	1099	1152	1197	1020
YER135C	YER135C	SCM1382	GACATGGCGTTATTTACAAG	Valid	0	0	0.91	0.13	0.13	0	7324.51	5945.62	6463.59	7284.21	7384.19	3383.03	1139	1081	1100	1153	1198	1020
YER136W	GDI1	SCM1383	GACAAGGGTCACTATTTAGC	Valid	4.23	3.09	3.13	3.86	3.73	0	7328.74	5948.71	6466.72	7288.07	7387.92	3383.03	1140	1082	1101	1154	1199	1020
YER137C	YER137C	SCM1384	GATCAAGAACACTAGTATTCA	Valid	1.23	0.51	0.59	0.52	0.75	0.67	7329.97	5949.22	6467.31	7288.59	7388.67	3383.7	1141	1083	1102	1155	1200	1021
YER139C	YER139C	SCM1385	GACTGTCAGGATTTAATCC	Valid	0.76	0.47	0.7	0.46	0.56	0.64	7330.73	5949.69	6468.01	7289.05	7389.23	3384.34	1142	1084	1103	1156	1201	1022
YER140W	YER140W	SCM1386	GATTTCGGTCTCTATACGAT	Valid	0.76	0.37	0.43	0	0.57	0.49	7331.49	5950.06	6468.44	7289.05	7389.8	3384.83	1143	1085	1104	1156	1202	1023
YER141W	COX15	SCM1387	GGTTCAAGCCATTAGTCTC	Valid	4.12	4.3	4.31	5.01	4.48	5.65	7335.61	5954.36	6472.75	7294.06	7394.28	3390.48	1144	1086	1105	1157	1203	1024
YER142C	MAG1	SCM1388	GACTCAAGTCCCTAATACAC	Valid	0.85	0.35	0.35	0.39	0.53	0.36	7336.46	5954.71	6473.1	7294.45	7394.81	3390.84	1145	1087	1106	1158	1204	1025
YER143W	DDI1	SCM1389	GACCGCTCATATTACAAAGA	Valid	2.08	1.17	1.24	1.13	1.46	0.49	7338.54	5955.88	6474.34	7295.58	7396.27	3391.33	1146	1088	1107	1159	1205	1026
YER144C	UBP5	SCM1390	GACTGCATCGAATGTATTCT	Valid	2.01	0	2.26	1.9	1.96	0.56	7340.55	5955.88	6476.6	7297.48	7398.23	3391.89	1147	1088	1108	1160	1206	1027
YER145C	FTR1	SCM1391	GGTGGGATATCTTCAATG	Valid	8.73	8.71	9.22	9.31	8.92	0	7349.28	5964.59	6485.82	7306.79	7407.15	3391.89	1148	1089	1109	1161	1207	1027
YER147C	YER147C	SCM1392	GAGGGTTGAAGCAGTATTA	Valid	0.59	0.64	0.77	0.62	0.62	0.28	7349.87	5965.23	6486.59	7307.41	7407.77	3392.17	1149	1090	1110	1162	1208	1028
YER148W	SPT15	SCM1393	GATGACGTTAAATTCCCTAT	Valid	15.05	12.76	12.71	11.4	13.07	3.6	7364.92	5977.99	6499.3	7318.81	7420.84	3395.77	1150	1091	1111	1163	1209	1029
YER149C	PEA2	SCM1394	GAAGGACGTTAATTCTTG	Valid	0.83	0.45	0.51	0.46	0.58	0.12	7365.75	5978.44	6499.81	7319.27	7421.42	3395.89	1151	1092	1112	1164	1210	1030
YER151C	UBP3	SCM1395	GACCTCTAGTTCGGTAATATT	Valid	0	-	-	-	-	-	7365.75	5978.44	6499.81	7319.27	7421.42	3395.89	1151	1092	1112	1164	1210	1030
YER152C	YER152C	SCM1396	GATGGATACCATGAGTCAAT	Valid	3.22	2.3	2.6	2.48	2.67	1.73	7368.97	5980.74	6502.41	7321.75	7424.09	3397.62	1152	1093	1113	1165	1211	1031
YER153C	PET122	SCM1397	GAACGCTTCGACTTTAATC	Valid	1.42	0.63	0.82	0.48	0.84	0.32	7370.39	5981.37	6503.23	7322.23	7424.93	3397.94	1153	1094	1114	1166	1212	1032
YER154W	OXA1	SCM1398	GGTTTGCAAGTAATCACT	Valid	3.14	2.61	2.88	3.24	3	0.9	7373.53	5983.98	6506.11	7325.47	7427.93	3398.84	1154	1095	1115	1167	1213	1033
YER155C	BEM2	SCM1399	GGTGAACCTATTACACTG	Valid	1.14	0.37	0.42	0.44	0.65	0	7374.67	5984.35	6506.53	7325.91	7428.58	3398.84	1155	1096	1116	1168	1214	1033
YER156C	YER156C	SCM1400	GACCAGTTAGGATTCATACC	Valid	6.91	8	8.23	8.15	7.69	2.02	7381.58	5992.35	6514.76	7334.06	7436.27	3400.86	1156	1097	1117	1169	1215	1034
YER158C	YER158C	SCM1401	GATATGCCAGAGTCCTTAAT	Valid	1.11	0.96	1.07	1.07	1.05	1.64	7382.69	5993.31	6515.83	7335.13	7437.32	3402.5	1157	1098	1118	1170	1216	1035
YER159C	BUR6	SCM1402	GAGGGAAGTGTGTCTTTAT	Valid	5.09	3.18	3.47	3.82	4.03	2.89	7387.78	5996.49	6519.3	7338.95	7441.35	3405.39	1158	1099	1119	1171	1217	1036
YER161C	SPT2	SCM1403	GATTTGCTCAACCTAATAGG	Valid	2.34	1.37	1.54	1.51	1.74	0.67	7390.12	5997.86	6520.84	7340.46	7443.09	3406.06	1159	1100	1120	1172	1218	1037
YER162C	RAD4	SCM1404	GGTTCATGGATTTATACG	Invalid	0.56	0.23	0.27	0.28	0.36	0.16	7390.12	5997.86	6520.84	7340.46	7443.09	3406.06	1159	1100	1120	1172	1218	1037
YER163C	YER163C	SCM1405	GATTGAGGTGCATCTAGAAA	Valid	2.3	2.22	0	2.07	2.2	1.7	7392.42	6000.08	6520.84	7342.53	7445.29	3407.76	1160	1101	1120	1173	1219	1038
YER164W	CHD1	SCM1406	GATACCTGGGAAACTTATG	Valid	1.02	0.33	0.36	0.47	0.61	0.11	7393.44	6000.41	6521.2	7343	7445.9	3407.87	1161	1102	1121	1174	1220	1039
YER166W	YER166W	SCM1407	GATGGTGTACAAGGATAATC	Valid	1.04	0.19	0.4	0.38	0.54	0	7394.48	6000.6	6521.6	7343.38	7446.44	3407.87	1162	1103	1122	1175	1221	1039
YER167W	BCK2	SCM1408	GACTGTTATGACGAACTCAATA	Valid	2.51	0.93	1.04	0.85	1.43	0.79	7396.99	6001.53	6522.64	7344.23	7447.87	3408.66	1163	1104	1123	1176	1222	1040
YER168C	CCA1	SCM1409	GACCATGGCTAATTTACAAA	Valid	2.55	1.2	1.44	1.13	1.63	0	7399.54	6002.73	6524.08	7345.36	7449.5	3408.66	1164	1105	1124	1177	1223	1040
YER169W	RPH1	SCM1410	GATGGCATTCCTTACAAATA	Valid	0.88	0.52	0.58	0.47	0.62	0.99	7400.42	6003.25	6524.66	7345.83	7450.12	3409.65	1165	1106	1125	1178	1224	1041
YER170W	ADK2	SCM1411	GGTGATATCGTCTAATCCT	Valid	0	1.51	1.63	1.26	1.39	0.74	7400.42	6004.76	6526.29	7347.09	7451.51	3410.39	1165	1107	1126	1179	1225	1042
YER171W	RAD3	SCM1412	GATGGAGACCTTGAACTAG	Valid	0	-	-	-	-	-	7400.42	6004.76	6526.29	7347.09	7451.51	3410.39	1165	1107	1126	1179	1225	1042
YER172C	BRR2	SCM1413	GATCTGCGTCAAGATATGA	Valid	3.46	2.13	2.25	2.26	2.62	2.11	7403.88	6006.89	6528.54	7349.35	7454.13	3412.5	1166	1108	1127	1180	1226	1043
YER173W	RAD24	SCM1414	GGTGGATGCTCTAAAAGTA	Invalid	0.7	0.18	0.24	0.18	0.35	0.12	7403.88	6006.89	6528.54	7349.35	7454.13	3412.5	1166	1108	1127	1180	1226	1043
YER175C	YER175C	SCM1415	GACAGAACTTTTCCATGATAT	Valid	0.87	0.43	0.49	0.44	0.58	0	7404.75	6007.32	6529.03	7349.79	7454.71	3412.5	1167	1109	1128	1181	1227	1043
YER176W	ECM32	SCM1416	GGCAACAAGAATGTCTTA	Valid	1.92	1.5	1.52	1.84	1.75	1.73	7406.67	6008.82	6530.55	7351.63	7456.46	3414.23	1168	1110	1129	1182	1228	1044
YER177W	BMH1	SCM1417	GATGTATGCTTCTAAAGAGG	Valid	0	-	-	-	-	-	7406.67	6008.82	6530.55	7351.63	7456.46	3414.23	1168	1110	1129	1182	1228	1044
YER178W	PDA1	SCM1418	GAGCTAGAATATCCATACC	Valid	23.62	15.39	15.26	15.89	18.3	10.56	7430.29	6024.21	6545.81	7367.52	7474.76	3424.79	1169	1111	1130	1183	1229	1045
YER179W	DMC1	SCM1419	GACACAGATGTCTCATACTT	Valid	0.81	0.54	0.67	0.77	0.71	1	7431.1	6024.75	6546.48	7368.29	7475.47	3425.79	1170	1112	1131	1184	1230	1046
YER180C	ISC10	SCM1420	GATCTTGTCAAGGGATTATC	Valid	4.31	3.32	3.71	4.35	3.99	3.63	7435.41	6028.07	6550.19	7372.64	7479.46	3429.42	1171	1113	1132	1185	1231	1047
YER181C	YER181C	SCM1421	GATTTGTGATAATTATCGGG	Valid	0	0.08	0.1	0.08	0.08	0.22	7435.41	6028.15	6550.29	7372.72	7479.54	3429.64	1171	1114	1133	1186	1232	1048
YER182W	YER182W	SCM1422	GGCTATACCATTTAGGAAT	Valid	1.66	1.08	1.25	0	1.37	1.16	7437.07	6029.23	6551.54	7372.72	7480.91	3430.8	1172	1115	1134	1186	1233	1049
YER183C	YER183C	SCM1423	GATGCTCTTGACTACGATAT	Valid	2.33	1.95	2.05	2.43	2.24	0.33	7439.4	6031.18	6553.59	7375.15	7483.15	3431.13	1173	1116	1135	1187	1234	1050
YER184C	YER184C	SCM1424	GGCTGGTCCTAAAGTAACT	Valid	0.93	0.67	0.83	0.56	0.72	0.43	7440.33	6031.85	6554.42	7375.71	7483.87	3431.56	1174	1117	1136	1188	1235	1051
YER185W	YER185W	SCM1425	GAGATTCACAGTAAATGTTA	Valid	0.91	0.36	0.68	0.32	0.53	-	7441.24	6032.21	6555.1	7376.03	7484.4	3431.56	1175	1118	1137	1189	1236	1051
YER186C	YER186C	SCM1426	GACGAGTAAAGGCTATAGAAG	Valid	2.27	1.02	1.06	0.77	1.35	0.71	7443.51	6033.23	6556.16	7376.8	7485.75	3432.27	1176	1119	1138	1190	1237	1052
YER187W	YER187W	SCM1427	GATCTCTTCAGCATAAGAAT	Invalid	0	-	-	-	-	-	7443.51	6033.23	6556.16	7376.8	7485.75	3432.27	1176	1119	1138	1190	1237	1052
YER188W	YER188W	SCM1428	GGCTAGTAATGGATTCATAAC	Invalid	0.48	0.16	0.17	0.15	0.26	0	7443.51	6033.23	6556.16	7376.8	7485.75	3432.27	1176	1119	1138	1190	1237	1052
YFL001W	DEG1	SCM1429	GGCCATGAATAAGTGTAA	Invalid	2.94	1.96	2.03	2.77	2.56	0.65	7443.51	6033.23	6556.16	7376.8	7485.75	3432.27	1176	1119	1138	1190	1237	1052
YFL002C	SPB4	SCM1430	GGCCTGAGATAACAAAGTA	Valid	3.41	1.99	2.09	2.2	2.53	0.63	7446.92	6035.22	6558.25	7379	7488.28	3432.9	1177	1120	1139	1191	1238	1053
YFL003C	MSH4	SCM1431	GATGCAGCCATTAACTGATA	Invalid	0.27	0.05	-	0	0.16	-	7446.92	6035.22	6558.25	7379	7488.28	3432.9	1177	1120	1139	1191	1238	1053
YFL004W	YFL004W	SCM1432	GAAATGAGCGTATTACCTC	Invalid	12.11	5.33	5.39	4.73	7.39	2.91	7446.92	6035.22	6558.25	7379	7488.28	3432.9	1177	1120	1139	1191	1238	1053
YFL005W	SEC4	SCM1433	GGCTATGGGTATCATTCTT	Valid	9.32	12.11	12.89	12.59	11.34	6.49	7456.24	6047.33	6571.14	7391.59	7499.62	3439.39	1178	1121	1140	1192	1239	1054
YFL006W	YFL006W	SCM1434	GACTACAAACTGTTCGTTATA	Valid	0	-	-	-	-	-	7456.24	6047.33	6571.14	7391.59	7499.62	3439.39	1178	1121	1140	1192	1239	1054
YFL008W	SMC1	SCM1435	GACGGAATCAAAGTTCTTAC	Valid	0.92	0.12	-	0.18	0.41	-	7457.16	6047.45	6571.14	7391.77	7500.03	3439.39	1179	1122	1140	1193	1240	1054
YFL009W	CDC4	SCM1436	GACGAGTTTGGGATATTAAG	Valid	1.22	0.53	0.59	0.59	0.78	0.48	7458.38	6047.98	6571.73	7392.36	7500.81	3439.87	1180	1123	1141	1194	1241	1055
YFL011W	HXT10	SCM1437	GACATGGCACGATTTTTAAC	Invalid	0.53	0.08	0.1	0.13	0.25	0.03	7458.38	6047.98	6571.73	7392.36	7500.81	3439.87	1180	1123	1141	1194	1241	1055
YFL012W	YFL012W	SCM1438	GACGAGAAAGCAGAATAATC	Invalid	0.62	0.24	0.25	0.19	0.35	0.08	7458.38	6047.98	6571.73	7392.36	7500.81	3439.87	1180	1123	1141	1194	1241	1055
YFL013C	YFL013C	SCM1439	GATTCACCTCTGTAACATTG	Valid	1.22	0.4	0.46	0.3	0.64	0.19	7459.6	6048.38	6572.19	7392.66	7501.45	3440.06	1181	1124	1142	1195	1242	1056
YFL015C	YFL015C	SCM1440	GATGCCAGCAATATTCTAG	Invalid	0.4	0.43	0.03	0	0.42	0	7459.6	6048.38	6572.19	7392.66	7501.45	3440.06	1181	1124	1142	1195	1242	1056
YFL016C	MDJ1	SCM1441	GGCATAAGGTCAGTTGTAG	Valid	0	-	-	-	-	-	7459.6	6048.38	6572.19	7392.66	7501.45	3440.06	1181	1124	1142	1195	1242	1056
YFL018C	LPD1	SCM1442	GACATGCAGTGTTAAATCC	Valid	9.57	9.41	9.81	11.57	10.18	5.54	7469.17	6057.79	6582	7404.23	7511.63	3445.6	1182	1125	1143	1196	1243	1057
YFL021W	GAT1	SCM1443	GAATGCAACATTCTAACTC	Valid	1.3	1.01	1.23	0	1.16	0	7470.47	6058.8	6583.23	7404.23	7512.79	3445.6	1183	1126	1144	1196	1244	1057
YFL022C	FRS2	SCM1444	GGTTTCGATAAAGTCCAA	Valid	20.36	28.36	27.91	25.64	24.79	7.95	7490.83	6087.16	6611.14	7429.87	7537.58	3453.55	1184	1127	1145	1197	1245	1058
YFL023W	YFL023W	SCM1445	GACGGAACTACTTATGACA	Valid	1.07	0.29	0.38	0.32	0.56	0.07	7491.9	6087.45	6611.52	7430.19	7538.14	3453.62	1185	1128	1146	1198	1246	1059
YFL024C	EPL1	SCM1446	GATGTGGAGAATCATACTTC	Valid	1	0.35	0.33	0.27	0.54	0.24	7492.9	6087.8	6611.85	7430.46	7538.68	3453.86	1186	1129	1147	1199	1247	1060
YFL025C	BST1	SCM1447	GACCTTTCGAGTCTAAATGG	Invalid	2.41	1.67	1.8	2.4	2.16	1.7	7492.9	6087.8	6611.85	7430.46	7538.68	3453.86	1186	1129	1147	1199	1247	1060
YFL026W	STE2	SCM1448	GACGTCGATATCTTTCACT	Valid	0	0	0	0.13	0.13	0	7492.9	6087.8	6611.85	7430.59	7538.81	3453.86	1186	1129	1147	1200	1248	1060
YFL027C	YFL027C	SCM1449	GATTATCGGGATTGTAGCTA	Valid	0.87	0.44	0.5	0.52	0.61	0.63	7493.77	6088.24	6612.35	7431.11	7539.42	3454.49	1187	1130	1148	1201	1249	1061
YFL028C	CAF16	SCM1450	GACAAACGACCACTTATCTA	Valid	2.5	1.49	1.69	1.35	1.78	3.47	7496.27	6089.73	6614.04	7432.46	7541.2	3457.96	1188	1131	1149	1202	1250	1062
YFL029C	CAK1	SCM1451	GATTTGCCATGTCATAAGAG	Valid	1.17	0.65	0.71	0.88	0.9	0.71	7497.44	6090.38	6614.75	7433.34	7542.1	3458.67	1189	1132	1150	1203	1251	1063
YFL030W	YFL030W	SCM1452	GGTCGTTGAGTGCATAATC	Valid	0.61	0.54	0.53	0.33	0.49	3.12	7498.05	6090.92	6615.28	7433.67	7542.59	3461.79	1190	1133	1151	1204	1252	1064
YFL031W	HAC1	SCM1453	GATACTGCAGATGTAGTCTT	Valid	49.79	47.43	43.55	46.76	47.99	37.58	7547.84	6138.35	6658.83	7480.43	7590.58	3499.37	1191	1134	1152	1205	1253	1065
YFL033C	RIM15	SCM1454	GATCTTGAACGTTATAGTGC	Valid	1.99	0.84	0.92	1.14	1.32	0	7549.83	6139.19	6659.75	7481.57	7591.9	3499.37	1192	1135	1153	1206	1254	1065
YFL034W	YFL034W	SCM1455	GATGCCAAAGTCTTGAATAT	Valid	1.03	0.29	0.32	0.28	0.53	0.41	7550.86	6139.48	6660.07	7481.85	7592.43	3499.78	1193	1136	1154	1207	1255	1066
YFL036W	RPO41	SCM1456	GAGGGTCAAACTCTAATTC	Invalid	0	0	0.59	0.64	0.64	0.29	7550.86	6139.48	6660.07	7481.85	7592.43	3499.78	1193	1136	1154	1207	1255	1066
YFL037W	TUB2	SCM1457	GAGCTCTTGAATAGATGTG	Valid	13.08	8.51	8.73	8.99	10.19	2.53	7563.94	6147.99	6668.8	7490.84	7602.62	3502.31	1194	1137	1155	1208	1256	1067
YFL038C	YPT1	SCM1458	GACAATTGTGGAGATGTAGT	Valid	14.38	7.78	7.91	7.78	9.98	4.21	7578.32	6155.77	6676.71	7498.62	7612.6	3506.52	1195	1138	1156	1209	1257	1068
YFL039C	ACT1	SCM1459	GGTAACATCGTTATGTCCG	Valid	90.6	125.65	111.07	202.51	139.59	100.82	7668.92	6281.42	6787.78	7701.13	7752.19	3607.34	1196	1139	1157	1210	1258	1069
YFL040W	YFL040W	SCM1460	GACAAAACGTTTAATGAGT	Valid	0	0.11	0.12	0.08	0.1	0.17	7668.92	6281.53	6787.9	7701.21	7752.29	3607.51	1196	1140	1158	1211	1259	1070
YFL041W	FET5	SCM1461	GGCGCAGATTCGTTATAAG	Invalid	1.69	1.41	1.54	1.49	1.53	2.24	7668.92	6281.53	6787.9	7701.21	7752.29	3607.51	1196	1140	1158	1211	1259	1070
YFL042C	YFL042C	SCM1462	GAAGCGTGAGTATTCATAC	Valid	1.48	0.57	0.6	0.51	0.85	1.13	7670.4	6282.1	6788.5	7701.72	7753.14	3608.64	1197	1141	1159	1212	1260	1071
YFL043C	YFL043C	SCM1463	GACCTCCTTGCTGATAGTAA	Valid	1.28	1.28	1.41	1.09	1.22	1.98	7671.68	6283.38	6789.91	7702.81	7754.36	3610.62	1198	1142	1160	1213	1261	1072
YFL044C	YFL044C	SCM1464	GAACGGAATCCACTATGAT	Valid	1.69	1.43	1.62	1.84	1.65	1.3	7673.37	6284.81	6791.53	7704.65	7756.01	3611.92	1199	1143	1161	1214	1262	1073
YFL045C	SEC53	SCM1465	GACGCCTACAGATTAGGTAA	Valid	26.54	29.8	30.07	40.34	32.23	3.45	7699.91	6314.61	6821.6	7744.99	7788.24	3615.37	1200	1144	1162	1215	1263	1074
YFL046W	YFL046W	SCM1466	GATGTACAGACACCTATCAG	Valid	2.05	0.82	0.83	0.93	1.27	1.54	7701.96	6315.43	6822.43	7745.92	7789.51	3616.91	1201	1145	1163	1216	1264	1075
YFL047W	YFL047W	SCM1467	GACACCGTTGCAATATTTCA	Valid	1.43	0.54	0.6	0.56	0.84	0	7703.39	6315.97	6823.03	7746.48	7790.35	3616.91	1202	1146	1164	1217	1265	1075
YFL048C	EMP47	SCM1468	GATTCAAGATTCTAACGTAC	Valid	3.95	2.68	2.99	2.76	3.13	1.3	7707.34	6318.65	6826.02	7749.24	7793.48	3618.21	1203	1147	1165	1218	1266	1076
YFL049W	YFL049W	SCM1469	GATTTGGCGGTAGACATTAT	Valid	1.32	0.37	0.69	0.37	0.69	0.14	7708.66	6319.02	6826.71	7749.61	7794.17	3618.35	1204	1148	1166	1219	1267	1077
YFL050C	ALR2	SCM1470	GATGATTCGAGTTATAGCC	Valid	0.63	0	0.11	0.12	0.38	0	7709.29	6319.02	6826.82	7749.73	7794.55	3618.35	1205	1148	1167	1220	1268	1077
YFL051C	YFL051C	SCM1471	GGACCTCTTTATGAAACT	Valid	0.27	0.03	-	0.04	0.11	0.13	7709.56	6319.05	6826.82	7749.77	7794.66	3618.48	1206	1149	1167	1221	1269	1078
YFL052W	YFL052W	SCM1472	GGCATATTCCAGTAGAAAT	Valid	0	0.15	0.18	0.09	0.12	0.49	7709.56	6319.2	6827	7749.86	7794.78	3618.97	1206	1150	1168	1222	1270	1079
YFL053W	DAK2	SCM1473	GGCCTTACAGTGATTAAG	Valid	0	0.09	0.12	0.14	0.12	0.14	7709.56	6319.29	6827.12	7750	7794.9	3619.11	1206	1151	1169	1223	1271	1080
YFL054C	YFL054C	SCM1474	GACAGGTGGAGCATTACTAT	Valid	0.82	0	0.38	0.37	0.6	2.27	7710.38	6319.29	6827.5	7750.37	7795.5	3621.38	1207	1151	1170	1224	1272	1081
YFL055W	AGP3	SCM1475	GGCCTTCATTTTGATAACT	Valid	0.52	0.33	0.37	0.33	0.39	0.51	7710.9	6319.62	6827.87	7750.7	7795.89	3621.89	1208	1152	1171	1225	1273	1082
YFL057C	YFL057C	SCM1476	GAGGCTTTGAGCATTAAAT	Valid	1.98	1.89	2.04	1.73	1.87	0	7712.88	6321.51	6829.91	7752.43	7797.76	3621.89	1209	1153	1172	1226	1274	1082
YFL059W	SNZ3	SCM1477	GACGATTTGAATATACCTGAG	Valid	0.58	0.18	0	0.27	0.34	0.23	7713.46	6321.69	6829.91	7752.7	7798.1	3622.12	1210	1154	1172	1227	1275	1083
YFL060C	SNO3	SCM1478	GATGTGCAGGTTTGATTTAT	Valid	0.69	0.34	0.37	0.49	0.51	0.46	7714.15	6322.03	6830.28	7753.19	7798.61	3622.58	1211	1155	1173	1228	1276	1084
YFL063W	YFL063W	SCM1479	GATAGTATATACTATTGTAGCA	Valid	0.88	-	0.98	0	0.88	0.22	7715.03	6322.03	6831.26	7753.19	7799.49	3622.8	1212	1155	1174	1228	1277	1085
YFL064C	YFL064C	SCM1480	GACCTTTTCCTATTCATTG	Invalid	0.43	0.17	0.2	0.2	0.27	0.1	7715.03	6322.03	6831.26	7753.19	7799.49	3622.8	1212	1155	1174	1228	1277	1085
YFR002W	NIC96	SCM1481	GACCTACCAGTGGAATATTC	Valid	1.46	0.82	0.86	1.07	1.12	0.38	7716.49	6322.85	6832.12	7754.26	7800.61	3623.18	1213	1156	1175	1229	1278	1086
YFR003C	YFR003C	SCM1482	GATCGCCTGTATTCAGAATA	Valid	5.68	6.35	6.64	8.96	7	4.19	7722.17	6329.2	6838.76	7763.22	7807.61	3627.37	1214	1157	1176	1230	1279	1087
YFR004W	RPN11	SCM1483	GAGTATGGTTAAGATAGCC	Valid	15.86	14.9	15.75	14.64	15.13	6.83	7738.03	6344.1	6854.51	7777.86	7822.74	3634.2	1215	1158	1177	1231	1280	1088
YFR006W	YFR006W	SCM1484	GACTGAGGACGAAATCTTTA	Valid	3.37	4.03	4.39	5.41	4.27	3.53	7741.4	6348.13	6858.9	7783.27	7827.01	3637.73	1216	1159	1178	1232	1281	1089
YFR007W	YFR007W	SCM1485	GACAATAGTCGTGACTAACC	Valid	0.65	0.45	0.46	0.5	0.53	0.49	7742.05	6348.58	6859.36	7783.77	7827.54	3638.22	1217	1160	1179	1233	1282	1090
YFR009W	GCN20	SCM1486	GACCCAATTGACTCTAAGTT	Valid	3.01	0	2.03	2.98	3	0	7745.06	6348.58	6861.39	7786.75	7830.54	3638.22	1218	1160	1180	1234	1283	1090
YFR010W	UBP6	SCM1487	GACGTTCACTCTGTATAAAG	Valid	3.33	1.7	1.82	1.74	2.26	0.72	7748.39	6350.28	6863.21	7788.49	7832.8	3638.94	1219	1161	1181	1235	1284	1091
YFR011C	YFR011C	SCM1488	GACGAAGGAATCAGACTATG	Valid	3.76	0	2.86	2.64	3.2	1.91	7752.15	6350.28	6866.07	7791.13	7836	3640.85	1220	1161	1182	1236	1285	1092
YFR012W	YFR012W	SCM1489	GACTTCCAACGCTATATTAC	Valid	0.49	0	0.21	0.21	0.35	0.03	7752.64	6350.28	6866.28	7791.34	7836.35	3640.88	1221	1161	1183	1237	1286	1093
YFR013W	YFR013W	SCM1490	GACTGATGGCGTTCATAAAT	Invalid	1.78	0	0	0	1.78	0.17	7752.64	6350.28	6866.28	7791.34	7836.35	3640.88	1221	1161	1183	1237	1286	1093
YFR014C	CMK1	SCM1491	GAGCTTTTGCACAATTAGT	Invalid	3.59	1.72	1.75	1.92	2.41	2.48	7752.64	6350.28	6866.28	7791.34	7836.35	3640.88	1221	1161	1183	1237	1286	1093
YFR015C	GSY1	SCM1492	GATCGCTGGTAGATATGAAT	Valid	0.53	0	0	0	0.53	0	7753.17	6350.28	6866.28	7791.34	7836.88	3640.88	1222	1161	1183	1237	1287	1093
YFR016C	YFR016C	SCM1493	GATTGCACAGGAATTATCAT	Valid	1.8	0.76	0.85	0.61	1.06	0.43	7754.97	6351.04	6867.13	7791.95	7837.94	3641.31	1223	1162	1184	1238	1288	1094
YFR017C	YFR017C	SCM1494	GATGGATTTCCAGAATACTA	Valid	1.13	1.22	0	1.62	1.32	6.81	7756.1	6352.26	6867.13	7793.57	7839.26	3648.12	1224	1163	1184	1239	1289	1095
YFR018C	YFR018C	SCM1495	GACAAGTCATCCTCTATTC	Valid	2.49	2.91	3.06	3.3	2.9	1.42	7758.59	6355.17	6870.19	7796.87	7842.16	3649.54	1225	1164	1185	1240	1290	1096
YFR019W	FAB1	SCM1496	GACCATTGGTCAGTTTATCG	Valid	0.59	0.15	0.16	0.19	0.31	0	7759.18	6355.32	6870.35	7797.06	7842.47	3649.54	1226	1165	1186	1241	1291	1096
YFR020W	YFR020W	SCM1497	GACTGTACCAGTTATAGAAAC	Valid	1.5	1.45	1.56	1.48	1.48	0.82	7760.68	6356.77	6871.91	7798.54	7843.95	3650.36	1227	1166	1187	1242	1292	1097
YFR021W	YFR021W	SCM1498	GAGTGTCCCATCAAAACTA	Valid	1.65	0.96	1.11	0.8	1.14	0.96	7762.33	6357.73	6873.02	7799.34	7845.09	3651.32	1228	1167	1188	1243	1293	1098
YFR022W	YFR022W	SCM1499	GATGTCCGCTCTAACATTA	Valid	0	-	-	-	-	-	7762.33	6357.73	6873.02	7799.34	7845.09	3651.32	1228	1167	1188	1243	1293	1098
YFR023W	PES4	SCM1500	GACTTGGAGTGTTTCTCATT	Valid	0.41	0.03	-	0.03	0.16	0.05	7762.74	6357.76	6873.02	7799.37	7845.25	3651.37	1229	1168	1188	1244	1294	1099
YFR024C	YFR024C	SCM1501	GACTAGTTCAACGTAATTTG	Valid	7.86	8.42	8.69	8.07	8.12	6.42	7770.6	6366.18	6881.71	7807.44	7853.37	3657.79	1230	1169	1189	1245	1295	1100
YFR025C	HIS2	SCM1502	GGTAGACGTGCTACAATTA	Valid	1.84	1.15	1.19	1.22	1.4	3.38	7772.44	6367.33	6882.9	7808.66	7854.77	3661.17	1231	1170	1190	1246	1296	1101
YFR026C	YFR026C	SCM1503	GATCATTGAGGGATATTAATC	Valid	0.53	0.2	0.42	0	0.37	0.43	7772.97	6367.53	6883.32	7808.66	7855.14	3661.6	1232	1171	1191	1246	1297	1102
YFR028C	CDC14	SCM1504	GAATCCGCATTAGAATAAC	Valid	2.66	1.36	0	1.39	1.8	-	7775.63	6368.89	6883.32	7810.05	7856.94	3661.6	1233	1172	1191	1247	1298	1102
YFR029W	PTR3	SCM1505	GACCTTTCTGTCGAGAATAT	Valid	1.29	1.36	0	1.66	1.44	2.07	7776.92	6370.25	6883.32	7811.71	7858.38	3663.67	1234	1173	1191	1248	1299	1103
YFR030W	MET10	SCM1506	GACAGCAAGGTTATGAGATT	Valid	1.76	1.32	1.41	1.9	1.66	28.72	7778.68	6371.57	6884.73	7813.61	7860.04	3692.39	1235	1174	1192	1249	1300	1104
YFR031C	SMC2	SCM1507	GATTCAAGGTGATGTATACG	Valid	0.85	0.13	0	0.16	0.38	0.04	7779.53	6371.7	6884.73	7813.77	7860.42	3692.43	1236	1175	1192	1250	1301	1105
YFR032C	YFR032C	SCM1508	GAGTTCGCAAACAATACTC	Valid	0	-	-	-	-	-	7779.53	6371.7	6884.73	7813.77	7860.42	3692.43	1236	1175	1192	1250	1301	1105
YFR033C	QCR6	SCM1509	GATGGGAACAACTAAAGATA	Invalid	6.83	4.61	4.77	4.45	5.3	0	7779.53	6371.7	6884.73	7813.77	7860.42	3692.43	1236	1175	1192	1250	1301	1105
YFR034C	PHO4	SCM1510	GACTTGTTCATTTTCATTCTC	Valid	2.57	2.49	2.78	3.73	2.93	0	7782.1	6374.19	6887.51	7817.5	7863.35	3692.43	1237	1176	1193	1251	1302	1105
YFR036W	CDC26	SCM1511	GGCTTTGTCGTTGTAAGAT	Valid	3.18	1.98	1.97	2.7	2.62	1.54	7785.28	6376.17	6889.48	7820.2	7865.97	3693.97	1238	1177	1194	1252	1303	1106
YFR037C	RSC8	SCM1512	GATCACTGAGTAAACAGAT	Valid	6.86	3.89	4	3.43	4.73	1.24	7792.14	6380.06	6893.48	7823.63	7870.7	3695.21	1239	1178	1195	1253	1304	1107
YFR038W	YFR038W	SCM1513	GACCAATGGTTATAAGGA	Valid	0.52	0.11	0.2	-	0.32	-	7792.66	6380.17	6893.68	7823.63	7871.02	3695.21	1240	1179	1196	1253	1305	1107
YFR039C	YFR039C	SCM1514	GGTTCCTCTCAGAAATAAC	Valid	2.48	0.85	0.99	0.84	1.39	0.32	7795.14	6381.02	6894.67	7824.47	7872.41	3695.53	1241	1180	1197	1254	1306	1108
YFR040W	SAP155	SCM1515	GGCATTGCTCTAATATGGG	Valid	2.18	0.6	0	0.5	1.09	0.27	7797.32	6381.62	6894.67	7824.97	7873.5	3695.8	1242	1181	1197	1255	1307	1109
YFR041C	YFR041C	SCM1516	GACTGGCGAAATTAGTGTTT	Valid	1.8	0.7	0.83	0.79	1.1	0.44	7799.12	6382.32	6895.5	7825.76	7874.6	3696.24	1243	1182	1198	1256	1308	1110
YFR042W	YFR042W	SCM1517	GATGCTGCATTATTGATAC	Valid	2.32	2.68	0	3.87	2.96	1.28	7801.44	6385	6895.5	7829.63	7877.56	3697.52	1244	1183	1198	1257	1309	1111
YFR043C	YFR043C	SCM1518	GACTGCACCAATTCATGATA	Valid	1.23	1.02	1.09	1.05	1.1	1	7802.67	6386.02	6896.59	7830.68	7878.66	3698.52	1245	1184	1199	1258	1310	1112
YFR044C	YFR044C	SCM1519	GATAAGGCCAAGTTTATCT	Invalid	0	8.94	8.9	9.76	9.35	9.16	7802.67	6386.02	6896.59	7830.68	7878.66	3698.52	1245	1184	1199	1258	1310	1112
YFR045W	YFR045W	SCM1520	GGCCACAGGAGTAGATTTA	Valid	0	0	0	0	-	0.96	7802.67	6386.02	6896.59	7830.68	7878.66	3699.48	1245	1184	1199	1258	1310	1113
YFR046C	YFR046C	SCM1521	GACGCAACCTGATTATACT	Valid	0.93	0.37	0.46	0.31	0.54	0.19	7803.6	6386.39	6897.05	7830.99	7879.2	3699.67	1246	1185	1200	1259	1311	1114
YFR047C	YFR047C	SCM1522	GACACCAGGTTTACGTAGAT	Valid	4.01	5.54	5.95	6.15	5.23	13.28	7807.61	6391.93	6903	7837.14	7884.43	3712.95	1247	1186	1201	1260	1312	1115
YFR048W	YFR048W	SCM1523	GGGAAGCTCTTTAAATTG	Valid	3.03	2.2	1.94	2.84	2.69	2.1	7810.64	6394.13	6904.94	7839.98	7887.12	3715.05	1248	1187	1202	1261	1313	1116
YFR050C	PRE4	SCM1524	GACGCCATTGAATCTTAGA	Valid	11.85	8.84	9.25	7.12	9.27	0	7822.49	6402.97	6914.19	7847.1	7896.39	3715.05	1249	1188	1203	1262	1314	1116
YFR051C	RET2	SCM1525	GGGAACCTCCATTAAGAT	Valid	0	6.78	7.08	6.85	6.82	0	7822.49	6409.75	6921.27	7853.95	7903.21	3715.05	1249	1189	1204	1263	1315	1116
YFR052W	RPN12	SCM1526	GGAATTGCAGTATCTAGA	Valid	7.37	4.76	4.84	4.71	5.61	4.01	7829.86	6414.51	6926.11	7858.66	7908.82	3719.06	1250	1190	1205	1264	1316	1117
YFR053C	HXK1	SCM1527	GACTTCGATAATGAACATTTG	Valid	3.05	2.18	2.28	2.23	2.49	0	7832.91	6416.69	6928.39	7860.89	7911.31	3719.06	1251	1191	1206	1265	1317	1117
YFR055W	YFR055W	SCM1528	GAAAGTGGCTTTGTTAATC	Valid	4	2.22	2.37	2.3	2.84	0.63	7836.91	6418.91	6930.76	7863.19	7914.15	3719.69	1252	1192	1207	1266	1318	1118
YFR056C	YFR056C	SCM1529	GGCATCCAAATAATGTTGA	Valid	0.44	0.21	0.36	0.15	0.27	-	7837.35	6419.12	6931.12	7863.34	7914.42	3719.69	1253	1193	1208	1267	1319	1118
YFR057W	YFR057W	SCM1530	GAGTGGTTGTAATATTCAT	Valid	0.51	0.06	-	0.23	0.27	-	7837.86	6419.18	6931.12	7863.57	7914.69	3719.69	1254	1194	1208	1268	1320	1118
YGL001C	YGL001C	SCM1531	GGTACCTGGTCTAAGACAG	Valid	4.76	3.96	4.43	4.04	4.25	-	7842.62	6423.14	6935.55	7867.61	7918.94	3719.69	1255	1195	1209	1269	1321	1118
YGL003C	CDH1	SCM1532	GACGTCAATAAAGATGAGT	Valid	0.72	0.61	0	0.73	0.69	0	7843.34	6423.75	6935.55	7868.34	7919.63	3719.69	1256	1196	1209	1270	1322	1118
YGL004C	YGL004C	SCM1533	GACACGTTAGTGAAATAACA	Valid	1.6	1.09	1.23	0.9	1.2	1.29	7844.94	6424.84	6936.78	7869.24	7920.83	3720.98	1257	1197	1210	1271	1323	1119
YGL005C	YGL005C	SCM1534	GATCTAGGCCTTTAAACAGA	Valid	1.58	0.94	0.98	1.13	1.22	0.9	7846.52	6425.78	6937.76	7870.37	7922.05	3721.88	1258	1198	1211	1272	1324	1120
YGL006W	PMC1	SCM1535	GGTGGGTATAAACTCAGTT	Valid	1.51	0.68	0.76	0.89	1.03	0.33	7848.03	6426.46	6938.52	7871.26	7923.08	3722.21	1259	1199	1212	1273	1325	1121
YGL007W	YGL007W	SCM1536	GACGCATTAGGAAATACAGA	Invalid	0	0.11	0.15	0.16	0.14	0.22	7848.03	6426.46	6938.52	7871.26	7923.08	3722.21	1259	1199	1212	1273	1325	1121
YGL008C	PMA1	SCM1537	GACAAGCTGGTTCTATTGTC	Valid	0	35.25	36.38	27.78	31.52	-	7848.03	6461.71	6974.9	7899.04	7954.6	3722.21	1259	1200	1213	1274	1326	1121
YGL009C	LEU1	SCM1538	GGGTCCAAGAACTCTTTA	Valid	0	1.4	1.52	1.57	1.49	3.62	7848.03	6463.11	6976.42	7900.61	7956.09	3725.83	1259	1201	1214	1275	1327	1122
YGL010W	YGL010W	SCM1539	GACCAAGCTCTGAACTAGAT	Valid	1.54	0.77	0.85	0.8	1.04	1.43	7849.57	6463.88	6977.27	7901.41	7957.13	3727.26	1260	1202	1215	1276	1328	1123
YGL011C	SCL1	SCM1540	GATGCTCTTTGAGTATAGA	Valid	0	0	7.76	8.64	8.64	3.56	7849.57	6463.88	6985.03	7910.05	7965.77	3730.82	1260	1202	1216	1277	1329	1124
YGL012W	ERG4	SCM1541	GGTGAACCAAGGTAATCTA	Valid	0	7.38	7.65	7.9	7.64	4.05	7849.57	6471.26	6992.68	7917.95	7973.41	3734.87	1260	1203	1217	1278	1330	1125
YGL013C	PDR1	SCM1542	GGTACATTTGACAAGATATG	Valid	1.27	0.56	0.62	0.51	0.78	0	7850.84	6471.82	6993.3	7918.46	7974.19	3734.87	1261	1204	1218	1279	1331	1125
YGL014W	YGL014W	SCM1543	GACCTACAGACGGTTTCTTA	Valid	0	2.95	3.33	3.71	3.33	0.58	7850.84	6474.77	6996.63	7922.17	7977.52	3735.45	1261	1205	1219	1280	1332	1126
YGL015C	YGL015C	SCM1544	GACAGTTACTGAAACATAGAG	Valid	0.36	0.14	0.27	0.04	0.18	0.12	7851.2	6474.91	6996.9	7922.21	7977.7	3735.57	1262	1206	1220	1281	1333	1127
YGL017W	ATE1	SCM1545	GATTAAGCGATTCCTATGTG	Valid	0.79	-	-	-	0.79	-	7851.99	6474.91	6996.9	7922.21	7978.49	3735.57	1263	1206	1220	1281	1334	1127
YGL018C	JAC1	SCM1546	GAAGGTCACAATATATGCT	Valid	0.66	0.31	0.42	0.4	0.46	0.29	7852.65	6475.22	6997.32	7922.61	7978.95	3735.86	1264	1207	1221	1282	1335	1128
YGL019W	CKB1	SCM1547	GGCATGCCATTACAATAGT	Valid	3.37	3.2	3.55	3.93	3.5	1.73	7856.02	6478.42	7000.87	7926.54	7982.45	3737.59	1265	1208	1222	1283	1336	1129
YGL020C	YGL020C	SCM1548	GACGGTAGCGATATTCTTTA	Valid	5.54	5.97	6.07	6.86	6.12	1.13	7861.56	6484.39	7006.94	7933.4	7988.57	3738.72	1266	1209	1223	1284	1337	1130
YGL021W	ALK1	SCM1549	GGAGTTTGCAATCTACTG	Valid	0.55	0.45	0.52	0.39	0.46	0.17	7862.11	6484.84	7007.46	7933.79	7989.03	3738.89	1267	1210	1224	1285	1338	1131
YGL022W	STT3	SCM1550	GAGATATTTGACATCTACCT	Valid	6.14	4.85	5.3	6.23	5.74	1.25	7868.25	6489.69	7012.76	7940.02	7994.77	3740.14	1268	1211	1225	1286	1339	1132
YGL024W	YGL024W	SCM1551	GAATGGACTCGATTATAC	Valid	0	0.75	0.74	0.88	0.82	0.8	7868.25	6490.44	7013.5	7940.9	7995.59	3740.94	1268	1212	1226	1287	1340	1133
YGL025C	PGD1	SCM1552	GAATGGACTCGATTATAC	Valid	0.81	0.5	0.7	0.7	0.67	0.75	7869.06	6490.94	7014.2	7941.6	7996.26	3741.69	1269	1213	1227	1288	1341	1134
YGL026C	TRP5	SCM1553	GACTGTCCCTATTCTCAAG	Valid	6.86	7.45	7.33	9.46	7.92	10.29	7875.92	6498.39	7021.53	7951.06	8004.18	3751.98	1270	1214	1228	1289	1342	1135
YGL027C	CWH41	SCM1554	GACTCCAGTGTAACAAATC	Valid	2.49	1.36	1.41	1.33	1.73	0.73	7878.41	6499.75	7022.94	7952.39	8005.91	3752.71	1271	1215	1229	1290	1343	1136
YGL030W	RPL30	SCM1555	GGCTTTGGTTATCAAGTCT	Valid	0	0	0	0	-	52.95	7878.41	6499.75	7022.94	7952.39	8005.91	3805.66	1271	1215	1229	1290	1343	1137
YGL031C	RPL24A	SCM1556	GGCTTGGACTGTCTTATTC	Valid	0	108.92	0	117.66	113.29	0	7878.41	6608.67	7022.94	8070.05	8119.2	3805.66	1271	1216	1229	1291	1344	1137
YGL033W	HOP2	SCM1557	GAATTTGCACAATAAAGTG	Valid	0.25	-	-	-	0.25	-	7878.66	6608.67	7022.94	8070.05	8119.45	3805.66	1272	1216	1229	1291	1345	1137
YGL035C	MIG1	SCM1558	GATCGTCCCTACAAATGAT	Invalid	6.68	5	5.69	6.05	5.91	4.19	7878.66	6608.67	7022.94	8070.05	8119.45	3805.66	1272	1216	1229	1291	1345	1137
YGL037C	YGL037C	SCM1559	GACAAGTACTTAGAAAAGC	Valid	17.43	16.04	16.33	16.28	16.58	18.91	7896.09	6624.71	7039.27	8086.33	8136.03	3824.57	1273	1217	1230	1292	1346	1138
YGL038C	OCH1	SCM1560	GATTCTCAGTTTTACCCTAG	Valid	1.37	0.59	0.67	0.53	0.83	0.31	7897.46	6625.3	7039.94	8086.86	8136.86	3824.88	1274	1218	1231	1293	1347	1139
YGL039W	YGL039W	SCM1561	GAGTGTCCTTCATATCTCC	Invalid	3	1.96	2.17	2.4	2.45	0.69	7897.46	6625.3	7039.94	8086.86	8136.86	3824.88	1274	1218	1231	1293	1347	1139
YGL040C	HEM2	SCM1562	GATAATCCAGATGACTTTAC	Valid	2.76	3.16	3.55	2.99	2.97	1.76	7900.22	6628.46	7043.49	8089.85	8139.83	3826.64	1275	1219	1232	1294	1348	1140
YGL041C	YGL041C	SCM1563	GAAAAAAATTGGTTAATCTAGA	Valid	1.69	1.05	1.15	1.38	1.37	1.17	7901.91	6629.51	7044.64	8091.23	8141.2	3827.81	1276	1220	1233	1295	1349	1141
YGL042C	YGL042C	SCM1564	GACTCTCATCTTTTTCTATTCT	Valid	5.02	3.15	3.25	2.8	3.66	2.2	7906.93	6632.66	7047.89	8094.03	8144.86	3830.01	1277	1221	1234	1296	1350	1142
YGL043W	DST1	SCM1565	GACTGGTACATGTTAAGAAT	Valid	2.09	1.05	1.1	0.99	1.38	0.31	7909.02	6633.71	7048.99	8095.02	8146.24	3830.32	1278	1222	1235	1297	1351	1143
YGL044C	RNA15	SCM1566	GGTATCCATTCAAATTACG	Valid	2.53	1.78	1.93	1.06	1.79	0.71	7911.55	6635.49	7050.92	8096.08	8148.03	3831.03	1279	1223	1236	1298	1352	1144
YGL045W	YGL045W	SCM1567	GACTCCATCGAATTTAAGAG	Invalid	3.42	1.7	1.77	1.8	2.31	2.22	7911.55	6635.49	7050.92	8096.08	8148.03	3831.03	1279	1223	1236	1298	1352	1144
YGL046W	YGL046W	SCM1568	GAAGCAATTTCGTATAGAC	Invalid	1.8	0.6	0.73	0.65	1.02	0.36	7911.55	6635.49	7050.92	8096.08	8148.03	3831.03	1279	1223	1236	1298	1352	1144
YGL047W	YGL047W	SCM1569	GATTCGTACGTCTAATCA	Valid	1.87	2.12	2.14	3.17	2.39	2.16	7913.42	6637.61	7053.06	8099.25	8150.42	3833.19	1280	1224	1237	1299	1353	1145
YGL048C	RPT6	SCM1570	GACAGGTTCCTGTAATAGAC	Valid	7.32	3.51	3.75	3.14	4.66	0	7920.74	6641.12	7056.81	8102.39	8155.08	3833.19	1281	1225	1238	1300	1354	1145
YGL049C	TIF4632	SCM1571	GACGTTTCATAGGGTACTTA	Valid	0	1.75	1.69	0	1.75	0.61	7920.74	6642.87	7058.5	8102.39	8156.83	3833.8	1281	1226	1239	1300	1355	1146
YGL050W	YGL050W	SCM1572	GATGAAAGGCTCATACTTAT	Valid	1.38	0.98	1.09	1.08	1.15	0.71	7922.12	6643.85	7059.59	8103.47	8157.98	3834.51	1282	1227	1240	1301	1356	1147
YGL051W	YGL051W	SCM1573	GAGACCCCTCTAGAAAGTA	Valid	0.84	0.46	0.52	0.59	0.63	0.67	7922.96	6644.31	7060.11	8104.06	8158.61	3835.18	1283	1228	1241	1302	1357	1148
YGL052W	YGL052W	SCM1574	GGTTCGTTGAGTGTATCTA	Valid	0.59	0.31	0.37	0.36	0.42	0.51	7923.55	6644.62	7060.48	8104.42	8159.03	3835.69	1284	1229	1242	1303	1358	1149
YGL053W	YGL053W	SCM1575	GAGTGTTCCATAAATCGT	Valid	1.24	1.07	1.22	1.28	1.2	1.75	7924.79	6645.69	7061.7	8105.7	8160.23	3837.44	1285	1230	1243	1304	1359	1150
YGL055W	OLE1	SCM1576	GATTTAGTTGGTCTAGCATA	Valid	33.22	31.15	29.66	26.73	30.37	22.35	7958.01	6676.84	7091.36	8132.43	8190.6	3859.79	1286	1231	1244	1305	1360	1151
YGL057C	YGL057C	SCM1577	GGCTTGGTGTCATTATGAA	Valid	0	1.11	-	0.75	0.93	0.83	7958.01	6677.95	7091.36	8133.18	8191.53	3860.62	1286	1232	1244	1306	1361	1152
YGL058W	RAD6	SCM1578	GATTCATCCCAATGTCTATG	Valid	2.96	2.87	3.17	3.68	3.17	1.05	7960.97	6680.82	7094.53	8136.86	8194.7	3861.67	1287	1233	1245	1307	1362	1153
YGL059W	YGL059W	SCM1579	GAGAAGGCTTCAATACTCT	Valid	0.87	0.31	0.32	0.29	0.49	2.07	7961.84	6681.13	7094.85	8137.15	8195.19	3863.74	1288	1234	1246	1308	1363	1154
YGL060W	YGL060W	SCM1580	GACGAAACTGTCGGTTTAAT	Valid	1.44	0.58	0.67	0.76	0.93	0.42	7963.28	6681.71	7095.52	8137.91	8196.12	3864.16	1289	1235	1247	1309	1364	1155
YGL061C	DUO1	SCM1581	GACCTCATGTACTTGATTA	Valid	1.08	0.41	0.49	0.41	0.63	0.19	7964.36	6682.12	7096.01	8138.32	8196.75	3864.35	1290	1236	1248	1310	1365	1156
YGL062W	PYC1	SCM1582	GACATGTCCGTGAACTAGAT	Valid	3.18	3.27	3.44	4.15	3.53	3.1	7967.54	6685.39	7099.45	8142.47	8200.28	3867.45	1291	1237	1249	1311	1366	1157
YGL063W	PUS2	SCM1583	GACTCGGAATGTATTTCCTA	Valid	1.2	0.68	0.74	0.65	0.84	0.48	7968.74	6686.07	7100.19	8143.12	8201.12	3867.93	1292	1238	1250	1312	1367	1158
YGL064C	YGL064C	SCM1584	GAAACAGTTTCGTATACT	Valid	0.57	0.37	0.36	0.33	0.42	0.11	7969.31	6686.44	7100.55	8143.45	8201.54	3868.04	1293	1239	1251	1313	1368	1159
YGL065C	ALG2	SCM1585	GATGGAGACTATCAAATCTT	Valid	3.54	3.52	3.86	3.98	3.68	1.96	7972.85	6689.96	7104.41	8147.43	8205.22	3870	1294	1240	1252	1314	1369	1160
YGL066W	YGL066W	SCM1586	GAGTTAGATACAGGACTAAAT	Invalid	3.02	0.66	0.76	0.65	1.44	0.94	7972.85	6689.96	7104.41	8147.43	8205.22	3870	1294	1240	1252	1314	1369	1160
YGL067W	YGL067W	SCM1587	GAACACTGAAGCTTAGTTC	Valid	2.87	1.78	1.42	1.24	1.96	1.34	7975.72	6691.74	7105.83	8148.67	8207.18	3871.34	1295	1241	1253	1315	1370	1161
YGL068W	YGL068W	SCM1588	GATCAGCTCGTTGATTAAAC	Valid	9.17	9.55	10.18	10.28	9.67	3.46	7984.89	6701.29	7116.01	8158.95	8216.85	3874.8	1296	1242	1254	1316	1371	1162
YGL069C	YGL069C	SCM1589	GATCAGCTCGTTGATTAAAC	Valid	9.33	10.4	10.82	10.77	10.17	3.19	7994.22	6711.69	7126.83	8169.72	8227.02	3877.99	1297	1243	1255	1317	1372	1163
YGL070C	RPB9	SCM1590	GACCATCGAAGTATCCTTTC	Valid	2.97	2.46	2.16	2.4	2.61	1.22	7997.19	6714.15	7128.99	8172.12	8229.63	3879.21	1298	1244	1256	1318	1373	1164
YGL071W	RCS1	SCM1591	GATAGTCAACCATAATGAGG	Valid	0	0.66	0.56	0.66	0.66	0.38	7997.19	6714.81	7129.55	8172.78	8230.29	3879.59	1298	1245	1257	1319	1374	1165
YGL072C	YGL072C	SCM1592	GGCTTCGAGAACATACTAT	Valid	0.53	0.3	0.26	0.26	0.36	0.39	7997.72	6715.11	7129.81	8173.04	8230.65	3879.98	1299	1246	1258	1320	1375	1166
YGL073W	HSF1	SCM1593	GATGACAGCACTTTCCATAT	Valid	11.16	22.06	17.34	22.15	18.46	11.6	8008.88	6737.17	7147.15	8195.19	8249.11	3891.58	1300	1247	1259	1321	1376	1167
YGL074C	YGL074C	SCM1594	GATAAAGGCAAAGAGTTAG	Valid	0.42	0.15	0.17	0.1	0.22	0.06	8009.3	6737.32	7147.32	8195.29	8249.33	3891.64	1301	1248	1260	1322	1377	1168
YGL076C	RPL7A	SCM1595	GGTACCAGAGTTGATTCTT	Valid	0	0	75.22	0	-	9.47	8009.3	6737.32	7222.54	8195.29	8249.33	3901.11	1301	1248	1261	1322	1377	1169
YGL077C	HNM1	SCM1596	GACCCAATGCCTGATTATAA	Valid	3.91	4.5	4.51	5.66	4.69	3.09	8013.21	6741.82	7227.05	8200.95	8254.02	3904.2	1302	1249	1262	1323	1378	1170
YGL078C	DBP3	SCM1597	GATTCCTGCAATAGGTCTAA	Valid	4.02	1.17	1.12	1.15	2.11	0.32	8017.23	6742.99	7228.17	8202.1	8256.13	3904.52	1303	1250	1263	1324	1379	1171
YGL079W	YGL079W	SCM1598	GACTTCAACACCCAGTATTA	Valid	3	3.22	2.78	2.86	3.03	2.04	8020.23	6746.21	7230.95	8204.96	8259.16	3906.56	1304	1251	1264	1325	1380	1172
YGL080W	YGL080W	SCM1599	GACACCTGAATAGGTAACT	Valid	4.89	4.07	4.47	6.2	5.05	4.01	8025.12	6750.28	7235.42	8211.16	8264.21	3910.57	1305	1252	1265	1326	1381	1173
YGL081W	YGL081W	SCM1600	GACCATCAGACACTAAGTTT	Valid	0.66	0.44	0.48	0.53	0.54	0.51	8025.78	6750.72	7235.9	8211.69	8264.75	3911.08	1306	1253	1266	1327	1382	1174
YGL082W	YGL082W	SCM1601	GGCTTGCTCCACTATTAAC	Invalid	15.84	8.6	9.16	11.95	12.13	9.93	8025.78	6750.72	7235.9	8211.69	8264.75	3911.08	1306	1253	1266	1327	1382	1174
YGL083W	SCY1	SCM1602	GATAGGGTCCACTTTATCT	Valid	1.14	0.43	0.55	0.59	0.72	0.13	8026.92	6751.15	7236.45	8212.28	8265.47	3911.21	1307	1254	1267	1328	1383	1175
YGL084C	YGL084C	SCM1603	GATTTGTACTGCGATGAATA	Valid	0	3.01	2.89	3.15	3.08	3.53	8026.92	6754.16	7239.34	8215.43	8268.55	3914.74	1307	1255	1268	1329	1384	1176
YGL085W	YGL085W	SCM1604	GATCTTGAAGCTAAATGTAC	Valid	0	0.41	0.39	0	0.41	0.45	8026.92	6754.57	7239.73	8215.43	8268.96	3915.19	1307	1256	1269	1329	1385	1177
YGL086W	MAD1	SCM1605	GATGACGTTGTAAACTCATT	Valid	1.44	0.84	0.87	0.71	1	0.52	8028.36	6755.41	7240.6	8216.14	8269.96	3915.71	1308	1257	1270	1330	1386	1178
YGL087C	MMS2	SCM1606	GAAAACAGAATCTATTCCC	Valid	0	6.1	6.11	5.99	6.05	8.85	8028.36	6761.51	7246.71	8222.13	8276.01	3924.56	1308	1258	1271	1331	1387	1179
YGL088W	YGL088W	SCM1607	GAATTTGCGTTACTGTTATA	Valid	0.39	-	0.02	0.03	0.21	0.04	8028.75	6761.51	7246.73	8222.16	8276.22	3924.6	1309	1258	1272	1332	1388	1180
YGL089C	MF(ALPHA)2	SCM1608	GGCCTGGTCTCAAATTTAA	Valid	9.63	13.56	15.27	18.9	14.03	2.54	8038.38	6775.07	7262	8241.06	8290.25	3927.14	1310	1259	1273	1333	1389	1181
YGL090W	LIF1	SCM1609	GGCCAATTTCTGAGTTAAAC	Valid	0.81	0.34	0.39	0.55	0.57	0	8039.19	6775.41	7262.39	8241.61	8290.82	3927.14	1311	1260	1274	1334	1390	1181
YGL091C	NBP35	SCM1610	GACGGTTTCTTTAATGCAG	Valid	2.01	1.31	1.45	2.25	1.86	1.76	8041.2	6776.72	7263.84	8243.86	8292.68	3928.9	1312	1261	1275	1335	1391	1182
YGL092W	NUP145	SCM1611	GGATAACACTTATTTGAATG	Valid	3.04	1.31	1.85	2.1	2.15	0	8044.24	6778.03	7265.69	8245.96	8294.83	3928.9	1313	1262	1276	1336	1392	1182
YGL094C	PAN2	SCM1612	GATCAGCTTCTAGTATACC	Valid	0.78	0.17	0.19	0.12	0.36	-	8045.02	6778.2	7265.88	8246.08	8295.19	3928.9	1314	1263	1277	1337	1393	1182
YGL095C	VPS45	SCM1613	GAGAAGTTTCCTATGAGATT	Valid	1.54	0.64	0.55	0.71	0.96	0.68	8046.56	6778.84	7266.43	8246.79	8296.15	3929.58	1315	1264	1278	1338	1394	1183
YGL096W	YGL096W	SCM1614	GGAAATTTGAAGTTTAGTTA	Valid	0.73	0.49	0.56	0.63	0.62	1.98	8047.29	6779.33	7266.99	8247.42	8296.77	3931.56	1316	1265	1279	1339	1395	1184
YGL097W	SRM1	SCM1615	GGCTACAGACAATATGAGT	Valid	2.97	3.6	3.78	3.51	3.36	1.15	8050.26	6782.93	7270.77	8250.93	8300.13	3932.71	1317	1266	1280	1340	1396	1185
YGL098W	YGL098W	SCM1616	GATCGTTTCTATCAATAAACT	Valid	0.98	0.78	0.83	0.65	0.8	0	8051.24	6783.71	7271.6	8251.58	8300.93	3932.71	1318	1267	1281	1341	1397	1185
YGL099W	YGL099W	SCM1617	GATGCCATCGAGTATTTAC	Valid	4.97	3.14	6.45	3.47	3.86	-	8056.21	6786.85	7278.05	8255.05	8304.79	3932.71	1319	1268	1282	1342	1398	1185
YGL100W	SEH1	SCM1618	GGCAGTAATTACTGACATA	Valid	4.93	4.47	0	0	4.7	0	8061.14	6791.32	7278.05	8255.05	8309.49	3932.71	1320	1269	1282	1342	1399	1185
YGL101W	YGL101W	SCM1619	GACCCATGCGAAAGTATAT	Valid	3.56	2.81	2.96	2.67	3.01	1.62	8064.7	6794.13	7281.01	8257.72	8312.5	3934.33	1321	1270	1283	1343	1400	1186
YGL102C	YGL102C	SCM1620	GACATGGATAAATACCATC	Valid	90.99	128.61	114.32	134.98	118.19	31.63	8155.69	6922.74	7395.33	8392.7	8430.69	3965.96	1322	1271	1284	1344	1401	1187
YGL103W	RPL28	SCM1621	GAGTTATCGTCAAAGCTAG	Valid	245.85	193.64	196.11	178.08	205.86	35.94	8401.54	7116.38	7591.44	8570.78	8636.55	4001.9	1323	1272	1285	1345	1402	1188
YGL104C	YGL104C	SCM1622	GACTGCACATTGAATATCG	Invalid	0	0.75	0.79	0.52	0.64	0	8401.54	7116.38	7591.44	8570.78	8636.55	4001.9	1323	1272	1285	1345	1402	1188
YGL105W	ARC1	SCM1623	GGACTTACCTCATGAAGT	Valid	24.81	23.82	22.2	22.58	23.74	6.35	8426.35	7140.2	7613.64	8593.36	8660.29	4008.25	1324	1273	1286	1346	1403	1189
YGL107C	YGL107C	SCM1624	GATAGATGCTCTAGTTAACA	Valid	0.91	0.8	0.85	0.69	0.8	0	8427.26	7141	7614.49	8594.05	8661.09	4008.25	1325	1274	1287	1347	1404	1189
YGL108C	YGL108C	SCM1625	GACAATGCCTTCACAAACTA	Valid	1.66	1.03	1.51	1.09	1.26	0.65	8428.92	7142.03	7616	8595.14	8662.35	4008.9	1326	1275	1288	1348	1405	1190
YGL110C	YGL110C	SCM1626	GACCCTCCGAGATAATCTTT	Valid	0	-	-	-	-	-	8428.92	7142.03	7616	8595.14	8662.35	4008.9	1326	1275	1288	1348	1405	1190
YGL111W	YGL111W	SCM1627	GACTTTCAAGTAAATCTGTTA	Valid	1.9	1.17	1.24	1.21	1.43	0.41	8430.82	7143.2	7617.24	8596.35	8663.78	4009.31	1327	1276	1289	1349	1406	1191
YGL112C	TAF60	SCM1628	GAATCTTTCCGATTTACAAT	Valid	1.57	1.33	1.47	1.58	1.49	0.79	8432.39	7144.53	7618.71	8597.93	8665.27	4010.1	1328	1277	1290	1350	1407	1192
YGL113W	YGL113W	SCM1629	GGTCTACACGTTCATGTAG	Valid	0.61	0.33	0.39	0.45	0.46	-	8433	7144.86	7619.1	8598.38	8665.73	4010.1	1329	1278	1291	1351	1408	1192
YGL114W	YGL114W	SCM1630	GATAGTTGCCGTATAATCAC	Valid	0.88	0.67	0.71	0.62	0.72	0.95	8433.88	7145.53	7619.81	8599	8666.45	4011.05	1330	1279	1292	1352	1409	1193
YGL115W	SNF4	SCM1631	GATGACAGCTTTTCATGTTA	Invalid	49.35	30.18	51.21	18.67	32.73	23.31	8433.88	7145.53	7619.81	8599	8666.45	4011.05	1330	1279	1292	1352	1409	1193
YGL116W	CDC20	SCM1632	GATTGAAGACAATCTTAGTC	Valid	0	-	-	-	-	-	8433.88	7145.53	7619.81	8599	8666.45	4011.05	1330	1279	1292	1352	1409	1193
YGL117W	YGL117W	SCM1633	GACGATTAACAGTGTCTATC	Valid	0.94	0.69	0.82	1.02	0.88	14.37	8434.82	7146.22	7620.63	8600.02	8667.33	4025.42	1331	1280	1293	1353	1410	1194
YGL119W	ABC1	SCM1634	GATTCTAAGCCTGTGAGATA	Valid	0.88	0.66	0.7	0.66	0.73	0.64	8435.7	7146.88	7621.33	8600.68	8668.06	4026.06	1332	1281	1294	1354	1411	1195
YGL120C	PRP43	SCM1635	GATGGAAATTGCTTAAGTCG	Valid	10.84	6.64	6.72	6.98	8.15	0	8446.54	7153.52	7628.05	8607.66	8676.21	4026.06	1333	1282	1295	1355	1412	1195
YGL121C	YGL121C	SCM1636	GAACCTTCTCCTAGGATAC	Valid	0.58	0.23	0.35	0.29	0.37	7.51	8447.12	7153.75	7628.4	8607.95	8676.58	4033.57	1334	1283	1296	1356	1413	1196
YGL122C	NAB2	SCM1637	GACGAACTTACATTGTTCTAAG	Valid	4.29	3.59	3.7	3.49	3.79	1.25	8451.41	7157.34	7632.1	8611.44	8680.37	4034.82	1335	1284	1297	1357	1414	1197
YGL123W	RPS2	SCM1638	GGTTGTTGGTGACTCTAAC	Valid	176.91	206.85	192.72	194.98	192.91	28.3	8628.32	7364.19	7824.82	8806.42	8873.28	4063.12	1336	1285	1298	1358	1415	1198
YGL124C	YGL124C	SCM1639	GGTCAATTGAAGCATAGTAA	Valid	0.72	0.59	0.66	0.55	0.62	0	8629.04	7364.78	7825.48	8806.97	8873.9	4063.12	1337	1286	1299	1359	1416	1198
YGL125W	MET13	SCM1640	GAGGAAGTCAGACCTATCT	Valid	1.44	0.91	1.03	1.09	1.15	11.55	8630.48	7365.69	7826.51	8808.06	8875.05	4074.67	1338	1287	1300	1360	1417	1199
YGL126W	SCS3	SCM1641	GATTCACGCAAGGTATATG	Valid	3.66	5.07	5.54	4.25	4.33	2.87	8634.14	7370.76	7832.05	8812.31	8879.38	4077.54	1339	1288	1301	1361	1418	1200
YGL127C	SOH1	SCM1642	GATCAACAGCTTTAAAATGA	Valid	2.43	1.68	1.9	1.92	2.01	0.78	8636.57	7372.44	7833.95	8814.23	8881.39	4078.32	1340	1289	1302	1362	1419	1201
YGL128C	YGL128C	SCM1643	GACAAACTGCTTATCTCATT	Valid	0.71	0.61	0.69	0.74	0.69	0	8637.28	7373.05	7834.64	8814.97	8882.08	4078.32	1341	1290	1303	1363	1420	1201
YGL129C	YGL129C	SCM1644	GATTCCCTGGATTTACAAAT	Valid	2.61	2.36	2.52	2.91	2.63	0.83	8639.89	7375.41	7837.16	8817.88	8884.71	4079.15	1342	1291	1304	1364	1421	1202
YGL130W	CEG1	SCM1645	GAACATATGGATTTCAGTTA	Valid	2	1.63	1.82	1.78	1.8	0.79	8641.89	7377.04	7838.98	8819.66	8886.51	4079.94	1343	1292	1305	1365	1422	1203
YGL131C	YGL131C	SCM1646	GATTCAGCGATTACGGAATA	Valid	1.24	0.47	0.54	0.64	0.78	0.33	8643.13	7377.51	7839.52	8820.3	8887.29	4080.27	1344	1293	1306	1366	1423	1204
YGL132W	YGL132W	SCM1647	GACATACTTTCTATCTAAGGTAA	Valid	0.7	0.56	0.63	0.5	0.59	0	8643.83	7378.07	7840.15	8820.8	8887.88	4080.27	1345	1294	1307	1367	1424	1204
YGL133W	YGL133W	SCM1648	GACGTAAACCCACTTATAGAG	Valid	0.98	0.33	0.33	0.42	0.58	0.42	8644.81	7378.4	7840.48	8821.22	8888.46	4080.69	1346	1295	1308	1368	1425	1205
YGL134W	PCL10	SCM1649	GATCACCCATGGAACTATA	Valid	1.1	0.79	1.06	1.06	0.98	0	8645.91	7379.19	7841.54	8822.28	8889.44	4080.69	1347	1296	1309	1369	1426	1205
YGL136C	YGL136C	SCM1650	GACGGAGTTTCATAAATGTC	Valid	0.94	0.57	0.64	0.77	0.76	0.6	8646.85	7379.76	7842.18	8823.05	8890.2	4081.29	1348	1297	1310	1370	1427	1206
YGL137W	SEC27	SCM1651	GATTTGACAGTCAAACTA	Valid	4.13	1.51	0	1.61	2.42	0.42	8650.98	7381.27	7842.18	8824.66	8892.62	4081.71	1349	1298	1310	1371	1428	1207
YGL138C	YGL138C	SCM1652	GACATGATGCACTAATAAGA	Valid	0.39	0.03	0.03	0.05	0.16	-	8651.37	7381.3	7842.21	8824.71	8892.78	4081.71	1350	1299	1311	1372	1429	1207
YGL139W	YGL139W	SCM1653	GACACACCAGTATCATTTGA	Valid	1.84	1.58	1.71	1.35	1.59	0.81	8653.21	7382.88	7843.92	8826.06	8894.37	4082.52	1351	1300	1312	1373	1430	1208
YGL140C	YGL140C	SCM1654	GACTCCTGGAAGTTCTATTA	Valid	1.05	0.48	0.51	0.35	0.63	0.55	8654.26	7383.36	7844.43	8826.41	8895	4083.07	1352	1301	1313	1374	1431	1209
YGL141W	YGL141W	SCM1655	GGCATTTAACTCTATAGGAG	Valid	1.06	0.63	0.74	0.56	0.75	0.91	8655.32	7383.99	7845.17	8826.97	8895.75	4083.98	1353	1302	1314	1375	1432	1210
YGL142C	GPI10	SCM1656	GAATGGCCAACATATTTG	Valid	2.78	2.15	2.21	1.92	2.28	0	8658.1	7386.14	7847.38	8828.89	8898.03	4083.98	1354	1303	1315	1376	1433	1210
YGL143C	MRF1	SCM1657	GGCAGATAAACCTAGCTTA	Valid	2.05	1.73	1.89	2.01	1.93	0.76	8660.15	7387.87	7849.27	8830.9	8899.96	4084.74	1355	1304	1316	1377	1434	1211
YGL144C	YGL144C	SCM1658	GAATCCAAGGTAGTTAACC	Valid	0.6	0	0.17	0.14	0.37	0.07	8660.75	7387.87	7849.44	8831.04	8900.33	4084.81	1356	1304	1317	1378	1435	1212
YGL145W	TIP20	SCM1659	GACGGAGTCAATTCTAAAG	Valid	2.2	0.9	1.04	0.84	1.31	0.8	8662.95	7388.77	7850.48	8831.88	8901.64	4085.61	1357	1305	1318	1379	1436	1213
YGL146C	YGL146C	SCM1660	GACCCACAATCAGATAACTA	Valid	0.27	0.12	0.13	0.16	0.18	0.28	8663.22	7388.89	7850.61	8832.04	8901.82	4085.89	1358	1306	1319	1380	1437	1214
YGL147C	RPL9A	SCM1661	GATATCCTTGTTTCTGACAC	Valid	115.68	89.15	73.16	90.48	98.44	8.87	8778.9	7478.04	7923.77	8922.52	9000.26	4094.76	1359	1307	1320	1381	1438	1215
YGL148W	ARO2	SCM1662	GAATGGTGAGAACATCTAT	Invalid	31.07	46.59	42.76	47.22	41.63	33.88	8778.9	7478.04	7923.77	8922.52	9000.26	4094.76	1359	1307	1320	1381	1438	1215
YGL149W	YGL149W	SCM1663	GATCGAATTGGAATTTAAGT	Valid	0.99	0.13	0.14	0.14	0.42	0	8779.89	7478.17	7923.91	8922.66	9000.68	4094.76	1360	1308	1321	1382	1439	1215
YGL150C	INO80	SCM1664	GACAACCTTGGTAGGCTATA	Valid	2.43	1.22	1.36	1.27	1.64	0	8782.32	7479.39	7925.27	8923.93	9002.32	4094.76	1361	1309	1322	1383	1440	1215
YGL151W	NUT1	SCM1665	GAGTTCTCCGCAAATTTAG	Valid	0	-	-	-	-	0.7	8782.32	7479.39	7925.27	8923.93	9002.32	4095.46	1361	1309	1322	1383	1440	1216
YGL152C	YGL152C	SCM1666	GACAAGCTGAGTTTAGGAAA	Valid	2.13	0.71	0.88	0.8	1.21	0	8784.45	7480.1	7926.15	8924.73	9003.53	4095.46	1362	1310	1323	1384	1441	1216
YGL153W	PEX14	SCM1667	GATGGTGCATATGAAGTAAC	Valid	1.35	0.6	0.71	0.7	0.88	1.16	8785.8	7480.7	7926.86	8925.43	9004.41	4096.62	1363	1311	1324	1385	1442	1217
YGL154C	LYS5	SCM1668	GGTGAACAATATGTAGCT	Valid	0.69	0.68	1.28	0.7	0.69	3.24	8786.49	7481.38	7928.14	8926.13	9005.1	4099.86	1364	1312	1325	1386	1443	1218
YGL155W	CDC43	SCM1669	GATGATACTTGCCTATGTAAT	Valid	1.38	0.79	0.69	0.77	0.98	0.5	8787.87	7482.17	7928.83	8926.9	9006.08	4100.36	1365	1313	1326	1387	1444	1219
YGL156W	AMS1	SCM1670	GACACCAGAATATTACGG	Valid	0.59	0.22	0.25	0.33	0.38	1.14	8788.46	7482.39	7929.08	8927.23	9006.46	4101.5	1366	1314	1327	1388	1445	1220
YGL157W	YGL157W	SCM1671	GAATCTGCAAACATTTGAG	Valid	2.91	1.69	1.87	1.64	2.08	1	8791.37	7484.08	7930.95	8928.87	9008.54	4102.5	1367	1315	1328	1389	1446	1221
YGL158W	RCK1	SCM1672	GAAACCCAGAATTTATAGC	Valid	0.29	0.12	0.13	0.06	0.16	1.12	8791.66	7484.2	7931.08	8928.93	9008.7	4103.62	1368	1316	1329	1390	1447	1222
YGL159W	YGL159W	SCM1673	GATGGCACTTGCTATTTAAC	Valid	0	0	0	0	-	0	8791.66	7484.2	7931.08	8928.93	9008.7	4103.62	1368	1316	1329	1390	1447	1222
YGL160W	YGL160W	SCM1674	GATTTAGTCCATGTAAGATTG	Valid	1.33	0.99	-	1.02	1.11	0.73	8792.99	7485.19	7931.08	8929.95	9009.81	4104.35	1369	1317	1329	1391	1448	1223
YGL161C	YGL161C	SCM1675	GGGTAGCGAATTTTATAA	Valid	2.38	2	1.81	2.03	2.14	1.61	8795.37	7487.19	7932.89	8931.98	9011.95	4105.96	1370	1318	1330	1392	1449	1224
YGL162W	SUT1	SCM1676	GGCACTCAAATGTCTATAA	Valid	0.99	0.83	0.72	0.89	0.9	2.62	8796.36	7488.02	7933.61	8932.87	9012.85	4108.58	1371	1319	1331	1393	1450	1225
YGL163C	RAD54	SCM1677	GACCAGTCGATATGAATCT	Valid	0.97	0.49	0.58	0.41	0.62	0.41	8797.33	7488.51	7934.19	8933.28	9013.47	4108.99	1372	1320	1332	1394	1451	1226
YGL164C	YGL164C	SCM1678	GACAAATCACTCTGAGGTTAA	Valid	1.17	0.37	0.53	0.32	0.62	0.23	8798.5	7488.88	7934.72	8933.6	9014.09	4109.22	1373	1321	1333	1395	1452	1227
YGL165C	YGL165C	SCM1679	GATTATGCGAAGATACTTGT	Valid	3.12	2.1	2.09	2.08	2.43	1.87	8801.62	7490.98	7936.81	8935.68	9016.52	4111.09	1374	1322	1334	1396	1453	1228
YGL166W	CUP2	SCM1680	GATTATGCGAAGATACTTGT	Valid	2.16	1.85	2.4	1.91	1.97	1.21	8803.78	7492.83	7939.21	8937.59	9018.49	4112.3	1375	1323	1335	1397	1454	1229
YGL167C	PMR1	SCM1681	GGTTAAGACCATATCTGAG	Valid	0	2.44	2.64	1.87	2.16	1.47	8803.78	7495.27	7941.85	8939.46	9020.65	4113.77	1375	1324	1336	1398	1455	1230
YGL169W	SUA5	SCM1682	GATGAGACGCTAAAGTAGG	Valid	1.45	0.62	0.43	0.78	0.95	0.61	8805.23	7495.89	7942.28	8940.24	9021.6	4114.38	1376	1325	1337	1399	1456	1231
YGL170C	YGL170C	SCM1683	GAGATGGCAATACTAGTAA	Valid	0.29	0.04	-	0.09	0.14	0.24	8805.52	7495.93	7942.28	8940.33	9021.74	4114.62	1377	1326	1337	1400	1457	1232
YGL171W	ROK1	SCM1684	GACTGGAACGTCATAATTGA	Valid	1.93	0.61	0.67	0.79	1.11	0.19	8807.45	7496.54	7942.95	8941.12	9022.85	4114.81	1378	1327	1338	1401	1458	1233
YGL172W	NUP49	SCM1685	GGTAAATGGCATTGATACA	Valid	4.12	3.3	3.37	3.61	3.68	1.69	8811.57	7499.84	7946.32	8944.73	9026.53	4116.5	1379	1328	1339	1402	1459	1234
YGL173C	KEM1	SCM1686	GAAGATGGACATCCTCTAT	Valid	4.97	1.29	1.35	1.11	2.46	0	8816.54	7501.13	7947.67	8945.84	9028.99	4116.5	1380	1329	1340	1403	1460	1234
YGL174W	YGL174W	SCM1687	GACCGCAAGCTTTATGATAA	Invalid	1.21	0.87	0.95	1.22	1.1	0.59	8816.54	7501.13	7947.67	8945.84	9028.99	4116.5	1380	1329	1340	1403	1460	1234
YGL175C	SAE2	SCM1688	GAAATGTTAAGGATAATTTCC	Valid	0.71	0.16	0.18	0	0.44	-	8817.25	7501.29	7947.85	8945.84	9029.43	4116.5	1381	1330	1341	1403	1461	1234
YGL176C	YGL176C	SCM1689	GAGAACTACTGTAGGTTAG	Valid	1.15	0.98	1.34	1.05	1.06	0.53	8818.4	7502.27	7949.19	8946.89	9030.49	4117.03	1382	1331	1342	1404	1462	1235
YGL177W	YGL177W	SCM1690	GAATGAAACCTATAACCAT	Valid	0.23	0.07	0.05	0.15	0.15	0	8818.63	7502.34	7949.24	8947.04	9030.64	4117.03	1383	1332	1343	1405	1463	1235
YGL178W	MPT5	SCM1691	GAGGATGGTGTTTCCATAA	Valid	1.97	0.53	0.55	0.65	1.05	0.28	8820.6	7502.87	7949.79	8947.69	9031.69	4117.31	1384	1333	1344	1406	1464	1236
YGL179C	YGL179C	SCM1692	GACAAAGGGATATTCTCCTA	Valid	1.14	0.97	0.87	1	1.04	0.69	8821.74	7503.84	7950.66	8948.69	9032.73	4118	1385	1334	1345	1407	1465	1237
YGL180W	APG1	SCM1693	GGCAATAGCATTACTATCC	Valid	0.3	0.15	0.49	0.24	0.23	1.86	8822.04	7503.99	7951.15	8948.93	9032.96	4119.86	1386	1335	1346	1408	1466	1238
YGL181W	GTS1	SCM1694	GACTGCCGATACACTATTTC	Valid	1.79	1.42	1.58	1.67	1.63	1.9	8823.83	7505.41	7952.73	8950.6	9034.59	4121.76	1387	1336	1347	1409	1467	1239
YGL182C	YGL182C	SCM1695	GGTTTTTCTCTTCTTATTATGA	Valid	0.17	-	-	0.02	0.1	0.07	8824	7505.41	7952.73	8950.62	9034.69	4121.83	1388	1336	1347	1410	1468	1240
YGL183C	YGL183C	SCM1696	GGCAATATCACACTTTAC	Valid	0.26	0.06	0.06	0.06	0.13	-	8824.26	7505.47	7952.79	8950.68	9034.82	4121.83	1389	1337	1348	1411	1469	1240
YGL184C	YGL184C	SCM1697	GATTCAAGCTGCATAAATCG	Valid	0.19	0.12	0.14	0.14	0.15	0	8824.45	7505.59	7952.93	8950.82	9034.97	4121.83	1390	1338	1349	1412	1470	1240
YGL185C	YGL185C	SCM1698	GACCCTTGCAGTTAATGTAT	Valid	0.47	0.16	0.17	0.32	0.32	0.3	8824.92	7505.75	7953.1	8951.14	9035.29	4122.13	1391	1339	1350	1413	1471	1241
YGL186C	YGL186C	SCM1699	GATACGGTCACTATGACAAT	Invalid	37.63	0	18.55	25.93	31.78	0	8824.92	7505.75	7953.1	8951.14	9035.29	4122.13	1391	1339	1350	1413	1471	1241
YGL187C	COX4	SCM1700	GATCCTGGACGAATCTAATG	Valid	8.24	5.7	5.63	5.75	6.56	5.7	8833.16	7511.45	7958.73	8956.89	9041.85	4127.83	1392	1340	1351	1414	1472	1242
YGL188C	YGL188C	SCM1701	GGTTATGACATGAATAGTACT	Valid	9.71	15	15.08	14.74	13.15	14.31	8842.87	7526.45	7973.81	8971.63	9055	4142.14	1393	1341	1352	1415	1473	1243
YGL189C	RPS26A	SCM1702	GAACTGTTCCAAGTCTATT	Valid	156.93	159.45	137.55	171.08	162.49	0	8999.8	7685.9	8111.36	9142.71	9217.49	4142.14	1394	1342	1353	1416	1474	1243
YGL190C	CDC55	SCM1703	GACATGCTGTGATAATTGAG	Valid	2.03	0.91	1.02	1.36	1.43	0.46	9001.83	7686.81	8112.38	9144.07	9218.92	4142.6	1395	1343	1354	1417	1475	1244
YGL192W	IME4	SCM1704	GGCATGGAACTTGTTATA	Valid	1.68	1.54	1.75	1.49	1.57	0	9003.51	7688.35	8114.13	9145.56	9220.49	4142.6	1396	1344	1355	1418	1476	1244
YGL193C	YGL193C	SCM1705	GGCATTCTACATTGGTATAG	Valid	2.65	2.8	2.29	2.73	2.73	-	9006.16	7691.15	8116.42	9148.29	9223.22	4142.6	1397	1345	1356	1419	1477	1244
YGL194C	HOS2	SCM1706	GAAAGCCGTGATACATTTC	Invalid	1.58	0.43	0.37	-	1.01	0	9006.16	7691.15	8116.42	9148.29	9223.22	4142.6	1397	1345	1356	1419	1477	1244
YGL195W	GCN1	SCM1707	GGTAAGTCTGTTTACCTC	Valid	3.1	0.9	1.05	0.89	1.63	-	9009.26	7692.05	8117.47	9149.18	9224.85	4142.6	1398	1346	1357	1420	1478	1244
YGL196W	YGL196W	SCM1708	GGATTTCAAGCGTACTAA	Valid	3.14	2.17	2.1	1.87	2.39	0	9012.4	7694.22	8119.57	9151.05	9227.24	4142.6	1399	1347	1358	1421	1479	1244
YGL197W	MDS3	SCM1709	GACGGAACATTCAATAGTTT	Valid	1.22	0.53	0.57	0.39	0.71	0.2	9013.62	7694.75	8120.14	9151.44	9227.95	4142.8	1400	1348	1359	1422	1480	1245
YGL200C	EMP24	SCM1710	GAGTTGTCCAAATTAACCA	Valid	17.6	20.01	19.96	17.76	18.46	4.64	9031.22	7714.76	8140.1	9169.2	9246.41	4147.44	1401	1349	1360	1423	1481	1246
YGL201C	MCM6	SCM1711	GATTGTTCTGCACTAAATGG	Invalid	0	-	-	-	-	-	9031.22	7714.76	8140.1	9169.2	9246.41	4147.44	1401	1349	1360	1423	1481	1246
YGL202W	ARO8	SCM1712	GATTTCCCATGGGATAATC	Valid	9.2	6.81	7.18	7.83	7.95	0	9040.42	7721.57	8147.28	9177.03	9254.36	4147.44	1402	1350	1361	1424	1482	1246
YGL203C	KEX1	SCM1713	GATGCATCTGTGGAATATT	Valid	1.29	0.46	0.48	-	0.88	-	9041.71	7722.03	8147.76	9177.03	9255.24	4147.44	1403	1351	1362	1424	1483	1246
YGL205W	POX1	SCM1714	GATTTCATCGGAAATATGTG	Valid	0.52	0.14	-	0.16	0.27	-	9042.23	7722.17	8147.76	9177.19	9255.51	4147.44	1404	1352	1362	1425	1484	1246
YGL206C	CHC1	SCM1715	GAAAGTCTGCTACAATCAG	Valid	4.25	1.48	2.1	1.82	2.52	-	9046.48	7723.65	8149.86	9179.01	9258.03	4147.44	1405	1353	1363	1426	1485	1246
YGL207W	SPT16	SCM1716	GGGTCGGACAAATTTATG	Valid	5.47	3.34	3.61	2.84	3.88	0	9051.95	7726.99	8153.47	9181.85	9261.91	4147.44	1406	1354	1364	1427	1486	1246
YGL208W	SIP2	SCM1717	GATGGGTGACATATTTCTGT	Invalid	1.12	0.77	0.88	0.93	0.94	1.75	9051.95	7726.99	8153.47	9181.85	9261.91	4147.44	1406	1354	1364	1427	1486	1246
YGL209W	MIG2	SCM1718	GATTGAGTCCGTCTATTTAG	Valid	2.19	2.66	2.8	2.67	2.51	4.32	9054.14	7729.65	8156.27	9184.52	9264.42	4151.76	1407	1355	1365	1428	1487	1247
YGL210W	YPT32	SCM1719	GGCACTTGTCTCAGTAAAT	Valid	1.88	1.22	1.24	1.47	1.52	0.7	9056.02	7730.87	8157.51	9185.99	9265.94	4152.46	1408	1356	1366	1429	1488	1248
YGL211W	YGL211W	SCM1720	GATCTTGAATGACATAGTTCAC	Valid	2.09	0.81	0.87	0.71	1.2	0.41	9058.11	7731.68	8158.38	9186.7	9267.14	4152.87	1409	1357	1367	1430	1489	1249
YGL212W	VAM7	SCM1721	GATATACGGTGTTAGTACAC	Valid	0.96	0.88	1.22	1.2	1.01	-	9059.07	7732.56	8159.6	9187.9	9268.15	4152.87	1410	1358	1368	1431	1490	1249
YGL213C	SKI8	SCM1722	GACTCTGAACGAGGACTAAT	Valid	5.94	4.65	4.87	8.47	6.35	-	9065.01	7737.21	8164.47	9196.37	9274.5	4152.87	1411	1359	1369	1432	1491	1249
YGL214W	YGL214W	SCM1723	GATCATGAGTCTATCGTTTA	Valid	2.83	1.91	1.41	2.66	2.47	-	9067.84	7739.12	8165.88	9199.03	9276.97	4152.87	1412	1360	1370	1433	1492	1249
YGL215W	CLG1	SCM1724	GACTTGGACTACGATATTTC	Valid	5.3	3.18	3.43	2.6	3.69	2.32	9073.14	7742.3	8169.31	9201.63	9280.66	4155.19	1413	1361	1371	1434	1493	1250
YGL216W	KIP3	SCM1725	GGGATTCCAAGTTAACTA	Valid	1.1	0.62	0.74	0.42	0.71	0	9074.24	7742.92	8170.05	9202.05	9281.37	4155.19	1414	1362	1372	1435	1494	1250
YGL218W	YGL218W	SCM1726	GACCACAGCTAGAAATTCT	Invalid	1.78	1.02	1.1	1.37	1.39	0	9074.24	7742.92	8170.05	9202.05	9281.37	4155.19	1414	1362	1372	1435	1494	1250
YGL219C	YGL219C	SCM1727	GACCACAGCTAGAAATTCT	Valid	1.81	1.2	1.36	1.24	1.42	0	9076.05	7744.12	8171.41	9203.29	9282.79	4155.19	1415	1363	1373	1436	1495	1250
YGL220W	YGL220W	SCM1728	GACACAATCTTAGACCATTC	Valid	15.97	19.22	18.6	23.43	19.54	14.51	9092.02	7763.34	8190.01	9226.72	9302.33	4169.7	1416	1364	1374	1437	1496	1251
YGL221C	NIF3	SCM1729	GACGTAGACCTTTACTAT	Invalid	25.27	21.8	19.84	28.06	25.04	17.02	9092.02	7763.34	8190.01	9226.72	9302.33	4169.7	1416	1364	1374	1437	1496	1251
YGL223C	YGL223C	SCM1730	GATCGAGACACTATTTAACG	Valid	1.79	1.89	1.98	1.45	1.71	20.2	9093.81	7765.23	8191.99	9228.17	9304.04	4189.9	1417	1365	1375	1438	1497	1252
YGL224C	YGL224C	SCM1731	GGTTTCAAGATATCTTGTAG	Valid	1.93	1.51	1.73	2.29	1.91	0	9095.74	7766.74	8193.72	9230.46	9305.95	4189.9	1418	1366	1376	1439	1498	1252
YGL225W	GOG5	SCM1732	GACCCTACCATCGAATATGT	Valid	24.58	29.86	29.05	30.26	28.23	0	9120.32	7796.6	8222.77	9260.72	9334.18	4189.9	1419	1367	1377	1440	1499	1252
YGL226W	YGL226W	SCM1733	GATCCTCCATCGTAAGTATT	Valid	2.17	1.24	1.42	1.21	1.54	1.25	9122.49	7797.84	8224.19	9261.93	9335.72	4191.15	1420	1368	1378	1441	1500	1253
YGL227W	TIN1	SCM1734	GATGCTCAGGAACTATTAGA	Invalid	1.06	0.35	0.4	0.5	0.64	0.37	9122.49	7797.84	8224.19	9261.93	9335.72	4191.15	1420	1368	1378	1441	1500	1253
YGL228W	SHE10	SCM1735	GGTCGAGGTATTTGAAGAA	Valid	3.11	2.19	2.3	0	2.65	1.68	9125.6	7800.03	8226.49	9261.93	9338.37	4192.83	1421	1369	1379	1441	1501	1254
YGL229C	SAP4	SCM1736	GGTCTACAAGATTTATCCC	Valid	0.6	0.2	0.23	0.21	0.34	0.75	9126.2	7800.23	8226.72	9262.14	9338.71	4193.58	1422	1370	1380	1442	1502	1255
YGL232W	YGL232W	SCM1737	GACAGGCAAAGATTTATCTT	Valid	3.03	1	1.36	1.26	1.76	0.6	9129.23	7801.23	8228.08	9263.4	9340.47	4194.18	1423	1371	1381	1443	1503	1256
YGL233W	SEC15	SCM1738	GGCAATTTCGTCTATAGATG	Valid	0.83	0.33	0.33	0.27	0.48	-	9130.06	7801.56	8228.41	9263.67	9340.95	4194.18	1424	1372	1382	1444	1504	1256
YGL235W	YGL235W	SCM1739	GACGTTAACAGATATTGGTAA	Valid	2.71	0.91	0.98	0.88	1.5	0.78	9132.77	7802.47	8229.39	9264.55	9342.45	4194.96	1425	1373	1383	1445	1505	1257
YGL236C	YGL236C	SCM1740	GAAGGTTCGTATTTACCTT	Valid	1.19	1.05	1.19	1.77	1.34	1.2	9133.96	7803.52	8230.58	9266.32	9343.79	4196.16	1426	1374	1384	1446	1506	1258
YGL237C	HAP2	SCM1741	GACACTGGAAGATGTATA	Valid	1.45	1.25	1.47	1.42	1.37	1.51	9135.41	7804.77	8232.05	9267.74	9345.16	4197.67	1427	1375	1385	1447	1507	1259
YGL238W	CSE1	SCM1742	GGTTCATGTCGATTAGAA	Invalid	17.06	6.19	6.27	6.06	9.77	3.09	9135.41	7804.77	8232.05	9267.74	9345.16	4197.67	1427	1375	1385	1447	1507	1259
YGL239C	YGL239C	SCM1743	GGTAGAAGCAATAACTGA	Valid	0.64	-	0.27	0.24	0.44	0.11	9136.05	7804.77	8232.32	9267.98	9345.6	4197.78	1428	1375	1386	1448	1508	1260
YGL240W	DOC1	SCM1744	GACCGATTGGAATAAACAAA	Valid	0.7	0.76	0.9	0.67	0.71	0.66	9136.75	7805.53	8233.22	9268.65	9346.31	4198.44	1429	1376	1387	1449	1509	1261
YGL242C	YGL242C	SCM1745	GACCCACTTCAATTAAGTT	Valid	7.61	3.77	3.1	3.69	5.02	1.71	9144.36	7809.3	8236.32	9272.34	9351.33	4200.15	1430	1377	1388	1450	1510	1262
YGL244W	RTF1	SCM1746	GGACATTGCAAAATACTC	Valid	6.98	2.95	3.32	2.56	4.16	1.33	9151.34	7812.25	8239.64	9274.9	9355.49	4201.48	1431	1378	1389	1451	1511	1263
YGL245W	YGL245W	SCM1747	GATCTCAATTGAACCTAAGA	Valid	23.08	21.81	21.57	24.77	23.22	4.17	9174.42	7834.06	8261.21	9299.67	9378.71	4205.65	1432	1379	1390	1452	1512	1264
YGL247W	YGL247W	SCM1748	GAACAAGGAAATAGTGTC	Valid	1.9	1.1	1.12	0.86	1.29	1.52	9176.32	7835.16	8262.33	9300.53	9380	4207.17	1433	1380	1391	1453	1513	1265
YGL248W	PDE1	SCM1749	GGCCTCTTTAATGATTGTA	Valid	1.59	0.8	0.96	0.6	1	1.35	9177.91	7835.96	8263.29	9301.13	9381	4208.52	1434	1381	1392	1454	1514	1266
YGL249W	ZIP2	SCM1750	GATCCGAGTTTAAGACAAAT	Valid	0.54	-	-	0.05	0.3	0.21	9178.45	7835.96	8263.29	9301.18	9381.3	4208.73	1435	1381	1392	1455	1515	1267
YGL250W	YGL250W	SCM1751	GATTGTTCGAAGATAATGTC	Valid	1.58	1.5	1.68	1.94	1.67	2.8	9180.03	7837.46	8264.97	9303.12	9382.97	4211.53	1436	1382	1393	1456	1516	1268
YGL251C	HFM1	SCM1752	GGGTTTCCCATAAAGATG	Valid	0.95	0.31	0.34	0.33	0.53	0.38	9180.98	7837.77	8265.31	9303.45	9383.5	4211.91	1437	1383	1394	1457	1517	1269
YGL252C	RTG2	SCM1753	GGCTGTACATTTTAGTGAG	Invalid	1.13	0.38	0.44	0.39	0.63	0	9180.98	7837.77	8265.31	9303.45	9383.5	4211.91	1437	1383	1394	1457	1517	1269
YGL253W	HXK2	SCM1754	GACTTGTCTAAGTTCGAC	Valid	56.03	59.84	55.05	66.13	60.67	16.23	9237.01	7897.61	8320.36	9369.58	9444.17	4228.14	1438	1384	1395	1458	1518	1270
YGL254W	FZF1	SCM1755	GATCCACAACTTTCATTTAG	Valid	1.16	0.6	0.65	0.53	0.76	0	9238.17	7898.21	8321.01	9370.11	9444.93	4228.14	1439	1385	1396	1459	1519	1270
YGL255W	ZRT1	SCM1756	GACCAGTGTACAATAAGAT	Valid	3.84	2.49	2.64	2.75	3.03	8.26	9242.01	7900.7	8323.65	9372.86	9447.96	4236.4	1440	1386	1397	1460	1520	1271
YGL256W	ADH4	SCM1757	GATAGCAACGTTTAAGTC	Valid	1.85	1.03	1.1	0.91	1.26	0.35	9243.86	7901.73	8324.75	9373.77	9449.22	4236.75	1441	1387	1398	1461	1521	1272
YGL259W	YPS5	SCM1758	GAAAGTCGCGTTATTCTTA	Valid	0.64	0.2	0.22	0.19	0.34	0.41	9244.5	7901.93	8324.97	9373.96	9449.56	4237.16	1442	1388	1399	1462	1522	1273
YGL261C	YGL261C	SCM1759	GACAATTTGGTTGAATTAGG	Valid	0.45	-	0.05	0.06	0.26	0.12	9244.95	7901.93	8325.02	9374.02	9449.82	4237.28	1443	1388	1400	1463	1523	1274
YGL262W	YGL262W	SCM1760	GACCTTTACCACAATTGTAT	Valid	0.71	1.05	0.04	0.09	0.62	-	9245.66	7902.98	8325.06	9374.11	9450.44	4237.28	1444	1389	1401	1464	1524	1274
YGL263W	COS12	SCM1761	GACACTTGGCTATTAATGTG	Valid	0.42	0.15	0.12	0.08	0.22	0.05	9246.08	7903.13	8325.18	9374.19	9450.66	4237.33	1445	1390	1402	1465	1525	1275
YGR001C	YGR001C	SCM1762	GACCAGTACAACTTATGAG	Invalid	198.92	198.91	-	-	198.92	-	9246.08	7903.13	8325.18	9374.19	9450.66	4237.33	1445	1390	1402	1465	1525	1275
YGR002C	YGR002C	SCM1763	GAGGTAACGATAATTCTTG	Valid	2.32	1.65	1.73	1.48	1.82	1.04	9248.4	7904.78	8326.91	9375.67	9452.48	4238.37	1446	1391	1403	1466	1526	1276
YGR003W	YGR003W	SCM1764	GATGGTCTTCGGAAATTGTA	Valid	1.08	0.35	-	0.84	0.76	0.3	9249.48	7905.13	8326.91	9376.51	9453.24	4238.67	1447	1392	1403	1467	1527	1277
YGR004W	YGR004W	SCM1765	GACAGCGCTAGATTTCATA	Valid	1.03	0.85	0.91	0.96	0.95	0.24	9250.51	7905.98	8327.82	9377.47	9454.19	4238.91	1448	1393	1404	1468	1528	1278
YGR005C	TFG2	SCM1766	GGGAATCGTCTTCACATA	Valid	1.6	0.46	0.51	0.46	0.84	0.25	9252.11	7906.44	8328.33	9377.93	9455.03	4239.16	1449	1394	1405	1469	1529	1279
YGR006W	PRP18	SCM1767	GACAGAGTGACGATATTAGG	Valid	0.6	0.2	0.23	0.18	0.33	0.21	9252.71	7906.64	8328.56	9378.11	9455.36	4239.37	1450	1395	1406	1470	1530	1280
YGR007W	MUQ1	SCM1768	GACGCAGTTATACTGAGACA	Valid	2.58	2.96	3.2	4.17	3.24	1.88	9255.29	7909.6	8331.76	9382.28	9458.6	4241.25	1451	1396	1407	1471	1531	1281
YGR008C	STF2	SCM1769	GACCATTATCAATTAAGTCAT	Valid	8.13	7.62	7.17	7.43	7.73	14.08	9263.42	7917.22	8338.93	9389.71	9466.33	4255.33	1452	1397	1408	1472	1532	1282
YGR009C	SEC9	SCM1770	GATTGCACCTTCATTAAATC	Valid	2.01	1	1.16	0.99	1.33	0.49	9265.43	7918.22	8340.09	9390.7	9467.66	4255.82	1453	1398	1409	1473	1533	1283
YGR010W	YGR010W	SCM1771	GACTTTCGTAGAGGAAATA	Valid	1.32	1.04	1.1	1.66	1.34	0	9266.75	7919.26	8341.19	9392.36	9469	4255.82	1454	1399	1410	1474	1534	1283
YGR012W	YGR012W	SCM1772	GAGTGATTCTGTTTAACCC	Valid	1.18	0.8	1.03	1.04	1.01	0	9267.93	7920.06	8342.22	9393.4	9470.01	4255.82	1455	1400	1411	1475	1535	1283
YGR013W	SNU71	SCM1773	GATTACCATCCGATAGTTGT	Valid	0.98	0.5	0.6	0.45	0.64	0.39	9268.91	7920.56	8342.82	9393.85	9470.65	4256.21	1456	1401	1412	1476	1536	1284
YGR014W	MSB2	SCM1774	GATGAGCTAGTAATCTCAGA	Valid	5.03	2.83	2.62	2.31	3.39	0.55	9273.94	7923.39	8345.44	9396.16	9474.04	4256.76	1457	1402	1413	1477	1537	1285
YGR015C	YGR015C	SCM1775	GAAAGCAATACCTTATGAC	Valid	1.98	0	1.88	2.8	2.39	0	9275.92	7923.39	8347.32	9398.96	9476.43	4256.76	1458	1402	1414	1478	1538	1285
YGR016W	YGR016W	SCM1776	GGACTGCTAATGATACTC	Valid	0.72	0.32	0.33	0.27	0.44	0.35	9276.64	7923.71	8347.65	9399.23	9476.87	4257.11	1459	1403	1415	1479	1539	1286
YGR017W	YGR017W	SCM1777	GATACCAAGTCATTGTATAG	Valid	7.46	3.07	3.25	2.83	4.45	0	9284.1	7926.78	8350.9	9402.06	9481.32	4257.11	1460	1404	1416	1480	1540	1286
YGR018C	YGR018C	SCM1778	GATACCAAGTCATTGTATAG	Valid	3.88	3.05	3.32	3.12	3.35	2.92	9287.98	7929.83	8354.22	9405.18	9484.67	4260.03	1461	1405	1417	1481	1541	1287
YGR019W	UGA1	SCM1779	GATCCCATCTAAGGATTTAG	Invalid	1.87	1	1.06	1.14	1.34	1.93	9287.98	7929.83	8354.22	9405.18	9484.67	4260.03	1461	1405	1417	1481	1541	1287
YGR020C	VMA7	SCM1780	GAAATCACTGACAAGTTTA	Valid	21.4	22.03	21.14	23.87	22.43	14.3	9309.38	7951.86	8375.36	9429.05	9507.1	4274.33	1462	1406	1418	1482	1542	1288
YGR021W	YGR021W	SCM1781	GATGCTGACATTGTTTTTAT	Valid	1.25	0.54	0.55	0.35	0.71	0.32	9310.63	7952.4	8375.91	9429.4	9507.81	4274.65	1463	1407	1419	1483	1543	1289
YGR026W	YGR026W	SCM1782	GACCTCTGAGAACTTTCATA	Valid	6.86	5.56	5.46	5.58	6	5.07	9317.49	7957.96	8381.37	9434.98	9513.81	4279.72	1464	1408	1420	1484	1544	1290
YGR028W	MSP1	SCM1783	GATTACGCCAGATGAAATAA	Valid	1.62	1.08	0.74	0.81	1.17	0	9319.11	7959.04	8382.11	9435.79	9514.98	4279.72	1465	1409	1421	1485	1545	1290
YGR029W	ERV1	SCM1784	GATGTGAGAAGATATTCAAG	Valid	1.93	2.17	2.64	2.1	2.07	4.09	9321.04	7961.21	8384.75	9437.89	9517.05	4283.81	1466	1410	1422	1486	1546	1291
YGR030C	POP6	SCM1785	GGCCATGATACTGTATTGA	Valid	0.82	0.76	0.84	0	0.79	0.48	9321.86	7961.97	8385.59	9437.89	9517.84	4284.29	1467	1411	1423	1486	1547	1292
YGR031W	YGR031W	SCM1786	GACATAGTGACTGCTTAAA	Valid	0.94	0.59	0.64	0.56	0.7	0.72	9322.8	7962.56	8386.23	9438.45	9518.54	4285.01	1468	1412	1424	1487	1548	1293
YGR032W	GSC2	SCM1787	GATTCAGCACTGTTAAGTGA	Valid	1.27	0.9	0.94	0.88	1.02	3.51	9324.07	7963.46	8387.17	9439.33	9519.56	4288.52	1469	1413	1425	1488	1549	1294
YGR033C	YGR033C	SCM1788	GAAACAGGCCTATAGTAT	Valid	64.73	4.2	3.89	4.4	24.44	3.9	9388.8	7967.66	8391.06	9443.73	9544	4292.42	1470	1414	1426	1489	1550	1295
YGR034W	RPL26B	SCM1789	GAGAGCTCAATATGGTAT	Valid	117.53	138.37	143.37	165.25	140.38	26.36	9506.33	8106.03	8534.43	9608.98	9684.38	4318.78	1471	1415	1427	1490	1551	1296
YGR037C	ACB1	SCM1790	GATTGTATGCTCTGTACAAG	Valid	35.48	44.33	41.76	40.08	39.96	11.33	9541.81	8150.36	8576.19	9649.06	9724.34	4330.11	1472	1416	1428	1491	1552	1297
YGR038W	ORM1	SCM1791	GACTTCTACCTCGTATAGTC	Valid	3.28	3.08	3.38	2.73	3.03	0	9545.09	8153.44	8579.57	9651.79	9727.37	4330.11	1473	1417	1429	1492	1553	1297
YGR039W	YGR039W	SCM1792	GATTTACCGGCTTAGTAATA	Valid	0.4	0.44	0.45	0.43	0.42	0.25	9545.49	8153.88	8580.02	9652.22	9727.79	4330.36	1474	1418	1430	1493	1554	1298
YGR040W	KSS1	SCM1793	GATAAGGCCAGTATCCATAG	Valid	1.24	0	0.58	0	1.24	0.32	9546.73	8153.88	8580.6	9652.22	9729.03	4330.68	1475	1418	1431	1493	1555	1299
YGR041W	BUD9	SCM1794	GACAAGAAACCATTCCCTAT	Invalid	2.3	1.91	2.14	1.99	2.07	1.1	9546.73	8153.88	8580.6	9652.22	9729.03	4330.68	1475	1418	1431	1493	1555	1299
YGR042W	YGR042W	SCM1795	GGTTTAACTGAAAGTATTTCAGT	Valid	0	-	-	-	-	-	9546.73	8153.88	8580.6	9652.22	9729.03	4330.68	1475	1418	1431	1493	1555	1299
YGR043C	YGR043C	SCM1796	GGCTACCTCATCTTTAGAA	Valid	0.77	0.94	0.74	0	0.86	0	9547.5	8154.82	8581.34	9652.22	9729.89	4330.68	1476	1419	1432	1493	1556	1299
YGR044C	RME1	SCM1797	GGGATAGCCTAGAATACA	Valid	3.23	3.51	3.83	3.87	3.54	6.19	9550.73	8158.33	8585.17	9656.09	9733.43	4336.87	1477	1420	1433	1494	1557	1300
YGR045C	YGR045C	SCM1798	GGCCTTCGAGGAAATTAAA	Valid	0.18	0	-	0.11	0.15	0.05	9550.91	8158.33	8585.17	9656.2	9733.58	4336.92	1478	1420	1433	1495	1558	1301
YGR046W	YGR046W	SCM1799	GGCTTCTGAGTACTCAAAT	Valid	1.55	1.03	1.04	0.95	1.18	0.63	9552.46	8159.36	8586.21	9657.15	9734.76	4337.55	1479	1421	1434	1496	1559	1302
YGR047C	TFC4	SCM1800	GAAACGTACACCTTATGA	Invalid	0.87	0.29	0	0.47	0.54	0.32	9552.46	8159.36	8586.21	9657.15	9734.76	4337.55	1479	1421	1434	1496	1559	1302
YGR048W	UFD1	SCM1801	GATCTACTGCAAATTTCATC	Valid	3.57	1.4	1.61	1.47	2.15	1.17	9556.03	8160.76	8587.82	9658.62	9736.91	4338.72	1480	1422	1435	1497	1560	1303
YGR050C	YGR050C	SCM1802	GACGTAGAATGTGATTCAT	Valid	1	0.45	0.51	0.6	0.68	1.97	9557.03	8161.21	8588.33	9659.22	9737.59	4340.69	1481	1423	1436	1498	1561	1304
YGR052W	YGR052W	SCM1803	GACTACGTCGCTTTAAAGAT	Valid	1.19	0.16	0.21	0.21	0.52	1.19	9558.22	8161.37	8588.54	9659.43	9738.11	4341.88	1482	1424	1437	1499	1562	1305
YGR053C	YGR053C	SCM1804	GGTCGCTTGCATATAAGTT	Valid	0.47	0.12	0.17	0.1	0.23	0.24	9558.69	8161.49	8588.71	9659.53	9738.34	4342.12	1483	1425	1438	1500	1563	1306
YGR054W	YGR054W	SCM1805	GATGGTAGCTGTCATGATAA	Valid	7.76	7.38	7.63	7.14	7.43	1.36	9566.45	8168.87	8596.34	9666.67	9745.77	4343.48	1484	1426	1439	1501	1564	1307
YGR055W	MUP1	SCM1806	GATCCTACCCAATGAATATT	Valid	4.75	3.7	3.44	3.73	4.06	0	9571.2	8172.57	8599.78	9670.4	9749.83	4343.48	1485	1427	1440	1502	1565	1307
YGR056W	RSC1	SCM1807	GACCTATGTACTGAGGATTA	Valid	0.8	0.2	0.19	0.22	0.41	0.05	9572	8172.77	8599.97	9670.62	9750.24	4343.53	1486	1428	1441	1503	1566	1308
YGR057C	LST7	SCM1808	GATCCACCGATGATAAAGT	Valid	1.53	0.96	1.16	1.66	1.38	0.74	9573.53	8173.73	8601.13	9672.28	9751.62	4344.27	1487	1429	1442	1504	1567	1309
YGR058W	YGR058W	SCM1809	GGCCTCAACGAATTTATCA	Valid	2.34	1.04	1.31	1.25	1.54	-	9575.87	8174.77	8602.44	9673.53	9753.16	4344.27	1488	1430	1443	1505	1568	1309
YGR059W	SPR3	SCM1810	GACTCTTGTTCCATGAATAG	Valid	0.31	0.07	0.1	0.13	0.17	-	9576.18	8174.84	8602.54	9673.66	9753.33	4344.27	1489	1431	1444	1506	1569	1309
YGR060W	ERG25	SCM1811	GGTGTCTAGACAGTAATCC	Valid	48.01	41.72	39.69	47.32	45.68	42.19	9624.19	8216.56	8642.23	9720.98	9799.01	4386.46	1490	1432	1445	1507	1570	1310
YGR061C	ADE6	SCM1812	GGTTCAAGCATTAGGTCTG	Valid	5.51	0	0	0	5.51	0	9629.7	8216.56	8642.23	9720.98	9804.52	4386.46	1491	1432	1445	1507	1571	1310
YGR062C	COX18	SCM1813	GACCTTGAAATTGTCTTTATAC	Valid	1.04	1.36	1.15	1.36	1.25	0	9630.74	8217.92	8643.38	9722.34	9805.77	4386.46	1492	1433	1446	1508	1572	1310
YGR063C	SPT4	SCM1814	GAACTGTCAGGGTATTTTT	Valid	20.42	21.29	20.35	21.01	20.91	13.73	9651.16	8239.21	8663.73	9743.35	9826.68	4400.19	1493	1434	1447	1509	1573	1311
YGR064W	YGR064W	SCM1815	GACAAATGAGTTTAATAGAGAT	Valid	20.37	17.46	17.75	20.04	19.29	13.44	9671.53	8256.67	8681.48	9763.39	9845.97	4413.63	1494	1435	1448	1510	1574	1312
YGR065C	YGR065C	SCM1816	GACTAAGGGCTTACAGATTT	Valid	0.78	0.65	0.71	0	0.72	0	9672.31	8257.32	8682.19	9763.39	9846.69	4413.63	1495	1436	1449	1510	1575	1312
YGR066C	YGR066C	SCM1817	GACACTTCCACCGTATAATA	Valid	0.26	0.09	0.09	0.08	0.14	0.66	9672.57	8257.41	8682.28	9763.47	9846.83	4414.29	1496	1437	1450	1511	1576	1313
YGR067C	YGR067C	SCM1818	GATACCTGTGGAAAGTTATC	Valid	0.33	0	0.46	0.04	0.19	-	9672.9	8257.41	8682.74	9763.51	9847.02	4414.29	1497	1437	1451	1512	1577	1313
YGR068C	YGR068C	SCM1819	GGTCCATCGATAATGTACG	Valid	0	0.73	0.71	0.64	0.69	0.32	9672.9	8258.14	8683.45	9764.15	9847.71	4414.61	1497	1438	1452	1513	1578	1314
YGR069W	YGR069W	SCM1820	GATTACTTTTGCCATCTTATA	Invalid	0.15	-	-	-	0.15	-	9672.9	8258.14	8683.45	9764.15	9847.71	4414.61	1497	1438	1452	1513	1578	1314
YGR070W	ROM1	SCM1821	GATATCGACGCCATACTAAT	Valid	0.46	0.27	0.27	0.13	0.29	0.14	9673.36	8258.41	8683.72	9764.28	9848	4414.75	1498	1439	1453	1514	1579	1315
YGR071C	YGR071C	SCM1822	GACAAATGCTTTGACATAGG	Valid	0.76	0.24	0.31	0.17	0.39	0.1	9674.12	8258.65	8684.03	9764.45	9848.39	4414.85	1499	1440	1454	1515	1580	1316
YGR072W	UPF3	SCM1823	GGAGGTAGCAATCTAATAA	Valid	1.46	0.51	0.58	0.56	0.84	-	9675.58	8259.16	8684.61	9765.01	9849.23	4414.85	1500	1441	1455	1516	1581	1316
YGR074W	SMD1	SCM1824	GGCAAGTTTGCAATACATA	Valid	4.89	4.12	4.04	4.89	4.63	3.26	9680.47	8263.28	8688.65	9769.9	9853.86	4418.11	1501	1442	1456	1517	1582	1317
YGR076C	MRPL25	SCM1825	GATTCACTTAGAAGAATGAG	Invalid	1.29	0.51	0.51	0.51	0.77	0.51	9680.47	8263.28	8688.65	9769.9	9853.86	4418.11	1501	1442	1456	1517	1582	1317
YGR077C	PEX8	SCM1826	GAAGGTTCGATAAACTCAG	Valid	2.47	2.11	2.4	2.18	2.25	2.09	9682.94	8265.39	8691.05	9772.08	9856.11	4420.2	1502	1443	1457	1518	1583	1318
YGR078C	PAC10	SCM1827	GACGGCTTTCTAAGTACAA	Valid	4.91	3.66	0	4.18	4.25	0	9687.85	8269.05	8691.05	9776.26	9860.36	4420.2	1503	1444	1457	1519	1584	1318
YGR079W	YGR079W	SCM1828	GATCTGTGGTAGAAAGATAC	Invalid	0	-	-	-	-	-	9687.85	8269.05	8691.05	9776.26	9860.36	4420.2	1503	1444	1457	1519	1584	1318
YGR080W	TWF1	SCM1829	GACCCTGAAAGTTAACGATA	Valid	1.54	0.87	0.95	0.83	1.08	0.47	9689.39	8269.92	8692	9777.09	9861.44	4420.67	1504	1445	1458	1520	1585	1319
YGR081C	YGR081C	SCM1830	GGTGCAAGAAATAGTCAAA	Invalid	5.98	4.45	4.6	4.64	5.02	2.32	9689.39	8269.92	8692	9777.09	9861.44	4420.67	1504	1445	1458	1520	1585	1319
YGR082W	TOM20	SCM1831	GGTGAAAGATTATCCATG	Valid	8.51	5.92	6.24	5.95	6.79	3.91	9697.9	8275.84	8698.24	9783.04	9868.23	4424.58	1505	1446	1459	1521	1586	1320
YGR083C	GCD2	SCM1832	GGTGTTAGAACAATCATTTG	Valid	4.09	0	1.28	0.95	2.52	0.21	9701.99	8275.84	8699.52	9783.99	9870.75	4424.79	1506	1446	1460	1522	1587	1321
YGR084C	MRP13	SCM1833	GACTTGCAACCTGTAGATAT	Valid	3.32	3.76	3.92	3.9	3.66	0	9705.31	8279.6	8703.44	9787.89	9874.41	4424.79	1507	1447	1461	1523	1588	1321
YGR085C	RPL11B	SCM1834	GGTTTGACCAGATAATTGT	Valid	69.31	78.36	67.13	79.7	75.79	15.46	9774.62	8357.96	8770.57	9867.59	9950.2	4440.25	1508	1448	1462	1524	1589	1322
YGR086C	YGR086C	SCM1835	GGTCTCAATTGGTTAAGATT	Valid	11.61	10.76	10.74	12.79	11.72	9.4	9786.23	8368.72	8781.31	9880.38	9961.92	4449.65	1509	1449	1463	1525	1590	1323
YGR087C	PDC6	SCM1836	GGTGACACCTCTAGGTAAA	Valid	0.32	0.05	0.06	0.08	0.15	0.18	9786.55	8368.77	8781.37	9880.46	9962.07	4449.83	1510	1450	1464	1526	1591	1324
YGR088W	CTT1	SCM1837	GACTTGCAATATTTTCCAG	Valid	0.26	0.04	0.05	0.07	0.12	0.47	9786.81	8368.81	8781.42	9880.53	9962.19	4450.3	1511	1451	1465	1527	1592	1325
YGR089W	YGR089W	SCM1838	GATCCTCGTAAAGACATATC	Valid	1.73	0.67	0.77	0.63	1.01	0.15	9788.54	8369.48	8782.19	9881.16	9963.2	4450.45	1512	1452	1466	1528	1593	1326
YGR090W	YGR090W	SCM1839	GAAGCTGGAATTTATCAAC	Valid	1.44	0	0	0.74	1.09	0.15	9789.98	8369.48	8782.19	9881.9	9964.29	4450.6	1513	1452	1466	1529	1594	1327
YGR091W	PRP31	SCM1840	GATTCGGTTGCTCTGTATTA	Valid	1.15	0.64	0.74	0.88	0.89	0.52	9791.13	8370.12	8782.93	9882.78	9965.18	4451.12	1514	1453	1467	1530	1595	1328
YGR092W	DBF2	SCM1841	GACTGGTACAAATTCCATAG	Valid	0.58	0.37	0.42	0.39	0.45	0.14	9791.71	8370.49	8783.35	9883.17	9965.63	4451.26	1515	1454	1468	1531	1596	1329
YGR093W	YGR093W	SCM1842	GAATCGGCAAACTAGTGTA	Valid	1.74	0.83	0.95	0.71	1.09	0.38	9793.45	8371.32	8784.3	9883.88	9966.72	4451.64	1516	1455	1469	1532	1597	1330
YGR094W	VAS1	SCM1843	GATCAATTTCCTTAGGAGTC	Valid	24.12	8.78	9.4	8.68	13.86	7.94	9817.57	8380.1	8793.7	9892.56	9980.58	4459.58	1517	1456	1470	1533	1598	1331
YGR095C	RRP46	SCM1844	GAACTGCCCGTAATTTAT	Valid	2.09	1.57	1.67	1.64	1.77	0.59	9819.66	8381.67	8795.37	9894.2	9982.35	4460.17	1518	1457	1471	1534	1599	1332
YGR096W	YGR096W	SCM1845	GACGAAACAATCAGGATAT	Valid	0.86	0.86	0.92	0.97	0.9	1.74	9820.52	8382.53	8796.29	9895.17	9983.25	4461.91	1519	1458	1472	1535	1600	1333
YGR097W	ASK10	SCM1846	GAGCTTCGGAGTCAATTAA	Valid	1.55	0.39	0.45	0.45	0.8	0.41	9822.07	8382.92	8796.74	9895.62	9984.05	4462.32	1520	1459	1473	1536	1601	1334
YGR098C	ESP1	SCM1847	GACAGTTCGTGATTATCT	Valid	0.98	0.26	0.28	0.29	0.51	0	9823.05	8383.18	8797.02	9895.91	9984.56	4462.32	1521	1460	1474	1537	1602	1334
YGR099W	TEL2	SCM1848	GAGACCGTGATAGCATTAA	Valid	0.58	0.29	0.29	0.39	0.42	0.06	9823.63	8383.47	8797.31	9896.3	9984.98	4462.38	1522	1461	1475	1538	1603	1335
YGR100W	MDR1	SCM1849	GGTGCAAACTCCTATGTTC	Valid	0.61	-	0.21	0.19	0.4	0.26	9824.24	8383.47	8797.52	9896.49	9985.38	4462.64	1523	1461	1476	1539	1604	1336
YGR101W	YGR101W	SCM1850	GACGTATCGATTAGTAGTT	Valid	1.57	1.9	1.9	1.78	1.75	1.43	9825.81	8385.37	8799.42	9898.27	9987.13	4464.07	1524	1462	1477	1540	1605	1337
YGR102C	YGR102C	SCM1851	GATGGAAGGAGCAGATATTA	Valid	2.64	1.8	1.88	1.61	2.02	2.13	9828.45	8387.17	8801.3	9899.88	9989.15	4466.2	1525	1463	1478	1541	1606	1338
YGR103W	YGR103W	SCM1852	GATTGTATCCATTAAAGGTG	Valid	18.77	8.47	8.74	12.03	13.09	2.45	9847.22	8395.64	8810.04	9911.91	10002.2	4468.65	1526	1464	1479	1542	1607	1339
YGR104C	SRB5	SCM1853	GGTCTATCGGGTACACTTA	Valid	1.85	1.23	1.37	1.27	1.45	1.44	9849.07	8396.87	8811.41	9913.18	10003.7	4470.09	1527	1465	1480	1543	1608	1340
YGR105W	VMA21	SCM1854	GACGCCAAATACCTTAATT	Valid	24.88	30.78	30.24	32.6	29.42	11.24	9873.95	8427.65	8841.65	9945.78	10033.1	4481.33	1528	1466	1481	1544	1609	1341
YGR107W	YGR107W	SCM1855	GGTGTTATCCAATTATTTAG	Valid	0.3	-	0.04	0.04	0.17	0	9874.25	8427.65	8841.69	9945.82	10033.3	4481.33	1529	1466	1482	1545	1610	1341
YGR108W	CLB1	SCM1856	GATGGCAACTTAATCCAT	Valid	2.1	2.04	2.29	2.25	2.13	0.84	9876.35	8429.69	8843.98	9948.07	10035.4	4482.17	1530	1467	1483	1546	1611	1342
YGR109C	CLB6	SCM1857	GGCGTGTCCATTAAATAGT	Valid	0.4	0.09	0.09	0.12	0.2	0.03	9876.75	8429.78	8844.07	9948.19	10035.6	4482.2	1531	1468	1484	1547	1612	1343
YGR110W	YGR110W	SCM1858	GATGGGACAGAAATATCTCG	Valid	0.59	0.16	0.17	0.17	0.31	1.02	9877.34	8429.94	8844.24	9948.36	10035.9	4483.22	1532	1469	1485	1548	1613	1344
YGR111W	YGR111W	SCM1859	GATAGAACCCGGATGAATAC	Invalid	2.07	1.17	1.34	1.13	1.46	0.52	9877.34	8429.94	8844.24	9948.36	10035.9	4483.22	1532	1469	1485	1548	1613	1344
YGR112W	SHY1	SCM1860	GATGACTCAAGAAATTTACAC	Valid	1.33	0.93	0.88	0.69	0.98	0.77	9878.67	8430.87	8845.12	9949.05	10036.9	4483.99	1533	1470	1486	1549	1614	1345
YGR115C	YGR115C	SCM1861	GACGAGGAAGAAATAGTA	Valid	1.71	0.33	0.36	0.37	0.8	0.16	9880.38	8431.2	8845.48	9949.42	10037.7	4484.15	1534	1471	1487	1550	1615	1346
YGR116W	SPT6	SCM1862	GATTGGATTCACTCTAGAGT	Valid	0	-	-	-	-	-	9880.38	8431.2	8845.48	9949.42	10037.7	4484.15	1534	1471	1487	1550	1615	1346
YGR117C	YGR117C	SCM1863	GGAAGCCAACTTTATTTC	Valid	0	-	-	-	-	-	9880.38	8431.2	8845.48	9949.42	10037.7	4484.15	1534	1471	1487	1550	1615	1346
YGR118W	RPS23A	SCM1864	GACGAAAATGATGAAGTCT	Valid	0	-	-	-	-	-	9880.38	8431.2	8845.48	9949.42	10037.7	4484.15	1534	1471	1487	1550	1615	1346
YGR119C	NUP57	SCM1865	GGCAGCTGTCTAATTATCC	Valid	2.94	1.57	1.85	1.43	1.98	0	9883.32	8432.77	8847.33	9950.85	10039.7	4484.15	1535	1472	1488	1551	1616	1346
YGR121C	MEP1	SCM1866	GATTTCAGGCCTCATAATG	Valid	0	-	-	-	-	-	9883.32	8432.77	8847.33	9950.85	10039.7	4484.15	1535	1472	1488	1551	1616	1346
YGR122W	YGR122W	SCM1867	GAAGCTCCTTCAATTTAGA	Valid	0	-	-	-	-	-	9883.32	8432.77	8847.33	9950.85	10039.7	4484.15	1535	1472	1488	1551	1616	1346
YGR123C	PPT1	SCM1868	GATTGCTCACTTTAAGGTAG	Valid	0	-	-	-	-	-	9883.32	8432.77	8847.33	9950.85	10039.7	4484.15	1535	1472	1488	1551	1616	1346
YGR124W	ASN2	SCM1869	GATACCGTCCAGATATTTTG	Valid	0	-	-	-	-	-	9883.32	8432.77	8847.33	9950.85	10039.7	4484.15	1535	1472	1488	1551	1616	1346
YGR125W	YGR125W	SCM1870	GAGGACTACAGAATAGTTC	Valid	0.65	0.53	0.42	0.23	0.47	0	9883.97	8433.3	8847.75	9951.08	10040.1	4484.15	1536	1473	1489	1552	1617	1346
YGR126W	YGR126W	SCM1871	GAACAGTTGATTCCTTAAA	Valid	0.75	0.24	0.35	0.2	0.4	0	9884.72	8433.54	8848.1	9951.28	10040.5	4484.15	1537	1474	1490	1553	1618	1346
YGR127W	YGR127W	SCM1872	GACATCTGAGCTATAAAGGA	Valid	2.29	2.11	2.28	3.14	2.51	5.27	9887.01	8435.65	8850.38	9954.42	10043.1	4489.42	1538	1475	1491	1554	1619	1347
YGR128C	YGR128C	SCM1873	GACCTTCAAGATAATGACAT	Valid	4.11	1.99	2.2	1.53	2.54	0.75	9891.12	8437.64	8852.58	9955.95	10045.6	4490.17	1539	1476	1492	1555	1620	1348
YGR129W	SYF2	SCM1874	GGTTGAAAGCTTCATTAATG	Valid	1.18	0.56	0.68	0	0.87	0.58	9892.3	8438.2	8853.26	9955.95	10046.5	4490.75	1540	1477	1493	1555	1621	1349
YGR130C	YGR130C	SCM1875	GGCATTAACATCAATGATTT	Valid	1.58	0.69	0.46	0.8	1.02	1.27	9893.88	8438.89	8853.72	9956.75	10047.5	4492.02	1541	1478	1494	1556	1622	1350
YGR131W	YGR131W	SCM1876	GATGGGAAATTGTAGGTATG	Valid	0.29	0.3	0.36	0.28	0.29	0.35	9894.17	8439.19	8854.08	9957.03	10047.8	4492.37	1542	1479	1495	1557	1623	1351
YGR132C	PHB1	SCM1877	GACTACTATAGACTTTAAAACCT	Invalid	12.79	10.31	10.31	9.3	10.8	6.72	9894.17	8439.19	8854.08	9957.03	10047.8	4492.37	1542	1479	1495	1557	1623	1351
YGR133W	PEX4	SCM1878	GACACAGGAGAAATATGTCT	Valid	1.19	0.89	0.95	0	1.04	1.68	9895.36	8440.08	8855.03	9957.03	10048.8	4494.05	1543	1480	1496	1557	1624	1352
YGR134W	YGR134W	SCM1879	GACAAGCACGAGTCTTTAAA	Valid	1.49	0.37	0.47	0.37	0.74	0.19	9896.85	8440.45	8855.5	9957.4	10049.6	4494.24	1544	1481	1497	1558	1625	1353
YGR136W	YGR136W	SCM1880	GAGGCTGTTGATAGTAAT	Valid	7.62	5.59	6.15	5.3	6.17	0	9904.47	8446.04	8861.65	9962.7	10055.7	4494.24	1545	1482	1498	1559	1626	1353
YGR138C	YGR138C	SCM1881	GGCCTTATCTCGTACTAGA	Valid	7.27	8.83	9.29	17.77	11.29	8.27	9911.74	8454.87	8870.94	9980.47	10067	4502.51	1546	1483	1499	1560	1627	1354
YGR140W	CBF2	SCM1882	GGTATAAAGCTTCACAATTAG	Valid	0.81	0.36	0.42	0.33	0.5	0.08	9912.55	8455.23	8871.36	9980.8	10067.5	4502.59	1547	1484	1500	1561	1628	1355
YGR141W	YGR141W	SCM1883	GGTAGTGCCTATAAGTTC	Valid	1.14	0.84	0.75	0.81	0.93	0	9913.69	8456.07	8872.11	9981.61	10068.4	4502.59	1548	1485	1501	1562	1629	1355
YGR143W	SKN1	SCM1884	GATGTCAGCGATTTTAAAC	Valid	1.98	1.5	1.57	1.6	1.69	4.25	9915.67	8457.57	8873.68	9983.21	10070.1	4506.84	1549	1486	1502	1563	1630	1356
YGR144W	THI4	SCM1885	GATGAGCTGGTTTTCTCATA	Invalid	0.59	0.36	-	0.28	0.41	0.78	9915.67	8457.57	8873.68	9983.21	10070.1	4506.84	1549	1486	1502	1563	1630	1356
YGR145W	YGR145W	SCM1886	GACTTCTCCCAAATTTAGG	Valid	1.57	0.3	0.35	0.44	0.77	0.11	9917.24	8457.87	8874.03	9983.65	10070.9	4506.95	1550	1487	1503	1564	1631	1357
YGR146C	YGR146C	SCM1887	GAAGCTAGAGTCCTTATTA	Valid	4.92	4.5	4.97	3.93	4.45	0	9922.16	8462.37	8879	9987.58	10075.4	4506.95	1551	1488	1504	1565	1632	1357
YGR147C	NAT2	SCM1888	GATCTCTCATTGAAAGTTTT	Valid	2.94	2.18	0	2.44	2.52	1.08	9925.1	8464.55	8879	9990.02	10077.9	4508.03	1552	1489	1504	1566	1633	1358
YGR148C	RPL24B	SCM1889	GGTGATGCTTTCTGAACAA	Valid	66.6	43.57	42.04	34.99	48.39	7.54	9991.7	8508.12	8921.04	10025	10126.3	4515.57	1553	1490	1505	1567	1634	1359
YGR149W	YGR149W	SCM1890	GATTGTAACGAATCCATATG	Valid	1.26	1.03	0.99	1.37	1.22	0	9992.96	8509.15	8922.03	10026.4	10127.5	4515.57	1554	1491	1506	1568	1635	1359
YGR150C	YGR150C	SCM1891	GGAAGACCTCAACTTAAT	Valid	0.73	0.54	0.74	0.73	0.67	0	9993.69	8509.69	8922.77	10027.1	10128.2	4515.57	1555	1492	1507	1569	1636	1359
YGR152C	RSR1	SCM1892	GACTTTATGTATAATTCTCTC	Valid	2.67	1.03	1.16	0.94	1.55	0.09	9996.36	8510.72	8923.93	10028	10129.7	4515.66	1556	1493	1508	1570	1637	1360
YGR153W	YGR153W	SCM1893	GAGATACCTACTCATTTTT	Valid	0.53	0.29	-	0.22	0.35	1.24	9996.89	8511.01	8923.93	10028.3	10130.1	4516.9	1557	1494	1508	1571	1638	1361
YGR154C	YGR154C	SCM1894	GATGCTAATCCGACTTTATA	Valid	0.57	0.45	0.39	0.47	0.5	0	9997.46	8511.46	8924.32	10028.7	10130.6	4516.9	1558	1495	1509	1572	1639	1361
YGR155W	CYS4	SCM1895	GATACCCTCAACTTTGTAG	Valid	41.56	42.19	39.91	48.29	44.01	21.38	10039	8553.65	8964.23	10077	10174.6	4538.28	1559	1496	1510	1573	1640	1362
YGR156W	YGR156W	SCM1896	GACTTTACTAGTCAAATAATCG	Valid	0.58	0.39	0.41	0.6	0.52	0	10039.6	8554.04	8964.64	10077.6	10175.1	4538.28	1560	1497	1511	1574	1641	1362
YGR157W	CHO2	SCM1897	GGAAGTTCTGTCAATATG	Valid	5.26	3.32	3.13	0	4.29	0.65	10044.9	8557.36	8967.77	10077.6	10179.4	4538.93	1561	1498	1512	1574	1642	1363
YGR158C	MTR3	SCM1898	GAAGGCTAGCGTTATACTA	Valid	3.18	1.59	1.34	1.47	2.08	0.55	10048	8558.95	8969.11	10079.1	10181.5	4539.48	1562	1499	1513	1575	1643	1364
YGR159C	NSR1	SCM1899	GACTTGTGGACATATCACAG	Valid	23.03	13.18	13.49	13.92	16.71	4.48	10071.1	8572.13	8982.6	10093	10198.2	4543.96	1563	1500	1514	1576	1644	1365
YGR161C	YGR161C	SCM1900	GAGCCGTAAACATGAATAA	Valid	2.11	1.19	1.25	0.95	1.42	2.37	10073.2	8573.32	8983.85	10094	10199.6	4546.33	1564	1501	1515	1577	1645	1366
YGR162W	TIF4631	SCM1901	GAATGTTTCCGTAGACTAA	Valid	11.46	8.51	8.49	8.87	9.61	0	10084.6	8581.83	8992.34	10102.8	10209.2	4546.33	1565	1502	1516	1578	1646	1366
YGR164W	YGR164W	SCM1902	GACCAAAGTTTTTTTACTAATGG	Valid	0	-	-	-	-	-	10084.6	8581.83	8992.34	10102.8	10209.2	4546.33	1565	1502	1516	1578	1646	1366
YGR165W	YGR165W	SCM1903	GATGCTGTAGAGACCTTAAG	Valid	3.04	2.44	2.71	2.98	2.82	1.61	10087.7	8584.27	8995.05	10105.8	10212	4547.94	1566	1503	1517	1579	1647	1367
YGR166W	KRE11	SCM1904	GGGTATTGGAGCTTAAGA	Valid	0	0	0.52	0.28	0.28	0.16	10087.7	8584.27	8995.57	10106.1	10212.3	4548.1	1566	1503	1518	1580	1648	1368
YGR167W	CLC1	SCM1905	GATGGTAGTGCTACTGTATC	Valid	7.33	3.65	3.51	3.1	4.69	-	10095	8587.92	8999.08	10109.2	10217	4548.1	1567	1504	1519	1581	1649	1368
YGR168C	YGR168C	SCM1906	GGTCTTCCATTGTAGGAAT	Valid	1.84	1.66	4.7	1.63	1.71	-	10096.9	8589.58	9003.78	10110.8	10218.7	4548.1	1568	1505	1520	1582	1650	1368
YGR169C	YGR169C	SCM1907	GGCGAAGTTTAAATTCAC	Valid	0.77	0.29	0.23	0.22	0.43	0.35	10097.6	8589.87	9004.01	10111	10219.1	4548.45	1569	1506	1521	1583	1651	1369
YGR170W	PSD2	SCM1908	GGTCATCCACTGATGTTAT	Valid	0.86	0.49	0.58	0.69	0.68	0	10098.5	8590.36	9004.59	10111.7	10219.8	4548.45	1570	1507	1522	1584	1652	1369
YGR171C	MSM1	SCM1909	GACCTTGTCGCTAAATTTCA	Valid	0.66	0.36	0.4	0.44	0.49	0.28	10099.1	8590.72	9004.99	10112.2	10220.3	4548.73	1571	1508	1523	1585	1653	1370
YGR172C	YIP1	SCM1910	GATACATGCTCTTTCAACTA	Valid	7.11	9.7	9.52	9.79	8.87	6.64	10106.3	8600.42	9014.51	10122	10229.2	4555.37	1572	1509	1524	1586	1654	1371
YGR173W	YGR173W	SCM1911	GAAATTGGCTAGATACAG	Valid	3.85	6.19	6.44	6.2	5.41	1.08	10110.1	8606.61	9020.95	10128.2	10234.6	4556.45	1573	1510	1525	1587	1655	1372
YGR174C	CBP4	SCM1912	GACGTTGGTTGAAAGTCTA	Valid	1.39	1.42	1.56	1.91	1.57	0.91	10111.5	8608.03	9022.51	10130.1	10236.1	4557.36	1574	1511	1526	1588	1656	1373
YGR175C	ERG1	SCM1913	GATTGGCATAGCTCTAAATT	Valid	6.92	6.31	6.64	7.41	6.88	-	10118.4	8614.34	9029.15	10137.5	10243	4557.36	1575	1512	1527	1589	1657	1373
YGR176W	YGR176W	SCM1914	GGCGTATTGTGTTATATCA	Valid	1.84	1.81	1.42	1.58	1.74	-	10120.3	8616.15	9030.57	10139.1	10244.8	4557.36	1576	1513	1528	1590	1658	1373
YGR177C	ATF2	SCM1915	GAAAGTCACCAATAGGTTA	Valid	1.64	1.33	1.04	1.6	1.52	-	10121.9	8617.48	9031.61	10140.7	10246.3	4557.36	1577	1514	1529	1591	1659	1373
YGR178C	PBP1	SCM1916	GATCTTGGCGTCATTAGTAT	Valid	5.45	5.59	5.76	7.44	6.16	3.18	10127.3	8623.07	9037.37	10148.1	10252.4	4560.54	1578	1515	1530	1592	1660	1374
YGR179C	YGR179C	SCM1917	GATCTATACTCAGCTTGTATTA	Valid	0.54	0.18	0.26	0.17	0.3	0.11	10127.9	8623.25	9037.63	10148.3	10252.7	4560.65	1579	1516	1531	1593	1661	1375
YGR180C	RNR4	SCM1918	GATTTCCTTGAATAGAGGG	Valid	22.02	0	26.44	0	22.02	12.22	10149.9	8623.25	9064.07	10148.3	10274.8	4572.87	1580	1516	1532	1593	1662	1376
YGR182C	YGR182C	SCM1919	GATGTTCACAAAATCCTT	Invalid	1.41	1.12	1.32	1.08	1.2	0.98	10149.9	8623.25	9064.07	10148.3	10274.8	4572.87	1580	1516	1532	1593	1662	1376
YGR184C	UBR1	SCM1920	GACGTGGTCAGAATATCTTC	Valid	1.47	0.3	0.81	0.53	0.77	0.18	10151.4	8623.55	9064.88	10148.8	10275.5	4573.05	1581	1517	1533	1594	1663	1377
YGR185C	TYS1	SCM1921	GACGAAGTGATTTGTACCAA	Valid	10.16	6.08	6.61	5.54	7.26	3.32	10161.5	8629.63	9071.49	10154.3	10282.8	4576.37	1582	1518	1534	1595	1664	1378
YGR186W	TFG1	SCM1922	GGAGGCACCTATTATAGA	Valid	0	2.39	2.58	2.03	2.21	1.1	10161.5	8632.02	9074.07	10156.4	10285	4577.47	1582	1519	1535	1596	1665	1379
YGR187C	HGH1	SCM1923	GATTGCCATTGATAATCTAG	Valid	3.86	2.67	2.96	2.33	2.95	0.43	10165.4	8634.69	9077.03	10158.7	10288	4577.9	1583	1520	1536	1597	1666	1380
YGR188C	BUB1	SCM1924	GGTCTGCTCCTAACGTATA	Valid	0.32	0.13	0	0.04	0.16	-	10165.7	8634.82	9077.03	10158.8	10288.1	4577.9	1584	1521	1536	1598	1667	1380
YGR190C	YGR190C	SCM1925	GGTACACAAATACAGATATACA	Invalid	0	1.64	1.81	1.71	1.68	1.42	10165.7	8634.82	9077.03	10158.8	10288.1	4577.9	1584	1521	1536	1598	1667	1380
YGR191W	HIP1	SCM1926	GATGGCCATTAATCTTTC	Valid	3.7	3.96	4.15	3.97	3.88	6.84	10169.4	8638.78	9081.18	10162.7	10292	4584.74	1585	1522	1537	1599	1668	1381
YGR193C	PDX1	SCM1927	GACACTTTAAAATCATGTACAA	Valid	0	3.29	3.46	4.28	3.79	2.04	10169.4	8642.07	9084.64	10167	10295.8	4586.78	1585	1523	1538	1600	1669	1382
YGR195W	SKI6	SCM1928	GACGACGGATATACCACTTA	Valid	4.87	4.38	4.83	5.11	4.79	2.43	10174.3	8646.45	9089.47	10172.1	10300.6	4589.21	1586	1524	1539	1601	1670	1383
YGR196C	YGR196C	SCM1929	GACGGGAACATTATAAATCG	Valid	1	0.69	0.74	0.43	0.71	-	10175.3	8647.14	9090.21	10172.5	10301.3	4589.21	1587	1525	1540	1602	1671	1383
YGR197C	SNG1	SCM1930	GACAACTGTCATTATATGG	Valid	1.37	0.99	0.66	0.71	1.02	2.52	10176.7	8648.13	9090.87	10173.2	10302.3	4591.73	1588	1526	1541	1603	1672	1384
YGR198W	YGR198W	SCM1931	GAATCTCCGGATAGTCATT	Valid	2.34	0.95	1.1	0.76	1.35	0.27	10179	8649.08	9091.97	10174	10303.7	4592	1589	1527	1542	1604	1673	1385
YGR200C	YGR200C	SCM1932	GATGCAAAGACACTTGTTAT	Valid	2.64	1.24	1.29	1.37	1.75	0.39	10181.6	8650.32	9093.26	10175.4	10305.4	4592.39	1590	1528	1543	1605	1674	1386
YGR201C	YGR201C	SCM1933	GACGTATTCATCCCTTTTAATAG	Valid	0.24	0.17	0.19	0.14	0.18	0.09	10181.9	8650.49	9093.45	10175.5	10305.6	4592.48	1591	1529	1544	1606	1675	1387
YGR202C	PCT1	SCM1934	GACACAGTCAAACCTTTTAG	Valid	1.71	1.12	1.32	1.23	1.35	1.26	10183.6	8651.61	9094.77	10176.8	10306.9	4593.74	1592	1530	1545	1607	1676	1388
YGR203W	YGR203W	SCM1935	GAGGCTCAGATTATATGG	Valid	2.21	1.82	1.92	1.67	1.9	3.42	10185.8	8653.43	9096.69	10178.4	10308.8	4597.16	1593	1531	1546	1608	1677	1389
YGR204W	ADE3	SCM1936	GATTGACACTAGAATGTTCC	Valid	9.2	7.88	7.64	8.54	8.54	14.42	10195	8661.31	9104.33	10187	10317.4	4611.58	1594	1532	1547	1609	1678	1390
YGR205W	YGR205W	SCM1937	GACCAGGTACTCATGATAT	Valid	0.94	0.57	0.79	0.84	0.78	1.63	10195.9	8661.88	9105.12	10187.8	10318.2	4613.21	1595	1533	1548	1610	1679	1391
YGR206W	YGR206W	SCM1938	GATGCCTGAATTTAAGTT	Valid	4.14	6.44	0	5.41	5.33	3.94	10200.1	8668.32	9105.12	10193.2	10323.5	4617.15	1596	1534	1548	1611	1680	1392
YGR207C	YGR207C	SCM1939	GATACCCACAGAGTCAATTA	Valid	2.4	1.73	1.95	1.63	1.92	1.76	10202.5	8670.05	9107.07	10194.8	10325.4	4618.91	1597	1535	1549	1612	1681	1393
YGR208W	SER2	SCM1940	GATGACCTCTTGGTAGATTA	Valid	3.51	2.03	2.22	1.66	2.4	0.48	10206	8672.08	9109.29	10196.5	10327.8	4619.39	1598	1536	1550	1613	1682	1394
YGR210C	YGR210C	SCM1941	GGCAGATGCTCTTATTCAT	Valid	3.35	2.35	2.62	2.35	2.68	0.7	10209.3	8674.43	9111.91	10198.9	10330.5	4620.09	1599	1537	1551	1614	1683	1395
YGR212W	YGR212W	SCM1942	GATAGCGGCTCTTAAGTAT	Valid	2.02	0.9	0.95	0.45	1.12	0.29	10211.4	8675.33	9112.86	10199.3	10331.6	4620.38	1600	1538	1552	1615	1684	1396
YGR213C	RTA1	SCM1943	GGCGTACATTCCCTTTATA	Valid	0	1.64	1.86	2.76	2.2	0.21	10211.4	8676.97	9114.72	10202.1	10333.8	4620.59	1600	1539	1553	1616	1685	1397
YGR214W	RPS0A	SCM1944	GACTTCTCTAGCCAATAAG	Valid	0	88.74	93.82	112.15	100.45	16.88	10211.4	8765.71	9208.54	10314.2	10434.3	4637.47	1600	1540	1554	1617	1686	1398
YGR215W	YGR215W	SCM1945	GATTGCTTCTACCATAGATA	Valid	10.33	9.94	9.95	9.13	9.8	0	10221.7	8775.65	9218.49	10323.3	10444.1	4637.47	1601	1541	1555	1618	1687	1398
YGR216C	GPI1	SCM1946	GACCCTTGGCATCAAATTAA	Valid	0.79	0.52	0	0.65	0.65	0.41	10222.5	8776.17	9218.49	10324	10444.7	4637.88	1602	1542	1555	1619	1688	1399
YGR217W	CCH1	SCM1947	GACCCTTGGAGACATGATAT	Valid	0.47	0.15	0.22	0.08	0.23	0.23	10222.9	8776.32	9218.71	10324.1	10444.9	4638.11	1603	1543	1556	1620	1689	1400
YGR218W	CRM1	SCM1948	GATCAGACACTATCCAATTA	Valid	4.36	2.75	2.81	2.41	3.17	0.88	10227.3	8779.07	9221.52	10326.5	10448.1	4638.99	1604	1544	1557	1621	1690	1401
YGR220C	MRPL9	SCM1949	GACTTTCACCAGTAGATTTAT	Valid	2.6	3.33	3.52	2.73	2.89	0.55	10229.9	8782.4	9225.04	10329.2	10451	4639.54	1605	1545	1558	1622	1691	1402
YGR221C	YGR221C	SCM1950	GACTTTCAAAGATTATGTGAG	Invalid	2.71	2.42	3.18	3.35	2.83	-	10229.9	8782.4	9225.04	10329.2	10451	4639.54	1605	1545	1558	1622	1691	1402
YGR222W	PET54	SCM1951	GGCTACAATCCATATTTAGTT	Valid	1.3	1.25	1.28	1.37	1.31	0	10231.2	8783.65	9226.32	10330.6	10452.3	4639.54	1606	1546	1559	1623	1692	1402
YGR223C	YGR223C	SCM1952	GAATGCAATGATTTCTAAGA	Valid	0.86	0.52	0.55	0.43	0.6	0.28	10232.1	8784.17	9226.87	10331	10452.9	4639.82	1607	1547	1560	1624	1693	1403
YGR224W	YGR224W	SCM1953	GAAACAGCAATTAGTATGC	Valid	0.47	0.21	0	0.18	0.29	0.12	10232.5	8784.38	9226.87	10331.2	10453.2	4639.94	1608	1548	1560	1625	1694	1404
YGR226C	YGR226C	SCM1954	GACGATGAAACGATAAGATTT	Valid	0.31	0.08	0.09	0.05	0.15	0.13	10232.8	8784.46	9226.96	10331.2	10453.4	4640.07	1609	1549	1561	1626	1695	1405
YGR227W	DIE2	SCM1955	GGCATACGTTCAATAACTATT	Valid	1.62	1.4	1.5	1.23	1.42	0.89	10234.5	8785.86	9228.46	10332.5	10454.8	4640.96	1610	1550	1562	1627	1696	1406
YGR229C	SMI1	SCM1956	GACTTCAGGGATAAGAAATC	Valid	7.02	3.01	3.17	3.72	4.58	1.83	10241.5	8788.87	9231.63	10336.2	10459.4	4642.79	1611	1551	1563	1628	1697	1407
YGR231C	PHB2	SCM1957	GATCCACTACGGTATTTAGC	Valid	0	9.05	9.12	10.01	9.53	7.37	10241.5	8797.92	9240.75	10346.2	10468.9	4650.16	1611	1552	1564	1629	1698	1408
YGR232W	YGR232W	SCM1958	GGTGGGTTCTTTGAAATTA	Valid	5.06	5.44	6	5.34	5.28	5.1	10246.5	8803.36	9246.75	10351.5	10474.2	4655.26	1612	1553	1565	1630	1699	1409
YGR233C	PHO81	SCM1959	GATTGTAGGTGATACTCCTA	Valid	3.71	2.16	2.08	2.28	2.72	3.11	10250.3	8805.52	9248.83	10353.8	10476.9	4658.37	1613	1554	1566	1631	1700	1410
YGR235C	YGR235C	SCM1960	GAAGACCCCAGTATAATGG	Invalid	0	3.2	3.4	2.67	2.94	3.87	10250.3	8805.52	9248.83	10353.8	10476.9	4658.37	1613	1554	1566	1631	1700	1410
YGR237C	YGR237C	SCM1961	GACGTCGAGACAAGTACTAT	Valid	1.29	0.67	0.67	0.77	0.91	0	10251.5	8806.19	9249.5	10354.6	10477.8	4658.37	1614	1555	1567	1632	1701	1410
YGR238C	KEL2	SCM1962	GATTCCAACGATGTCTATTT	Valid	0.69	0.21	0.24	0.15	0.35	0	10252.2	8806.4	9249.74	10354.7	10478.1	4658.37	1615	1556	1568	1633	1702	1410
YGR240C	PFK1	SCM1963	GATAGCAGTTCTAACACC	Valid	29.34	21.38	20.96	20.43	23.72	10.69	10281.6	8827.78	9270.7	10375.2	10501.9	4669.06	1616	1557	1569	1634	1703	1411
YGR241C	YAP1802	SCM1964	GGCATTGTACAGACCTAGT	Valid	1.83	0.78	0.65	0.71	1.11	0.22	10283.4	8828.56	9271.35	10375.9	10503	4669.28	1617	1558	1570	1635	1704	1412
YGR243W	YGR243W	SCM1965	GATGCTAACTTTAGGATACG	Invalid	0.82	0.82	0	0.78	0.81	10.17	10283.4	8828.56	9271.35	10375.9	10503	4669.28	1617	1558	1570	1635	1704	1412
YGR244C	LSC2	SCM1966	GATCGTAAGATGTGACTAT	Valid	4.17	2.9	2.85	2.61	3.23	8.96	10287.6	8831.46	9274.2	10378.5	10506.2	4678.24	1618	1559	1571	1636	1705	1413
YGR245C	YGR245C	SCM1967	GATTGGTACCCATAAGTTAA	Valid	3.58	1.19	1.2	1.32	2.03	0.27	10291.2	8832.65	9275.4	10379.8	10508.2	4678.51	1619	1560	1572	1637	1706	1414
YGR246C	BRF1	SCM1968	GACTGCTTTCCAATGGTATA	Valid	1.27	0.65	0.77	0.86	0.93	0.38	10292.4	8833.3	9276.17	10380.7	10509.2	4678.89	1620	1561	1573	1638	1707	1415
YGR247W	YGR247W	SCM1969	GACTTACCGGATGAATATC	Valid	0	0	0	0	-	0	10292.4	8833.3	9276.17	10380.7	10509.2	4678.89	1620	1561	1573	1638	1707	1415
YGR248W	SOL4	SCM1970	GATTTAATTACCTTGTAGAAGA	Valid	1	0.79	0.79	0.59	0.79	3.95	10293.4	8834.09	9276.96	10381.3	10510	4682.84	1621	1562	1574	1639	1708	1416
YGR249W	MGA1	SCM1971	GGCCTTTCACTTATATTGC	Invalid	0.9	0.68	0.7	0.99	0.86	0	10293.4	8834.09	9276.96	10381.3	10510	4682.84	1621	1562	1574	1639	1708	1416
YGR250C	YGR250C	SCM1972	GACCATCAGATGAAGTAAT	Valid	0	0.56	0.6	0.55	0.56	0.47	10293.4	8834.65	9277.56	10381.8	10510.5	4683.31	1621	1563	1575	1640	1709	1417
YGR251W	YGR251W	SCM1973	GAAACTCACCAATCGTATG	Valid	2.42	0.77	0.7	0.61	1.27	0.57	10295.8	8835.42	9278.26	10382.4	10511.8	4683.88	1622	1564	1576	1641	1710	1418
YGR252W	GCN5	SCM1974	GACGAAATCGCATATTGTAAG	Valid	0	1.77	1.62	1.6	1.69	1.31	10295.8	8837.19	9279.88	10384	10513.5	4685.19	1622	1565	1577	1642	1711	1419
YGR253C	PUP2	SCM1975	GATGCATGGAAAAGTTGATA	Valid	15.37	11.68	11.92	13.17	13.41	5.34	10311.2	8848.87	9291.8	10397.2	10526.9	4690.53	1623	1566	1578	1643	1712	1420
YGR254W	ENO1	SCM1976	GATGTTAGCCTTAACGAAAG	Valid	28.76	26.27	25.07	27.78	27.6	0	10340	8875.14	9316.87	10425	10554.5	4690.53	1624	1567	1579	1644	1713	1420
YGR255C	COQ6	SCM1977	GATCCAATGGTGAAGTATAC	Valid	1.59	0	1.51	1.03	1.31	0.96	10341.6	8875.14	9318.38	10426	10555.8	4691.49	1625	1567	1580	1645	1714	1421
YGR256W	GND2	SCM1978	GACACCGGCTTTGATTAAAA	Valid	0.27	0.26	0.33	0.18	0.24	1.55	10341.8	8875.4	9318.71	10426.2	10556	4693.04	1626	1568	1581	1646	1715	1422
YGR257C	YGR257C	SCM1979	GAGACGTTTCTCCTATAG	Valid	2.19	2.28	2.5	3.35	2.61	1.62	10344	8877.68	9321.21	10429.5	10558.6	4694.66	1627	1569	1582	1647	1716	1423
YGR258C	RAD2	SCM1980	GACACTGTCATCGGTAATTA	Valid	1.08	0.31	0.35	0.26	0.55	0.66	10345.1	8877.99	9321.56	10429.8	10559.2	4695.32	1628	1570	1583	1648	1717	1424
YGR259C	YGR259C	SCM1981	GATAGTAGCCATAATTTCCC	Valid	3.94	2.93	2.7	3	3.29	2.33	10349	8880.92	9324.26	10432.8	10562.5	4697.65	1629	1571	1584	1649	1718	1425
YGR260W	YGR260W	SCM1982	GATATCCACCTTGTAGGAA	Valid	3.83	3.18	2.69	3.64	3.55	3.36	10352.9	8884.1	9326.95	10436.4	10566	4701.01	1630	1572	1585	1650	1719	1426
YGR261C	APL6	SCM1983	GATATGGCGGTTAAGTCATT	Valid	2.97	1.15	1.21	1.11	1.74	0.67	10355.8	8885.25	9328.16	10437.5	10567.8	4701.68	1631	1573	1586	1651	1720	1427
YGR262C	YGR262C	SCM1984	GGTGATTTGACAAGTTCTAA	Valid	3.13	2.68	2.96	3.04	2.95	0	10359	8887.93	9331.12	10440.6	10570.7	4701.68	1632	1574	1587	1652	1721	1427
YGR263C	YGR263C	SCM1985	GATCATACTGTCGAGGATTA	Valid	1.03	0.47	0.5	0.39	0.63	0.25	10360	8888.4	9331.62	10441	10571.4	4701.93	1633	1575	1588	1653	1722	1428
YGR264C	MES1	SCM1986	GAAACTTCCGACAAGTATC	Valid	13.73	8.17	8.4	8.23	10.04	2.84	10373.7	8896.57	9340.02	10449.2	10581.4	4704.77	1634	1576	1589	1654	1723	1429
YGR266W	YGR266W	SCM1987	GATGGAACCACATTATAGG	Valid	1.57	0.85	0.96	0.82	1.08	0.67	10375.3	8897.42	9340.98	10450	10582.5	4705.44	1635	1577	1590	1655	1724	1430
YGR267C	FOL2	SCM1988	GAGATTGGCAGAAATGTAT	Valid	9.76	8.51	8.78	6.12	8.13	13.16	10385.1	8905.93	9349.76	10456.1	10590.6	4718.6	1636	1578	1591	1656	1725	1431
YGR268C	YGR268C	SCM1989	GATGACAAAGAGGACATATA	Valid	4.28	2.86	2.66	2.28	3.14	2.68	10389.3	8908.79	9352.42	10458.4	10593.7	4721.28	1637	1579	1592	1657	1726	1432
YGR270W	YTA7	SCM1990	GATGGACCCTTCTAAGATTA	Valid	2.69	0.67	0.65	0.72	1.36	0.24	10392	8909.46	9353.07	10459.1	10595.1	4721.52	1638	1580	1593	1658	1727	1433
YGR271W	YGR271W	SCM1991	GACATTTAAGCCGTGTAGAT	Valid	1.73	0.57	0.6	0.56	0.95	0.41	10393.8	8910.03	9353.67	10459.7	10596.1	4721.93	1639	1581	1594	1659	1728	1434
YGR273C	YGR273C	SCM1992	GATGTGAGTCTTGATTAATGA	Valid	0.32	0.08	0.05	0.09	0.16	-	10394.1	8910.11	9353.72	10459.8	10596.2	4721.93	1640	1582	1595	1660	1729	1434
YGR274C	TAF145	SCM1993	GACAAATGCTCCGTATAGTC	Valid	0.94	0.44	0.48	0.63	0.67	0.49	10395	8910.55	9354.2	10460.4	10596.9	4722.42	1641	1583	1596	1661	1730	1435
YGR276C	RNH70	SCM1994	GATTCAACCACAGACTTTAG	Valid	3.53	0.95	1.01	1.03	1.84	0	10398.6	8911.5	9355.21	10461.5	10598.7	4722.42	1642	1584	1597	1662	1731	1435
YGR277C	YGR277C	SCM1995	GATGCTAACAAATTTCATGT	Valid	3.53	3.85	4.09	6.07	4.48	1.68	10402.1	8915.35	9359.3	10467.5	10603.2	4724.1	1643	1585	1598	1663	1732	1436
YGR278W	YGR278W	SCM1996	GAGACCCAGATTTATAATC	Valid	0.42	-	-	0.23	0.33	0.09	10402.5	8915.35	9359.3	10467.8	10603.5	4724.19	1644	1585	1598	1664	1733	1437
[truncated: 3,044 more rows]
